# Supplementary material for: Effects of Diminished NADPH:cytochrome P450 Reductase in Human Hepatocytes on Lipid and Bile Acid Homeostasis
Source: Front Pharmacol. 2021 Nov 15;12:769703. doi: 10.3389/fphar.2021.769703 (PMC8634102; doi:10.3389/fphar.2021.769703)
Supplement: Supplementary file 2 [file Table1.xlsx]

## Sheet: SuppTab S1
Protein_ID	Protein_name	UniProtKB_ID	UniProtKB_Accession	corresponding Gene_symbol	Fold Change [POR#1 vs VC]	Paired Effect [POR#1 vs VC]	P-Value [POR#1 vs VC]	BH Q-Value [POR#1 vs VC]	Fold Change [POR#2 vs VC]	Paired Effect [POR#2 vs VC]	P-Value (POR#2 - VC)	BH Q-Value (POR#2 - VC)	Description	Protein_ID	Protein_name	UniProtKB_ID	UniProtKB_Accession	Significance	Coverage (%)	#Peptides	PTM	Avg. Mass	HepaRG_VC_1A	HepaRG_VC_1B	HepaRG_VC_2A	HepaRG_VC_2B	HepaRG_VC_3A	HepaRG_VC_3B	HepaRG_POR#1_1A	HepaRG_POR#1_1B	HepaRG_POR#1_2A	HepaRG_POR#1_2B	HepaRG_POR#1_3A	HepaRG_POR#1_3B	HepaRG_POR#2_1A	HepaRG_POR#2_1B	HepaRG_POR#2_2A	HepaRG_POR#2_2B	HepaRG_POR#2_3A	HepaRG_POR#2_3B
46455	NCPR	P16435	sp|P16435|NCPR_HUMAN	POR	50.8	-2.732	0.044	0.589	17.6	-2.628	0.036	0.201	NADPH--cytochrome P450 reductase OS=Homo sapiens OX=9606 GN=POR PE=1 SV=2	46455	NCPR	P16435	sp|P16435|NCPR_HUMAN	69.42	16	7		76690	1.43727	2.24806	2.64568	2.64679	3.8726	3.8705	0.0664104	0.05811	0.0489473	0.0462701	0.0548419	0.0545273	0.140198	0.0364918	0.0533935	0.0297434	0.365572	0.324588
4466	ALAT1	P24298	sp|P24298|ALAT1_HUMAN	GPT	6.7	-2.037	0.007	0.589	9.5	-2.142	0.011	0.198	Alanine aminotransferase 1 OS=Homo sapiens OX=9606 GN=GPT PE=1 SV=3	4466	ALAT1	P24298	sp|P24298|ALAT1_HUMAN	77.92	4	2		54637	2.39243	2.71694	1.96671	1.9943	2.66232	2.62599	0.381985	0.39993	0.293164	0.291098	0.392171	0.376192	0.334544	0.213474	0.0301898	0.525746	0.267265	0.135547
2854	PLIN2	Q99541	sp|Q99541|PLIN2_HUMAN	PLIN2	4.9	-1.835	0.07	0.589	10.5	-2.088	0.041	0.207	Perilipin-2 OS=Homo sapiens OX=9606 GN=PLIN2 PE=1 SV=2	2854	PLIN2	Q99541	sp|Q99541|PLIN2_HUMAN	48.85	7	2		48075	1.36869	1.3763	2.78065	2.83993	2.75234	2.72806	0.561351	0.54059	0.34779	0.364515	0.517997	0.505387	0.0762414	0.238906	0.25442	0.160918	0.310503	0.275406
1069	ACSL5	Q9ULC5	sp|Q9ULC5|ACSL5_HUMAN	ACSL5	4.2	-1.621	0.038	0.589	5.6	-1.739	0.028	0.199	Long-chain-fatty-acid--CoA ligase 5 OS=Homo sapiens OX=9606 GN=ACSL5 PE=1 SV=1	1069	ACSL5	Q9ULC5	sp|Q9ULC5|ACSL5_HUMAN	28.72	9	4		75991	1.45498	1.7151	1.63831	1.61437	3.26597	3.03132	0.221407	0.240536	0.52692	0.250499	0.850745	0.902995	0.2702	0.303515	0.0170075	0.0168544	0.933538	0.745726
575385	NU4M	P03905	sp|P03905|NU4M_HUMAN	MT-ND4	4.1	-1.165	0.491	0.676					NADH-ubiquinone oxidoreductase chain 4 OS=Homo sapiens OX=9606 GN=MT-ND4 PE=1 SV=1	575385	NU4M	P03905	sp|P03905|NU4M_HUMAN	14.79	3	1		51581	0.47996	0.433015	0.61113	0.618322	2.42337	2.46095	0.452043	0.398331	0	0	0.142562	0	0	0	0	0	1.51744	1.46288
768	CMC2	Q9UJS0	sp|Q9UJS0|CMC2_HUMAN	SLC25A13	4	-1.33	0.24	0.589	2.2	-0.977	0.075	0.233	Calcium-binding mitochondrial carrier protein Aralar2 OS=Homo sapiens OX=9606 GN=SLC25A13 PE=1 SV=2	768	CMC2	Q9UJS0	sp|Q9UJS0|CMC2_HUMAN	18.26	18	6	Carbamidomethylation	74176	0.764799	0.829821	1.41487	1.0051	3.27477	3.32391	0.651705	0.681317	0.167727	0.246929	0.420864	0.46501	0.383712	0.327243	0.130637	0.131449	1.83573	1.9444
517	HAOX1	Q9UJM8	sp|Q9UJM8|HAOX1_HUMAN	HAO1	4	-1.241	0.044	0.589	1.8	-0.714	0.369	0.505	Hydroxyacid oxidase 1 OS=Homo sapiens OX=9606 GN=HAO1 PE=1 SV=1	517	HAOX1	Q9UJM8	sp|Q9UJM8|HAOX1_HUMAN	19.54	32	11	Carbamidomethylation	40924	2.00188	1.9121	2.05868	2.08002	0.522614	1.33566	0.750036	0.701888	0.460568	0.250335	0.18885	0.112059	1.21198	1.21411	0.419175	0.16972	1.328	1.28231
5595	KPYR	P30613	sp|P30613|KPYR_HUMAN	PKLR	3.7	-1.251	0.011	0.589					Pyruvate kinase PKLR OS=Homo sapiens OX=9606 GN=PKLR PE=1 SV=2	5595	KPYR	P30613	sp|P30613|KPYR_HUMAN	70.49	6	2	Carbamidomethylation; Ammonia-loss (N)	61830	1.88757	2.04506	1.51222	1.76556	1.39008	1.64593	0.400207	0.554775	0.453478	0.342005	0.531026	0.456912	0	0	0.01517	0	0	0
350	ACS2B	Q68CK6	sp|Q68CK6|ACS2B_HUMAN	ACSM2B	3.3	-1.318	0.165	0.589	4.6	-1.476	0.049	0.212	Acyl-coenzyme A synthetase ACSM2B mitochondrial OS=Homo sapiens OX=9606 GN=ACSM2B PE=1 SV=2	350	ACS2B	Q68CK6	sp|Q68CK6|ACS2B_HUMAN	25.65	15	5	Carbamidomethylation	64271	1.08509	1.05908	1.60212	1.6394	2.9698	2.95837	0.742947	0.73979	0.44896	0.42934	0.515984	0.528147	0	0.178444	0.149721	0.163042	0.889933	0.899838
8586	PXMP2	Q9NR77	sp|Q9NR77|PXMP2_HUMAN	PXMP2	3.2	-1.156	0.178	0.589	2.5	-1.197	0.241	0.393	Peroxisomal membrane protein 2 OS=Homo sapiens OX=9606 GN=PXMP2 PE=1 SV=3	8586	PXMP2	Q9NR77	sp|Q9NR77|PXMP2_HUMAN	22.68	5	1		22253	1.17496	1.1546	1.30074	1.38621	2.53307	2.58854	0.888865	0.907525	0.288735	0.416023	0.328635	0.370513	0.302709	0.584415	0	0	0.875794	0.898668
4901	LETM1	O95202	sp|O95202|LETM1_HUMAN	LETM1	3.2	-1.082	0.238	0.589	1.7	-0.656	0.074	0.232	Mitochondrial proton/calcium exchanger protein OS=Homo sapiens OX=9606 GN=LETM1 PE=1 SV=1	4901	LETM1	O95202	sp|O95202|LETM1_HUMAN	15.16	7	3	Carbamidomethylation	83354	0.790679	0.747764	1.14688	1.1612	2.99832	2.63078	0.896652	0.520465	0.394128	0.125257	0.674157	0.371619	0.109275	0.541944	0.12624	0.117263	2.3285	2.31888
111	PCKGM	Q16822	sp|Q16822|PCKGM_HUMAN	PCK2	3.1	-1.295	0.148	0.589	4.1	-1.442	0.061	0.22	Phosphoenolpyruvate carboxykinase [GTP] mitochondrial OS=Homo sapiens OX=9606 GN=PCK2 PE=1 SV=4	111	PCKGM	Q16822	sp|Q16822|PCKGM_HUMAN	26.55	34	17	Carbamidomethylation; Carbamylation	70699	1.12367	1.12288	1.64473	1.63448	2.95866	2.98929	0.661403	0.665116	0.578347	0.585817	0.602967	0.611366	0.283904	0.272301	0.289982	0.280846	0.839053	0.855187
5314	CP2C9	P11712	sp|P11712|CP2C9_HUMAN	CYP2C9	3	-1.357	0.139	0.589	6.4	-1.706	0.039	0.203	Cytochrome P450 2C9 OS=Homo sapiens OX=9606 GN=CYP2C9 PE=1 SV=3	5314	CP2C9	P11712	sp|P11712|CP2C9_HUMAN	27.3	7	2	Carbamidomethylation	55628	1.41319	1.2959	1.70995	1.59626	3.08022	3.03045	1.00308	0.979144	0.207202	0.338133	0.717966	0.735685	0.17021	0.222299	0.0375658	0.0538103	0.783549	0.625396
259	ACS2A	Q08AH3	sp|Q08AH3|ACS2A_HUMAN	ACSM2A	3	-1.264	0.167	0.589	3.9	-1.404	0.06	0.22	Acyl-coenzyme A synthetase ACSM2A mitochondrial OS=Homo sapiens OX=9606 GN=ACSM2A PE=1 SV=2	259	ACS2A	Q08AH3	sp|Q08AH3|ACS2A_HUMAN	24.76	24	8	Carbamidomethylation; Carbamylation	64223	0.987359	1.11567	1.61023	1.64098	2.99224	2.98978	0.693765	0.761161	0.523517	0.521591	0.654634	0.598684	0.286039	0.276136	0.18248	0.226729	0.964959	0.974047
5551	FAKD4	Q969Z0	sp|Q969Z0|FAKD4_HUMAN	TBRG4	3	-0.969	0.365	0.61	1.4	-0.41	0.184	0.341	FAST kinase domain-containing protein 4 OS=Homo sapiens OX=9606 GN=TBRG4 PE=1 SV=1	5551	FAKD4	Q969Z0	sp|Q969Z0|FAKD4_HUMAN	8.42	15	5	Carbamidomethylation	70738	0.60549	0.516852	0.660644	0.687437	3.20022	3.08861	0.493495	0.486162	0.460508	0.482329	0.530594	0.491359	0.369932	0.459541	0.370355	0.440055	3.54352	1.11289
2824	Q5T7C4	Q5T7C4	tr|Q5T7C4|Q5T7C4_HUMAN	HMGB1	2.9	-1.117	0.138	0.589	2.3	-0.955	0.186	0.343	High mobility group protein B1 OS=Homo sapiens OX=9606 GN=HMGB1 PE=1 SV=1	2824	Q5T7C4	Q5T7C4	tr|Q5T7C4|Q5T7C4_HUMAN	16.39	20	2	Carbamidomethylation	18311	2.42288	2.63852	2.55979	0.893994	0.827906	0.799306	0.64657	0.740699	0.314072	0.614977	0.562647	0.564244	0.518736	0.88841	0.765569	0.93844	0.448002	0.855243
2826	HMGB1	P09429	sp|P09429|HMGB1_HUMAN	HMGB1	2.9	-1.117	0.138	0.589	2.3	-0.955	0.186	0.343	High mobility group protein B1 OS=Homo sapiens OX=9606 GN=HMGB1 PE=1 SV=3	2826	HMGB1	P09429	sp|P09429|HMGB1_HUMAN	16.39	14	2	Carbamidomethylation	24894	2.42288	2.63852	2.55979	0.893994	0.827906	0.799306	0.64657	0.740699	0.314072	0.614977	0.562647	0.564244	0.518736	0.88841	0.765569	0.93844	0.448002	0.855243
6764	DNJA3	Q96EY1	sp|Q96EY1|DNJA3_HUMAN	DNAJA3	2.9	-0.959	0.148	0.589	1.1	-0.296	0.556	0.662	DnaJ homolog subfamily A member 3 mitochondrial OS=Homo sapiens OX=9606 GN=DNAJA3 PE=1 SV=2	6764	DNJA3	Q96EY1	sp|Q96EY1|DNJA3_HUMAN	17.04	3	1		52489	1.1957	0	1.04378	0.81239	0	2.25668	0	0.379196	0.639016	0.57961	0.514944	0	0	0	0.992114	0.978983	1.60758	0
1686	CP4F3	Q08477	sp|Q08477|CP4F3_HUMAN	CYP4F3	2.8	-1.151	0.187	0.589	4.5	-1.666	0.234	0.387	Docosahexaenoic acid omega-hydroxylase CYP4F3 OS=Homo sapiens OX=9606 GN=CYP4F3 PE=1 SV=2	1686	CP4F3	Q08477	sp|Q08477|CP4F3_HUMAN	28.12	2	1		59847	1.36162	1.23087	1.21861	1.1999	2.8593	2.79338	1.02608	1.0597	0.260764	0.249022	0.605008	0.556226	0.3065	0.237396	0	0	0.478957	0.556664
680	ADT3	P12236	sp|P12236|ADT3_HUMAN	SLC25A6	2.8	-0.959	0.442	0.653	2	-0.744	0.331	0.47	ADP/ATP translocase 3 OS=Homo sapiens OX=9606 GN=SLC25A6 PE=1 SV=4	680	ADT3	P12236	sp|P12236|ADT3_HUMAN	1.35	4	1		32866	0.262313	0.308893	0.618256	0.717799	1.52	5.46252	0.755293	0.708952	0.258662	0	0.569121	0.582623	0.384127	0.404167	0.189697	0	1.69188	1.5657
681225	ACATN	O00400	sp|O00400|ACATN_HUMAN	SLC33A1	2.7	-1.032	0.237	0.589	2.8	-1.06	0.048	0.21	Acetyl-coenzyme A transporter 1 OS=Homo sapiens OX=9606 GN=SLC33A1 PE=1 SV=1	681225	ACATN	O00400	sp|O00400|ACATN_HUMAN	15.84	2	1		60909	1.07397	1.07524	0.892681	1.09007	3.05387	2.72594	0.443161	0.82415	0.574893	0.632061	0.648977	0.596241	0.286147	0.203752	0	0.181196	1.49758	1.20007
7272	A0A0A0MQV1	A0A0A0	tr|A0A0A0MQV1|A0A0A0MQV1_HUMAN	HSD11B1	2.7	-1.004	0.116	0.589					Corticosteroid 11-beta-dehydrogenase isozyme 1 (Fragment) OS=Homo sapiens OX=9606 GN=HSD11B1 PE=1 SV=6	7272	A0A0A0MQV1	A0A0A0	tr|A0A0A0MQV1|A0A0A0MQV1_HUMAN	30.94	3	2		30667	1.04087	1.06504	1.36096	1.39834	2.31368	2.3411	0.639889	0.622363	0.436906	0.549041	0.623049	0.622783	0	0	0	0	0.473175	0.512794
7273	DHI1	P28845	sp|P28845|DHI1_HUMAN	HSD11B1	2.7	-1.004	0.116	0.589					Corticosteroid 11-beta-dehydrogenase isozyme 1 OS=Homo sapiens OX=9606 GN=HSD11B1 PE=1 SV=3	7273	DHI1	P28845	sp|P28845|DHI1_HUMAN	30.94	3	2		32401	1.04087	1.06504	1.36096	1.39834	2.31368	2.3411	0.639889	0.622363	0.436906	0.549041	0.623049	0.622783	0	0	0	0	0.473175	0.512794
1173	UD11	P22309	sp|P22309|UD11_HUMAN	UGT1A1	2.6	-1.059	0.108	0.589	2.8	-1.11	0.017	0.198	UDP-glucuronosyltransferase 1-1 OS=Homo sapiens OX=9606 GN=UGT1A1 PE=1 SV=1	1173	UD11	P22309	sp|P22309|UD11_HUMAN	24.25	8	2		59591	1.27156	1.28264	1.46914	1.44118	2.49831	2.37464	0.886689	0.938892	0.323767	0.307046	0.76352	0.766276	0.461642	0.444788	0.171211	0.140703	1.248	1.20998
15740	H31	P68431	sp|P68431|H31_HUMAN	HIST1H3A	2.6	-0.768	0.39	0.621	1	0.034	0.792	0.846	Histone H3.1 OS=Homo sapiens OX=9606 GN=HIST1H3A PE=1 SV=2	15740	H31	P68431	sp|P68431|H31_HUMAN	7.53	24	1	Carbamidomethylation	15404	0.473584	0.368083	0.544999	0.555527	2.81523	2.71182	0.254729	0.482458	0.456324	0.500545	0.592796	0.572273	0.645443	0.695602	0.253548	0.593757	2.79268	2.6906
76815	EFGM	Q96RP9	sp|Q96RP9|EFGM_HUMAN	GFM1	2.6	-0.558	0.239	0.589	2.3	1.008	0.613	0.706	Elongation factor G mitochondrial OS=Homo sapiens OX=9606 GN=GFM1 PE=1 SV=2	76815	EFGM	Q96RP9	sp|Q96RP9|EFGM_HUMAN	12.45	5	2		83472	0.616355	0.652735	0.557281	0.533609	0.745949	2.36388	0.437312	0.485107	0.232342	0.313659	0.299447	0.351739	0.196203	0.192879	0	0	3.95654	4.06497
1687	ABCD3	P28288	sp|P28288|ABCD3_HUMAN	ABCD3	2.5	-1.019	0.242	0.589	2.6	-1.052	0.044	0.208	ATP-binding cassette sub-family D member 3 OS=Homo sapiens OX=9606 GN=ABCD3 PE=1 SV=1	1687	ABCD3	P28288	sp|P28288|ABCD3_HUMAN	18.85	12	5	Carbamidomethylation	75476	1.17001	0.928199	1.41035	1.10228	2.7734	2.75822	0.933973	0.975676	0.579949	0.404285	0.567112	0.564944	0.427379	0.451908	0.0728533	0.0705029	1.42676	1.38219
664	TXTP	P53007	sp|P53007|TXTP_HUMAN	SLC25A1	2.5	-0.965	0.214	0.589	2.1	-0.849	0.043	0.208	Tricarboxylate transport protein mitochondrial OS=Homo sapiens OX=9606 GN=SLC25A1 PE=1 SV=2	664	TXTP	P53007	sp|P53007|TXTP_HUMAN	17.66	44	11	Carbamidomethylation; Carbamylation	34013	0.94512	0.975268	1.18894	1.21848	2.64028	2.66056	0.819731	0.830478	0.324147	0.502505	0.67146	0.688731	0.457601	0.470809	0.105273	0.111789	1.68685	1.70199
3951	MARC2	Q969Z3	sp|Q969Z3|MARC2_HUMAN	MARC2	2.5	-0.959	0.27	0.589	2.3	-0.9	0.078	0.237	Mitochondrial amidoxime reducing component 2 OS=Homo sapiens OX=9606 GN=MARC2 PE=1 SV=1	3951	MARC2	Q969Z3	sp|Q969Z3|MARC2_HUMAN	14.03	2	1		38023	0.844967	0.838253	1.20145	1.16771	2.80302	2.86361	0.792233	0.805882	0.478328	0.577498	0.621224	0.687046	0.437118	0.462104	0.184896	0.167933	1.5329	1.53383
7120	C560	Q99643	sp|Q99643|C560_HUMAN	SDHC	2.5	-0.956	0.303	0.589	2	-0.794	0.088	0.249	Succinate dehydrogenase cytochrome b560 subunit mitochondrial OS=Homo sapiens OX=9606 GN=SDHC PE=1 SV=1	7120	C560	Q99643	sp|Q99643|C560_HUMAN	8.22	8	1	Carbamidomethylation	18610	0.576859	0.567384	1.12396	1.18581	2.99185	3.05494	0.632487	0.633041	0.495954	0.532664	0.746824	0.723599	0.251917	0.248806	0.245171	0.312954	1.77647	1.89931
4133	CY1	P08574	sp|P08574|CY1_HUMAN	CYC1	2.5	-0.938	0.254	0.589	1.8	-0.706	0.033	0.201	Cytochrome c1 heme protein mitochondrial OS=Homo sapiens OX=9606 GN=CYC1 PE=1 SV=3	4133	CY1	P08574	sp|P08574|CY1_HUMAN	14.06	16	3	Carbamidomethylation	35422	0.859917	0.827475	1.10097	1.11898	2.72054	2.6592	0.837224	0.802816	0.225633	0.508239	0.617746	0.667212	0.348695	0.365974	0.136856	0.20183	1.99455	2.00614
15869	F5H324	F5H324	tr|F5H324|F5H324_HUMAN	ARSE	2.5	-0.927	0.177	0.589	2.8	-1.227	0.215	0.372	Arylsulfatase E OS=Homo sapiens OX=9606 GN=ARSE PE=1 SV=1	15869	F5H324	F5H324	tr|F5H324|F5H324_HUMAN	14.37	3	1		61077	1.0568	1.02899	1.179	1.03088	2.52047	2.49259	0.747281	0.716259	0.462558	0.42683	0.758544	0.635151	0.248039	0	0	0	0.810519	0.88609
16101	ARSE	P51690	sp|P51690|ARSE_HUMAN	ARSE	2.5	-0.927	0.177	0.589	2.8	-1.227	0.215	0.372	Arylsulfatase E OS=Homo sapiens OX=9606 GN=ARSE PE=1 SV=2	16101	ARSE	P51690	sp|P51690|ARSE_HUMAN	14.37	2	1		65669	1.0568	1.02899	1.179	1.03088	2.52047	2.49259	0.747281	0.716259	0.462558	0.42683	0.758544	0.635151	0.248039	0	0	0	0.810519	0.88609
16102	F5GYY5	F5GYY5	tr|F5GYY5|F5GYY5_HUMAN	ARSE	2.5	-0.927	0.177	0.589	2.8	-1.227	0.215	0.372	Arylsulfatase E OS=Homo sapiens OX=9606 GN=ARSE PE=1 SV=1	16102	F5GYY5	F5GYY5	tr|F5GYY5|F5GYY5_HUMAN	14.37	2	1		68244	1.0568	1.02899	1.179	1.03088	2.52047	2.49259	0.747281	0.716259	0.462558	0.42683	0.758544	0.635151	0.248039	0	0	0	0.810519	0.88609
227458	CHDH	Q8NE62	sp|Q8NE62|CHDH_HUMAN	CHDH	2.5	-0.829	0.238	0.589					Choline dehydrogenase mitochondrial OS=Homo sapiens OX=9606 GN=CHDH PE=1 SV=2	227458	CHDH	Q8NE62	sp|Q8NE62|CHDH_HUMAN	61.72	2	1		65359	0.599535	0.727798	1.06064	1.08861	2.39944	2.39276	0.478004	0.551437	0.519293	0.552673	0.570276	0.620847	0	0	0	0	1.214	1.22468
16083	DJC11	Q9NVH1	sp|Q9NVH1|DJC11_HUMAN	DNAJC11	2.5	-0.772	0.17	0.589	1	-0.052	0.825	0.868	DnaJ homolog subfamily C member 11 OS=Homo sapiens OX=9606 GN=DNAJC11 PE=1 SV=2	16083	DJC11	Q9NVH1	sp|Q9NVH1|DJC11_HUMAN	15.87	6	2	Carbamidomethylation	63278	0.813471	0.800855	1.14534	0.987275	1.93101	1.97961	0.42703	0.921703	0.287521	0.287651	0.394687	0.707371	0.692156	0.44822	0	0	2.08207	2.09402
2316	SPYA	P21549	sp|P21549|SPYA_HUMAN	AGXT	2.4	-1.023	0.061	0.589	3.4	-1.231	0.023	0.198	Serine--pyruvate aminotransferase OS=Homo sapiens OX=9606 GN=AGXT PE=1 SV=1	2316	SPYA	P21549	sp|P21549|SPYA_HUMAN	41.92	8	3	Carbamidomethylation	43010	1.25848	1.28723	1.99957	2.02076	1.97251	1.97007	0.787784	0.771812	0.781737	0.741172	0.548321	0.738385	0.585985	0.24898	0.575995	0.577918	0.725461	0.407835
16179	SPEB	Q9BSE5	sp|Q9BSE5|SPEB_HUMAN	AGMAT	2.4	-0.993	0.156	0.589	2.9	-1.103	0.077	0.236	Agmatinase mitochondrial OS=Homo sapiens OX=9606 GN=AGMAT PE=1 SV=2	16179	SPEB	Q9BSE5	sp|Q9BSE5|SPEB_HUMAN	16.98	2	1		37660	0.841942	0.845372	2.45386	1.26088	2.34567	2.44316	0.636247	0.657371	0.843178	0.787973	0.647122	0.662857	0.393098	0.383709	0.447997	0.48248	0.942212	0.924866
804	THTR	Q16762	sp|Q16762|THTR_HUMAN	TST	2.4	-0.923	0.171	0.589	2.2	-0.868	0.019	0.198	Thiosulfate sulfurtransferase OS=Homo sapiens OX=9606 GN=TST PE=1 SV=4	804	THTR	Q16762	sp|Q16762|THTR_HUMAN	22.88	64	15	Carbamidomethylation; Deamidation (NQ)	33429	1.05775	1.06086	1.31735	1.32435	2.40065	2.42274	0.807817	0.814437	0.550558	0.546097	0.665222	0.658637	0.431645	0.435469	0.343461	0.364419	1.39601	1.40252
1696	NIPS1	Q9BPW8	sp|Q9BPW8|NIPS1_HUMAN	NIPSNAP1	2.4	-0.899	0.134	0.589	2	-0.775	0.028	0.199	Protein NipSnap homolog 1 OS=Homo sapiens OX=9606 GN=NIPSNAP1 PE=1 SV=1	1696	NIPS1	Q9BPW8	sp|Q9BPW8|NIPS1_HUMAN	23.47	38	5	Carbamidomethylation	33310	1.07493	1.04488	1.42889	1.48455	2.14807	2.16768	0.83516	0.880354	0.477617	0.333236	0.708694	0.718215	0.46346	0.450924	0.427314	0.419437	1.43528	1.50132
8762	ATP6	P00846	sp|P00846|ATP6_HUMAN	MT-ATP6	2.4	-0.896	0.258	0.589	1.8	-0.702	0.056	0.218	ATP synthase subunit a OS=Homo sapiens OX=9606 GN=MT-ATP6 PE=1 SV=1	8762	ATP6	P00846	sp|P00846|ATP6_HUMAN	16.38	4	1	Carbamylation	24817	0.878104	0.905825	1.16467	1.16396	2.52767	2.5571	0.897652	0.8605	0.448662	0.469088	0.556453	0.586825	0.457765	0.425741	0.128891	0.129767	1.918	1.92333
659	ADT1	P12235	sp|P12235|ADT1_HUMAN	SLC25A4	2.4	-0.868	0.297	0.589	1.6	-0.553	0.066	0.225	ADP/ATP translocase 1 OS=Homo sapiens OX=9606 GN=SLC25A4 PE=1 SV=4	659	ADT1	P12235	sp|P12235|ADT1_HUMAN	11.21	10	3	Carbamidomethylation; Acetylation (N-term)	33065	0.704828	0.747409	1.00397	1.00341	2.70286	2.6804	0.725024	0.731782	0.467371	0.465892	0.603848	0.640919	0.421776	0.433813	0.220813	0.155374	2.13288	2.15764
876	M2OM	Q02978	sp|Q02978|M2OM_HUMAN	SLC25A11	2.4	-0.775	0.293	0.589	1.2	-0.247	0.424	0.555	Mitochondrial 2-oxoglutarate/malate carrier protein OS=Homo sapiens OX=9606 GN=SLC25A11 PE=1 SV=3	876	M2OM	Q02978	sp|Q02978|M2OM_HUMAN	11.53	32	8		34062	0.402167	0.707857	1.19389	1.24067	2.22589	2.27243	0.661401	0.887899	0.334901	0.355873	0.5893	0.565145	0.776473	0.731327	0.487101	0.63225	1.98011	1.95531
1893	FABPL	P07148	sp|P07148|FABPL_HUMAN	FABP1	2.3	-1.039	0.019	0.589	4.8	-1.452	0.006	0.191	Fatty acid-binding protein liver OS=Homo sapiens OX=9606 GN=FABP1 PE=1 SV=1	1893	FABPL	P07148	sp|P07148|FABPL_HUMAN	58.85	76	8	Carbamidomethylation; Carbamylation	14208	1.925	1.89857	1.85839	1.83486	1.7318	1.734	0.76478	0.750669	0.628884	0.637559	0.979869	0.984262	0.31325	0.311154	0.316873	0.312342	0.500434	0.5173
2200	GLYAT	Q6IB77	sp|Q6IB77|GLYAT_HUMAN	GLYAT	2.3	-1.028	0.142	0.589	4.7	-1.435	0.028	0.199	Glycine N-acyltransferase OS=Homo sapiens OX=9606 GN=GLYAT PE=1 SV=3	2200	GLYAT	Q6IB77	sp|Q6IB77|GLYAT_HUMAN	25.54	24	5	Acetylation (N-term)	33924	1.14835	1.17634	1.54215	1.62055	2.75796	2.68008	0.833522	0.780772	0.742356	0.646708	0.844833	0.908842	0.14231	0.156676	0.164093	0.145912	0.853538	0.854997
2833	CP2E1	P05181	sp|P05181|CP2E1_HUMAN	CYP2E1	2.3	-1.007	0.159	0.589	4.5	-1.405	0.033	0.201	Cytochrome P450 2E1 OS=Homo sapiens OX=9606 GN=CYP2E1 PE=1 SV=1	2833	CP2E1	P05181	sp|P05181|CP2E1_HUMAN	25.04	9	4	Carbamidomethylation	56849	1.30719	1.32966	1.55465	1.63221	2.48771	2.51361	1.13146	1.2099	0.437936	0.418882	0.792814	0.789199	0.416219	0.400511	0.0336532	0.149089	0.687892	0.707411
47223	ACD10	Q6JQN1	sp|Q6JQN1|ACD10_HUMAN	ACAD10	2.3	-0.913	0.297	0.589	2.5	-0.972	0.069	0.226	Acyl-CoA dehydrogenase family member 10 OS=Homo sapiens OX=9606 GN=ACAD10 PE=1 SV=1	47223	ACD10	Q6JQN1	sp|Q6JQN1|ACD10_HUMAN	17.19	2	2		118834	0.987855	1.04946	1.15693	1.23662	2.76762	2.57118	0.756247	0.770296	0.545451	1.31778	0.407666	0.493374	0.34317	0.370254	0.187863	0.717666	1.26115	1.05942
8355	A0A3B3ITP4	A0A3B3	tr|A0A3B3ITP4|A0A3B3ITP4_HUMAN	MMAA	2.3	-0.841	0.255	0.589	1.6	-0.559	0.054	0.216	Methylmalonic aciduria type A protein mitochondrial OS=Homo sapiens OX=9606 GN=MMAA PE=1 SV=1	8355	A0A3B3ITP4	A0A3B3	tr|A0A3B3ITP4|A0A3B3ITP4_HUMAN	17.2	4	1		44221	0.907108	0.936465	1.20765	1.07412	2.35059	2.32523	0.8993	0.92568	0.450951	0.465994	0.517188	0.494116	0.620987	0.646838	0.430924	0.459928	1.68845	1.59848
8356	MMAA	Q8IVH4	sp|Q8IVH4|MMAA_HUMAN	MMAA	2.3	-0.841	0.255	0.589	1.6	-0.559	0.054	0.216	Methylmalonic aciduria type A protein mitochondrial OS=Homo sapiens OX=9606 GN=MMAA PE=1 SV=1	8356	MMAA	Q8IVH4	sp|Q8IVH4|MMAA_HUMAN	17.2	4	1		46538	0.907108	0.936465	1.20765	1.07412	2.35059	2.32523	0.8993	0.92568	0.450951	0.465994	0.517188	0.494116	0.620987	0.646838	0.430924	0.459928	1.68845	1.59848
8357	Q495G5	Q495G5	tr|Q495G5|Q495G5_HUMAN	MMAA	2.3	-0.841	0.255	0.589	1.6	-0.559	0.054	0.216	MMAA protein OS=Homo sapiens OX=9606 GN=MMAA PE=1 SV=1	8357	Q495G5	Q495G5	tr|Q495G5|Q495G5_HUMAN	17.2	4	1		47136	0.907108	0.936465	1.20765	1.07412	2.35059	2.32523	0.8993	0.92568	0.450951	0.465994	0.517188	0.494116	0.620987	0.646838	0.430924	0.459928	1.68845	1.59848
1646	CP4F2	P78329	sp|P78329|CP4F2_HUMAN	CYP4F2	2.2	-0.952	0.137	0.589	6.4	-1.483	0.009	0.198	Phylloquinone omega-hydroxylase CYP4F2 OS=Homo sapiens OX=9606 GN=CYP4F2 PE=1 SV=1	1646	CP4F2	P78329	sp|P78329|CP4F2_HUMAN	19.19	6	2	Carbamidomethylation	59854	1.44036	1.35952	1.46595	1.35247	2.48137	2.44447	1.15048	1.12794	0.690236	0.185313	0.786896	0.89184	0.100611	0.102865	0.0232759	0	0.70088	0.695528
749	HKDC1	Q2TB90	sp|Q2TB90|HKDC1_HUMAN	HKDC1	2.2	-0.925	0.186	0.589	3.3	-1.186	0.031	0.201	Putative hexokinase HKDC1 OS=Homo sapiens OX=9606 GN=HKDC1 PE=1 SV=3	749	HKDC1	Q2TB90	sp|Q2TB90|HKDC1_HUMAN	21.56	6	5	Carbamidomethylation	102545	1.1535	0.973932	1.46312	1.57075	2.53529	2.52368	0.885535	0.869128	0.67734	0.75458	0.728531	0.757458	0.172664	0.41744	0.190642	0.226329	1.03734	1.06273
516	HMCS2	P54868	sp|P54868|HMCS2_HUMAN	HMGCS2	2.2	-0.916	0.174	0.589	3.1	-1.153	0.044	0.209	Hydroxymethylglutaryl-CoA synthase mitochondrial OS=Homo sapiens OX=9606 GN=HMGCS2 PE=1 SV=1	516	HMCS2	P54868	sp|P54868|HMCS2_HUMAN	21.3	28	11	Carbamidomethylation	56635	0.991532	1.03806	1.55533	1.59927	2.45874	2.49468	0.792221	0.817488	0.772612	0.767731	0.745344	0.746089	0.320694	0.346958	0.324217	0.34334	0.935976	0.949708
3343	DHCR7	Q9UBM7	sp|Q9UBM7|DHCR7_HUMAN	DHCR7	2.2	-0.904	0.184	0.589	2.9	-1.092	0.043	0.208	7-dehydrocholesterol reductase OS=Homo sapiens OX=9606 GN=DHCR7 PE=1 SV=1	3343	DHCR7	Q9UBM7	sp|Q9UBM7|DHCR7_HUMAN	22.71	8	3		54489	1.18227	1.19068	1.26944	1.2774	2.50039	2.5722	0.928302	0.921462	0.582524	0.620315	0.73696	0.777729	0.571434	0.371048	0.17785	0.284422	0.998544	1.03702
897	A0A087X0W7	A0A087	tr|A0A087X0W7|A0A087X0W7_HUMAN	ACOT2	2.2	-0.838	0.223	0.589	2	-0.746	0.059	0.219	Acyl-coenzyme A thioesterase 2 mitochondrial OS=Homo sapiens OX=9606 GN=ACOT2 PE=1 SV=1	897	A0A087X0W7	A0A087	tr|A0A087X0W7|A0A087X0W7_HUMAN	20.61	6	1		46292	1.0414	1.10403	1.20259	1.1762	2.32346	2.31969	0.951844	0.945521	0.55089	0.553705	0.551875	0.585656	0.579576	0.617437	0.557195	0.520368	1.24783	1.17073
2823	CACP	P43155	sp|P43155|CACP_HUMAN	CRAT	2.2	-0.814	0.181	0.589	1.7	-0.608	0.022	0.198	Carnitine O-acetyltransferase OS=Homo sapiens OX=9606 GN=CRAT PE=1 SV=5	2823	CACP	P43155	sp|P43155|CACP_HUMAN	22.12	9	5		70858	0.987427	0.976277	1.26782	1.2647	2.20232	2.14663	0.830942	0.673964	0.635418	0.646678	0.579476	0.5929	0.54093	0.545478	0.534547	0.495179	1.55233	1.52699
131	AASS	Q9UDR5	sp|Q9UDR5|AASS_HUMAN	AASS	2.2	-0.782	0.177	0.589	1.5	-0.467	0.238	0.389	Alpha-aminoadipic semialdehyde synthase mitochondrial OS=Homo sapiens OX=9606 GN=AASS PE=1 SV=1	131	AASS	Q9UDR5	sp|Q9UDR5|AASS_HUMAN	18.5	30	19	Carbamidomethylation; Pyro-glu from Q; Deamidation (NQ)	102132	1.0616	1.04998	1.20658	1.19455	1.99748	1.98709	1.16674	0.766002	0.343349	0.357266	0.558216	0.615636	0.283861	0.833386	0.0362238	0.491769	2.02488	2.02539
365	NNTM	Q13423	sp|Q13423|NNTM_HUMAN	NNT	2.2	-0.753	0.296	0.589	1.3	-0.348	0.206	0.362	NAD(P) transhydrogenase mitochondrial OS=Homo sapiens OX=9606 GN=NNT PE=1 SV=3	365	NNTM	Q13423	sp|Q13423|NNTM_HUMAN	11.87	14	12	Carbamidomethylation; Pyro-glu from Q	113895	0.774279	0.781126	0.937781	0.934692	2.38666	2.38746	0.769701	0.757547	0.491485	0.485627	0.603221	0.573435	0.52296	0.533035	0.223013	0.227391	2.3038	2.3068
2214	VDAC3	Q9Y277	sp|Q9Y277|VDAC3_HUMAN	VDAC3	2.2	-0.752	0.233	0.589	1.4	-0.419	0.177	0.335	Voltage-dependent anion-selective channel protein 3 OS=Homo sapiens OX=9606 GN=VDAC3 PE=1 SV=1	2214	VDAC3	Q9Y277	sp|Q9Y277|VDAC3_HUMAN	14.16	30	7	Carbamylation; Carbamidomethylation; Acetylation (N-term)	30659	0.788009	0.82439	1.09765	1.08599	2.25508	2.29138	0.717322	0.709888	0.523738	0.527138	0.59748	0.752473	0.584072	0.509505	0.252688	0.282691	2.10986	2.09065
5311	NLRX1	Q86UT6	sp|Q86UT6|NLRX1_HUMAN	NLRX1	2.2	-0.727	0.271	0.589	1.3	-0.316	0.067	0.226	NLR family member X1 OS=Homo sapiens OX=9606 GN=NLRX1 PE=1 SV=1	5311	NLRX1	Q86UT6	sp|Q86UT6|NLRX1_HUMAN	13.48	2	2		107616	0.749869	0.766671	0.997217	1.01197	2.29236	2.26616	0.676998	0.677919	0.567107	0.587998	0.632861	0.581855	0.578155	0.570984	0.508346	0.547915	1.99546	1.99015
3950	ACAD9	Q9H845	sp|Q9H845|ACAD9_HUMAN	ACAD9	2.2	-0.709	0.244	0.589	1.2	-0.199	0.069	0.226	Acyl-CoA dehydrogenase family member 9 mitochondrial OS=Homo sapiens OX=9606 GN=ACAD9 PE=1 SV=1	3950	ACAD9	Q9H845	sp|Q9H845|ACAD9_HUMAN	17.22	4	2		68760	0.760644	0.860399	0.953814	0.985449	2.03753	2.21684	0.55156	0.672111	0.603126	0.623426	0.491812	0.620448	0.766071	0.535518	0.800235	0.525048	2.06763	1.92835
423581	PYRD	Q02127	sp|Q02127|PYRD_HUMAN	DHODH	2.2	-0.68	0.242	0.589	1.2	-0.358	0.102	0.257	Dihydroorotate dehydrogenase (quinone) mitochondrial OS=Homo sapiens OX=9606 GN=DHODH PE=1 SV=3	423581	PYRD	Q02127	sp|Q02127|PYRD_HUMAN	9.63	2	1		42867	0.697446	0.611195	0.931087	0.989027	2.12821	2.07635	0.663633	0.431052	0.510649	0	0.608035	0.627906	0.354002	0	0	0	1.68848	1.68292
121811	BDH	Q02338	sp|Q02338|BDH_HUMAN	BDH1	2.1	-0.955	0.108	0.589	4.9	-1.432	0.007	0.196	D-beta-hydroxybutyrate dehydrogenase mitochondrial OS=Homo sapiens OX=9606 GN=BDH1 PE=1 SV=3	121811	BDH	Q02338	sp|Q02338|BDH_HUMAN	29.96	10	2		38157	1.20372	1.43124	1.60665	1.64533	2.43688	2.45156	0.905335	0.886747	0.747548	0.798559	0.837784	0.86712	0.123135	0.120648	0.121239	0.139218	0.848598	0.828695
580	UD16	P19224	sp|P19224|UD16_HUMAN	UGT1A6	2.1	-0.877	0.182	0.589	3.5	-1.208	0.032	0.201	UDP-glucuronosyltransferase 1-6 OS=Homo sapiens OX=9606 GN=UGT1A6 PE=1 SV=2	580	UD16	P19224	sp|P19224|UD16_HUMAN	22.93	17	8		60751	1.15036	1.17008	1.40864	1.37453	2.53525	2.53072	1.02485	1.04871	0.516988	0.518987	0.883548	0.915774	0.361178	0.356022	0.134443	0.130646	0.963092	0.976174
5907	S27A2	O14975	sp|O14975|S27A2_HUMAN	SLC27A2	2.1	-0.845	0.207	0.589	2.7	-1.019	0.052	0.214	Very long-chain acyl-CoA synthetase OS=Homo sapiens OX=9606 GN=SLC27A2 PE=1 SV=2	5907	S27A2	O14975	sp|O14975|S27A2_HUMAN	23.24	3	1		70312	1.16038	1.08017	1.48203	1.43399	2.31001	2.26184	1.17206	1.10604	0.437217	0.46457	0.726796	0.752001	0.56246	0.600128	0.224318	0.282254	0.998293	0.945455
3328	CPSM	P31327	sp|P31327|CPSM_HUMAN	CPS1	2.1	-0.838	0.213	0.589	2.6	-0.98	0.035	0.201	Carbamoyl-phosphate synthase [ammonia] mitochondrial OS=Homo sapiens OX=9606 GN=CPS1 PE=1 SV=2	3328	CPSM	P31327	sp|P31327|CPSM_HUMAN	21.15	3	4		164939	1.03497	1.00028	1.41687	1.43499	2.42174	2.32577	0.966821	0.961967	0.627518	0.624126	0.713644	0.714356	0.409269	0.374542	0.387084	0.368368	1.13852	1.07917
333511	HOT	Q8IWW8	sp|Q8IWW8|HOT_HUMAN	ADHFE1	2.1	-0.808	0.291	0.589	2.1	-0.826	0.16	0.317	Hydroxyacid-oxoacid transhydrogenase mitochondrial OS=Homo sapiens OX=9606 GN=ADHFE1 PE=1 SV=1	333511	HOT	Q8IWW8	sp|Q8IWW8|HOT_HUMAN	8.27	4	1		50308	0.990865	0.492099	1.30415	1.26816	2.58498	2.62687	0.696064	0.782366	0.778208	0.764999	0.702512	0.69735	0.518283	0.566054	0.545126	0.47812	1.211	0.992795
6624	ATD3A	Q9NVI7	sp|Q9NVI7|ATD3A_HUMAN	ATAD3A	2.1	-0.79	0.307	0.589	3.2	-0.476	0.252	0.402	ATPase family AAA domain-containing protein 3A OS=Homo sapiens OX=9606 GN=ATAD3A PE=1 SV=2	6624	ATD3A	Q9NVI7	sp|Q9NVI7|ATD3A_HUMAN	13.96	1	1	Acetylation (N-term)	71369	0.822791	0.898303	1.05074	0	2.71459	2.53965	0.790014	0.890227	0.73253	0.526012	0	0.699941	0	0.583662	0.327015	0.424522	0	0
1427	MTCH2	Q9Y6C9	sp|Q9Y6C9|MTCH2_HUMAN	MTCH2	2.1	-0.784	0.234	0.589	1.8	-0.657	0.042	0.208	Mitochondrial carrier homolog 2 OS=Homo sapiens OX=9606 GN=MTCH2 PE=1 SV=1	1427	MTCH2	Q9Y6C9	sp|Q9Y6C9|MTCH2_HUMAN	13.27	2	1		33331	0.865103	0.844126	1.14064	1.11448	2.45297	2.46396	0.697536	0.729926	0.59989	0.609712	0.77225	0.770893	0.406762	0.411198	0.201203	0.212161	1.83632	1.87087
198735	D6RB81	D6RB81	tr|D6RB81|D6RB81_HUMAN	AMACR	2.1	-0.78	0.132	0.589	2	-0.773	0.036	0.201	Alpha-methylacyl-CoA racemase OS=Homo sapiens OX=9606 GN=AMACR PE=1 SV=1	198735	D6RB81	D6RB81	tr|D6RB81|D6RB81_HUMAN	27.92	4	1		40675	1.1102	1.08586	1.44081	1.41584	2.13225	1.92072	0.75275	0.802412	0.793128	0.792951	0.661264	0.621623	0.529872	0.687378	0.568659	0.626957	1.01397	1.04336
198736	AMACR	Q9UHK6	sp|Q9UHK6|AMACR_HUMAN	AMACR	2.1	-0.78	0.132	0.589	2	-0.773	0.036	0.201	Alpha-methylacyl-CoA racemase OS=Homo sapiens OX=9606 GN=AMACR PE=1 SV=2	198736	AMACR	Q9UHK6	sp|Q9UHK6|AMACR_HUMAN	27.92	4	1		42387	1.1102	1.08586	1.44081	1.41584	2.13225	1.92072	0.75275	0.802412	0.793128	0.792951	0.661264	0.621623	0.529872	0.687378	0.568659	0.626957	1.01397	1.04336
1572	AT5F1	P24539	sp|P24539|AT5F1_HUMAN	ATP5PB	2.1	-0.753	0.277	0.589	1.6	-0.505	0.167	0.324	ATP synthase F(0) complex subunit B1 mitochondrial OS=Homo sapiens OX=9606 GN=ATP5PB PE=1 SV=2	1572	AT5F1	P24539	sp|P24539|AT5F1_HUMAN	12.17	18	3		28909	0.794007	0.796712	1.05884	1.05932	2.38965	2.41844	0.845128	0.841105	0.451787	0.444046	0.699117	0.715279	0.484312	0.495653	0.0789013	0.085255	2.17705	2.1654
1576	RPN2	P04844	sp|P04844|RPN2_HUMAN	RPN2	2.1	-0.751	0.28	0.589	1.7	-0.573	0.177	0.335	Dolichyl-diphosphooligosaccharide--protein glycosyltransferase subunit 2 OS=Homo sapiens OX=9606 GN=RPN2 PE=1 SV=3	1576	RPN2	P04844	sp|P04844|RPN2_HUMAN	9.01	12	5		69284	0.561721	0.735288	1.23609	1.25561	2.46764	2.3906	0.859984	0.747086	0.437277	0.474728	1.03044	0.59405	0.536614	0.481487	0.110287	0.18788	1.92897	1.96424
227966	MIRO1	Q8IXI2	sp|Q8IXI2|MIRO1_HUMAN	RHOT1	2.1	-0.75	0.224	0.589	1.5	-0.497	0.047	0.21	Mitochondrial Rho GTPase 1 OS=Homo sapiens OX=9606 GN=RHOT1 PE=1 SV=2	227966	MIRO1	Q8IXI2	sp|Q8IXI2|MIRO1_HUMAN	15.47	1	1		70784	0.936252	0.837667	1.22697	1.00512	2.13941	2.34975	0.724696	0.786217	0.593969	0.560085	0.683543	0.645571	0.523892	0.480619	0.405848	0.383398	1.76271	1.95428
575422	H7BXZ6	H7BXZ6	tr|H7BXZ6|H7BXZ6_HUMAN	RHOT1	2.1	-0.75	0.224	0.589	1.5	-0.497	0.047	0.21	Mitochondrial Rho GTPase OS=Homo sapiens OX=9606 GN=RHOT1 PE=1 SV=2	575422	H7BXZ6	H7BXZ6	tr|H7BXZ6|H7BXZ6_HUMAN	15.47	2	1		68449	0.936252	0.837667	1.22697	1.00512	2.13941	2.34975	0.724696	0.786217	0.593969	0.560085	0.683543	0.645571	0.523892	0.480619	0.405848	0.383398	1.76271	1.95428
16036	C9JAW5	C9JAW5	tr|C9JAW5|C9JAW5_HUMAN		2.1	-0.731	0.291	0.589	2	-0.693	0.094	0.253	Uncharacterized protein OS=Homo sapiens OX=9606 PE=4 SV=1	16036	C9JAW5	C9JAW5	tr|C9JAW5|C9JAW5_HUMAN	9.68	48	2	Acetylation (N-term)	8813	0.648413	0.687279	1.16422	1.17002	2.4305	2.42447	0.865232	0.828167	0.433592	0.355106	0.792657	0.863711	0.101628	0.0965095	0	0.0307532	2.08005	2.02768
16037	HIG1A	Q9Y241	sp|Q9Y241|HIG1A_HUMAN	HIGD1A	2.1	-0.731	0.291	0.589	2	-0.693	0.094	0.253	HIG1 domain family member 1A mitochondrial OS=Homo sapiens OX=9606 GN=HIGD1A PE=1 SV=1	16037	HIG1A	Q9Y241	sp|Q9Y241|HIG1A_HUMAN	9.68	43	2	Acetylation (N-term)	10143	0.648413	0.687279	1.16422	1.17002	2.4305	2.42447	0.865232	0.828167	0.433592	0.355106	0.792657	0.863711	0.101628	0.0965095	0	0.0307532	2.08005	2.02768
16038	C9JNU6	C9JNU6	tr|C9JNU6|C9JNU6_HUMAN	HIGD1A	2.1	-0.731	0.291	0.589	2	-0.693	0.094	0.253	HIG1 domain family member 1A mitochondrial OS=Homo sapiens OX=9606 GN=HIGD1A PE=4 SV=1	16038	C9JNU6	C9JNU6	tr|C9JNU6|C9JNU6_HUMAN	9.68	42	2	Acetylation (N-term)	10402	0.648413	0.687279	1.16422	1.17002	2.4305	2.42447	0.865232	0.828167	0.433592	0.355106	0.792657	0.863711	0.101628	0.0965095	0	0.0307532	2.08005	2.02768
4444	TOM40	O96008	sp|O96008|TOM40_HUMAN	TOMM40	2.1	-0.729	0.275	0.589	1.5	-0.475	0.055	0.217	Mitochondrial import receptor subunit TOM40 homolog OS=Homo sapiens OX=9606 GN=TOMM40 PE=1 SV=1	4444	TOM40	O96008	sp|O96008|TOM40_HUMAN	15.09	8	3		37893	0.919237	0.961982	1.01477	1.03874	2.22587	2.24727	0.924096	0.869205	0.565075	0.558312	0.548529	0.568391	0.595508	0.610577	0.297748	0.342547	1.82954	1.8826
529	ADT2	P05141	sp|P05141|ADT2_HUMAN	SLC25A5	2.1	-0.721	0.334	0.592	1.5	-0.431	0.215	0.372	ADP/ATP translocase 2 OS=Homo sapiens OX=9606 GN=SLC25A5 PE=1 SV=7	529	ADT2	P05141	sp|P05141|ADT2_HUMAN	10.76	16	5	Carbamidomethylation; Acetylation (N-term)	32852	0.761121	0.705626	1.07705	1.11861	2.38343	2.25897	0.930501	0.936667	0.565418	0.439848	0.478548	0.626273	0.66143	0.52765	0.184086	0.193624	2.09942	2.05173
932	HMGCL	P35914	sp|P35914|HMGCL_HUMAN	HMGCL	2.1	-0.715	0.209	0.589	1.4	-0.389	0.025	0.198	Hydroxymethylglutaryl-CoA lyase mitochondrial OS=Homo sapiens OX=9606 GN=HMGCL PE=1 SV=2	932	HMGCL	P35914	sp|P35914|HMGCL_HUMAN	20.69	38	10	Carbamidomethylation	34360	1.03757	1.06127	1.07112	1.12715	1.66033	2.24953	0.683811	0.919455	0.560116	0.826975	0.477966	0.451459	0.662044	0.6652	0.90767	0.725994	1.59721	1.31514
2918	COX41	P13073	sp|P13073|COX41_HUMAN	COX4I1	2.1	-0.714	0.265	0.589	1.4	-0.357	0.265	0.411	Cytochrome c oxidase subunit 4 isoform 1 mitochondrial OS=Homo sapiens OX=9606 GN=COX4I1 PE=1 SV=1	2918	COX41	P13073	sp|P13073|COX41_HUMAN	11.63	32	6	Carbamylation	19577	0.787158	0.786971	0.988785	0.993782	2.28179	2.30304	0.793518	0.797245	0.44622	0.4045	0.716025	0.701949	0.488735	0.474608	0.220006	0.195182	2.29542	2.32506
226	DHE3	P00367	sp|P00367|DHE3_HUMAN	GLUD1	2.1	-0.684	0.196	0.589	1.3	-0.298	0.14	0.296	Glutamate dehydrogenase 1 mitochondrial OS=Homo sapiens OX=9606 GN=GLUD1 PE=1 SV=2	226	DHE3	P00367	sp|P00367|DHE3_HUMAN	20.7	27	10	Carbamidomethylation	61398	0.712884	0.861414	1.18619	1.23755	1.99943	1.96774	0.691063	0.711948	0.539691	0.593045	0.656206	0.667602	0.732927	0.727225	0.810421	0.891384	1.50625	1.50702
3558	ABHDA	Q9NUJ1	sp|Q9NUJ1|ABHDA_HUMAN	ABHD10	2.1	-0.649	0.378	0.616	1.1	-0.071	0.447	0.573	Mycophenolic acid acyl-glucuronide esterase mitochondrial OS=Homo sapiens OX=9606 GN=ABHD10 PE=1 SV=1	3558	ABHDA	Q9NUJ1	sp|Q9NUJ1|ABHDA_HUMAN	11.17	17	4		33933	0.579739	0.575868	0.708052	0.865624	2.36723	2.34304	0.58566	0.545213	0.667918	0.643839	0.552056	0.552136	0.622093	0.590612	0.76754	0.761904	1.96402	2.30746
8231	CH082	Q6P1X6	sp|Q6P1X6|CH082_HUMAN	C8orf82	2.1	-0.647	0.326	0.589	1	-0.025	0.933	0.952	UPF0598 protein C8orf82 OS=Homo sapiens OX=9606 GN=C8orf82 PE=1 SV=2	8231	CH082	Q6P1X6	sp|Q6P1X6|CH082_HUMAN	11.65	7	1		23889	0.956665	0.89626	1.13546	1.17206	1.65254	1.53074	1.31757	1.14253	0.335211	0.287375	0.180442	0.199799	0.954542	1.10202	0.616555	0.627619	2.06852	1.82408
8232	H0YF29	H0YF29	tr|H0YF29|H0YF29_HUMAN	C8orf82	2.1	-0.647	0.326	0.589	1	-0.025	0.933	0.952	UPF0598 protein C8orf82 (Fragment) OS=Homo sapiens OX=9606 GN=C8orf82 PE=1 SV=1	8232	H0YF29	H0YF29	tr|H0YF29|H0YF29_HUMAN	11.65	6	1		28606	0.956665	0.89626	1.13546	1.17206	1.65254	1.53074	1.31757	1.14253	0.335211	0.287375	0.180442	0.199799	0.954542	1.10202	0.616555	0.627619	2.06852	1.82408
497	ODPA	P08559	sp|P08559|ODPA_HUMAN	PDHA1	2.1	-0.596	0.245	0.589	1.2	0.184	0.481	0.604	Pyruvate dehydrogenase E1 component subunit alpha somatic form mitochondrial OS=Homo sapiens OX=9606 GN=PDHA1 PE=1 SV=3	497	ODPA	P08559	sp|P08559|ODPA_HUMAN	18.07	8	4	Carbamidomethylation	43296	0.387547	1.09882	1.08362	1.12129	1.57218	1.56104	1.1929	0.451249	0.419071	0.410346	0.385615	0.38829	1.25317	1.25368	0.507668	1.25668	1.90006	1.75678
3101	UD2A3	Q6UWM9	sp|Q6UWM9|UD2A3_HUMAN	UGT2A3	2	-0.877	0.157	0.589	4.4	-1.351	0.034	0.201	UDP-glucuronosyltransferase 2A3 OS=Homo sapiens OX=9606 GN=UGT2A3 PE=2 SV=2	3101	UD2A3	Q6UWM9	sp|Q6UWM9|UD2A3_HUMAN	23.03	6	2	Carbamidomethylation	60254	1.20376	1.2355	1.40085	1.43742	2.53682	2.64064	0.99146	0.971965	0.614845	0.63941	0.969551	1.00791	0.304413	0.33353	0.0448433	0.0520465	0.792301	0.822723
979	SOX	Q9P0Z9	sp|Q9P0Z9|SOX_HUMAN	PIPOX	2	-0.834	0.078	0.589	3	-1.089	0.018	0.198	Peroxisomal sarcosine oxidase OS=Homo sapiens OX=9606 GN=PIPOX PE=1 SV=2	979	SOX	Q9P0Z9	sp|Q9P0Z9|SOX_HUMAN	38.99	15	5		44066	1.64985	1.64604	1.86008	1.79486	1.47361	1.42169	1.30526	1.29615	0.762794	0.905211	0.333706	0.236243	0.627495	0.686757	0.601947	0.297586	0.560728	0.539992
45	ECHP	Q08426	sp|Q08426|ECHP_HUMAN	EHHADH	2	-0.82	0.041	0.589	3.4	-1.173	0.044	0.209	Peroxisomal bifunctional enzyme OS=Homo sapiens OX=9606 GN=EHHADH PE=1 SV=3	45	ECHP	Q08426	sp|Q08426|ECHP_HUMAN	43.57	40	22	Carbamidomethylation; Pyro-glu from Q; Carbamylation	79495	1.77041	1.61097	1.82993	2.06944	1.45883	1.24516	1.13499	1.15527	0.649751	0.976915	0.442599	0.707585	0.483268	0.540056	0.382126	0.291984	0.55872	0.691995
4872	EBP	Q15125	sp|Q15125|EBP_HUMAN	EBP	2	-0.795	0.122	0.589	2.6	-0.97	0.02	0.198	3-beta-hydroxysteroid-Delta(8) Delta(7)-isomerase OS=Homo sapiens OX=9606 GN=EBP PE=1 SV=3	4872	EBP	Q15125	sp|Q15125|EBP_HUMAN	23.6	7	1	Acetylation (N-term)	26353	1.2042	1.1359	1.33617	1.26729	2.30759	2.27794	0.793475	0.912626	0.603963	0.599691	0.885847	0.965247	0.353313	0.550691	0.347556	0.272402	1.1247	1.0614
3945	RETST	Q6NUM9	sp|Q6NUM9|RETST_HUMAN	RETSAT	2	-0.759	0.169	0.589	2.2	-0.836	0.036	0.201	All-trans-retinol 13 14-reductase OS=Homo sapiens OX=9606 GN=RETSAT PE=1 SV=2	3945	RETST	Q6NUM9	sp|Q6NUM9|RETST_HUMAN	18.22	4	2		66820	1.02208	1.05188	1.23759	1.2401	2.32547	2.31279	0.812161	0.807495	0.6364	0.629974	0.861592	0.88633	0.525433	0.495061	0.331242	0.34303	1.23283	1.24855
446	GABT	P80404	sp|P80404|GABT_HUMAN	ABAT	2	-0.75	0.265	0.589	2	-0.769	0.049	0.211	4-aminobutyrate aminotransferase mitochondrial OS=Homo sapiens OX=9606 GN=ABAT PE=1 SV=3	446	GABT	P80404	sp|P80404|GABT_HUMAN	18.05	53	19	Carbamylation; Replacement of 2 protons by calcium; Carbamidomethylation; Pyro-glu from Q	56439	1.02032	1.04715	1.1966	1.19713	2.29661	2.28052	1.06773	1.03633	0.5991	0.579211	0.624593	0.630205	0.552285	0.546989	0.450341	0.480646	1.21023	1.18402
8746	A0A024RCG2	A0A024	tr|A0A024RCG2|A0A024RCG2_HUMAN	SLC22A18	2	-0.734	0.201	0.589	2.3	-0.842	0.04	0.205	Solute carrier family 22 (Organic cation transporter) member 18 isoform CRA_a OS=Homo sapiens OX=9606 GN=SLC22A18 PE=1 SV=1	8746	A0A024RCG2	A0A024	tr|A0A024RCG2|A0A024RCG2_HUMAN	13.54	3	1		44818	0.884272	0.965914	1.05221	1.15267	2.42105	2.41427	0.684259	0.738663	0.584451	0.640661	0	0.918344	0.37271	0.35605	0	0.295849	1.22618	1.29245
2425	COX2	P00403	sp|P00403|COX2_HUMAN	MT-CO2	2	-0.704	0.281	0.589	1.5	-0.481	0.112	0.269	Cytochrome c oxidase subunit 2 OS=Homo sapiens OX=9606 GN=MT-CO2 PE=1 SV=1	2425	COX2	P00403	sp|P00403|COX2_HUMAN	12.59	44	7	Carbamidomethylation; Carbamylation; Oxidation (M); Sodium adduct	25565	0.86585	0.881141	1.01416	1.02584	2.28341	2.29962	0.890241	0.881357	0.512812	0.517039	0.674848	0.671025	0.596697	0.584395	0.189479	0.185352	1.94976	1.97698
468655	QCR8	O14949	sp|O14949|QCR8_HUMAN	UQCRQ	2	-0.682	0.242	0.589	1.6	-0.508	0.105	0.26	Cytochrome b-c1 complex subunit 8 OS=Homo sapiens OX=9606 GN=UQCRQ PE=1 SV=4	468655	QCR8	O14949	sp|O14949|QCR8_HUMAN	10.19	16	1		9906	0.778998	0.830107	0.988814	1.00575	2.47158	2.30576	0.663575	0.719192	0.536549	0.569933	0.856017	0.943096	0.558641	0.345208	0.166723	0.09609	2.0675	2.09646
884	MUTA	P22033	sp|P22033|MUTA_HUMAN	MMUT	2	-0.676	0.282	0.589	1.3	-0.322	0.182	0.34	Methylmalonyl-CoA mutase mitochondrial OS=Homo sapiens OX=9606 GN=MMUT PE=1 SV=4	884	MUTA	P22033	sp|P22033|MUTA_HUMAN	10.94	17	9	Carbamidomethylation	83135	0.528694	0.984806	1.16891	1.20116	2.034	2.07928	0.920651	0.865761	0.478488	0.503006	0.80408	0.366268	0.739063	0.760301	0.467708	0.840901	1.60339	1.65353
4589	Q5R3B4	Q5R3B4	tr|Q5R3B4|Q5R3B4_HUMAN	MPC2	2	-0.666	0.285	0.589	1.3	-0.294	0.227	0.381	Mitochondrial pyruvate carrier (Fragment) OS=Homo sapiens OX=9606 GN=MPC2 PE=1 SV=1	4589	Q5R3B4	Q5R3B4	tr|Q5R3B4|Q5R3B4_HUMAN	11.24	40	4		11681	0.770088	0.83839	0.941306	0.920959	2.19864	2.25153	0.775175	0.77979	0.48113	0.559101	0.646436	0.682499	0.564844	0.567742	0.329535	0.304488	2.2175	2.17085
4590	MPC2	O95563	sp|O95563|MPC2_HUMAN	MPC2	2	-0.666	0.285	0.589	1.3	-0.294	0.227	0.381	Mitochondrial pyruvate carrier 2 OS=Homo sapiens OX=9606 GN=MPC2 PE=1 SV=1	4590	MPC2	O95563	sp|O95563|MPC2_HUMAN	11.24	33	4		14279	0.770088	0.83839	0.941306	0.920959	2.19864	2.25153	0.775175	0.77979	0.48113	0.559101	0.646436	0.682499	0.564844	0.567742	0.329535	0.304488	2.2175	2.17085
1219	F8VVM2	F8VVM2	tr|F8VVM2|F8VVM2_HUMAN	SLC25A3	2	-0.663	0.354	0.606	1.4	-0.37	0.136	0.291	Phosphate carrier protein mitochondrial OS=Homo sapiens OX=9606 GN=SLC25A3 PE=1 SV=1	1219	F8VVM2	F8VVM2	tr|F8VVM2|F8VVM2_HUMAN	7.29	12	2	Carbamidomethylation	36161	0.670916	0.712409	0.928513	0.910965	2.39536	2.44636	0.856478	0.888728	0.453239	0.456587	0.720279	0.713782	0.510538	0.520149	0.246066	0.254184	2.13311	2.18234
6199	MGST3	O14880	sp|O14880|MGST3_HUMAN	MGST3	2	-0.661	0.487	0.674	1.4	-0.385	0.2	0.356	Microsomal glutathione S-transferase 3 OS=Homo sapiens OX=9606 GN=MGST3 PE=1 SV=1	6199	MGST3	O14880	sp|O14880|MGST3_HUMAN	3.07	26	2	Carbamidomethylation	16516	0.454675	0.487532	0.845023	0.847676	2.85597	2.60021	0.939267	0.941477	0.638358	0.478409	0.570192	0.558852	0.530512	0.447874	0.198597	0.212774	2.2183	2.17431
6200	Q5VV89	Q5VV89	tr|Q5VV89|Q5VV89_HUMAN	MGST3	2	-0.661	0.487	0.674	1.4	-0.385	0.2	0.356	Microsomal glutathione S-transferase 3 OS=Homo sapiens OX=9606 GN=MGST3 PE=1 SV=1	6200	Q5VV89	Q5VV89	tr|Q5VV89|Q5VV89_HUMAN	3.07	24	2	Carbamidomethylation	18417	0.454675	0.487532	0.845023	0.847676	2.85597	2.60021	0.939267	0.941477	0.638358	0.478409	0.570192	0.558852	0.530512	0.447874	0.198597	0.212774	2.2183	2.17431
6565	COX6C	P09669	sp|P09669|COX6C_HUMAN	COX6C	2	-0.647	0.37	0.611	1.3	-0.292	0.379	0.514	Cytochrome c oxidase subunit 6C OS=Homo sapiens OX=9606 GN=COX6C PE=1 SV=2	6565	COX6C	P09669	sp|P09669|COX6C_HUMAN	6.23	27	2		8781	0.414498	0.764351	1.02183	0.872963	2.20441	2.31359	0.830358	0.80206	0.496657	0.467437	0.43699	0.673163	0.536826	0.48647	0	0.135847	2.23226	2.31029
9929	RM46	Q9H2W6	sp|Q9H2W6|RM46_HUMAN	MRPL46	2	-0.633	0.147	0.589	1.2	-0.223	0.037	0.201	39S ribosomal protein L46 mitochondrial OS=Homo sapiens OX=9606 GN=MRPL46 PE=1 SV=1	9929	RM46	Q9H2W6	sp|Q9H2W6|RM46_HUMAN	23.32	15	2	Carbamidomethylation	31705	0.80669	1.12684	1.14742	1.24899	1.65713	1.72484	0.639185	0.591368	0.793436	0.868448	0.588336	0.435336	0.643157	1.01857	0.863314	0.975578	1.72185	1.14952
7775	S61A1	P61619	sp|P61619|S61A1_HUMAN	SEC61A1	2	-0.619	0.241	0.589	1.1	-0.12	0.863	0.9	Protein transport protein Sec61 subunit alpha isoform 1 OS=Homo sapiens OX=9606 GN=SEC61A1 PE=1 SV=2	7775	S61A1	P61619	sp|P61619|S61A1_HUMAN	10.98	4	1	Carbamidomethylation	52265	0.795221	0.799787	0.860399	0.843516	2.06786	2.11201	0.66469	0.730319	0.445124	0.444605	0.727966	0.75246	0.352393	3.45412	0.172931	0.177131	1.32004	1.27942
7776	B4DR61	B4DR61	tr|B4DR61|B4DR61_HUMAN	SEC61A1	2	-0.619	0.241	0.589	1.1	-0.12	0.863	0.9	cDNA FLJ59739 highly similar to Protein transport protein Sec61 subunit alpha isoform 1 OS=Homo sapiens OX=9606 GN=SEC61A1 PE=1 SV=1	7776	B4DR61	B4DR61	tr|B4DR61|B4DR61_HUMAN	10.98	4	1	Carbamidomethylation	52950	0.795221	0.799787	0.860399	0.843516	2.06786	2.11201	0.66469	0.730319	0.445124	0.444605	0.727966	0.75246	0.352393	3.45412	0.172931	0.177131	1.32004	1.27942
5013	H32	Q71DI3	sp|Q71DI3|H32_HUMAN	HIST2H3A	2	-0.595	0.426	0.639	1.1	0.101	0.391	0.523	Histone H3.2 OS=Homo sapiens OX=9606 GN=HIST2H3A PE=1 SV=3	5013	H32	Q71DI3	sp|Q71DI3|H32_HUMAN	6.3	24	1	Carbamidomethylation	15388	0.444204	0.426819	0.607394	0.564512	2.50779	2.4374	0.508363	0.529158	0.524185	0.493278	0.68831	0.676612	0.655102	0.665529	0.504281	0.506151	2.67901	2.5819
321	UD19	O60656	sp|O60656|UD19_HUMAN	UGT1A9	1.9	-0.762	0.229	0.589	3.3	-1.129	0.02	0.198	UDP-glucuronosyltransferase 1-9 OS=Homo sapiens OX=9606 GN=UGT1A9 PE=1 SV=1	321	UD19	O60656	sp|O60656|UD19_HUMAN	18.03	26	8	Carbamidomethylation	59941	1.09315	1.09678	1.21677	1.25372	2.57689	2.54618	1.0275	1.03937	0.617748	0.575335	0.986257	0.963573	0.218051	0.282718	0.0875793	0.101775	1.15429	1.16232
6571	OCAD2	Q56VL3	sp|Q56VL3|OCAD2_HUMAN	OCIAD2	1.9	-0.729	0.304	0.589	2.2	-0.844	0.034	0.201	OCIA domain-containing protein 2 OS=Homo sapiens OX=9606 GN=OCIAD2 PE=1 SV=1	6571	OCAD2	Q56VL3	sp|Q56VL3|OCAD2_HUMAN	14.42	25	2		16954	0.981106	0.991056	1.20108	1.20637	2.39678	2.36939	1.16894	1.22488	0.459804	0.411397	0.749337	0.756369	0.433803	0.454845	0.123809	0.109936	1.44333	1.51777
4180	A1AG2	P19652	sp|P19652|A1AG2_HUMAN	ORM2	1.9	-0.711	0.043	0.589	2.8	-1.014	0.133	0.29	Alpha-1-acid glycoprotein 2 OS=Homo sapiens OX=9606 GN=ORM2 PE=1 SV=2	4180	A1AG2	P19652	sp|P19652|A1AG2_HUMAN	51.79	5	1		23603	1.3149	1.2875	1.32971	1.39074	2.08376	1.44182	0.909641	0.853031	0.593076	0.573115	0.819749	0.833672	0.502962	0	0	0	0.547325	0.518994
681310	A0A087WZA9	A0A087	tr|A0A087WZA9|A0A087WZA9_HUMAN	TMEM120A	1.9	-0.704	0.146	0.589	2.6	-0.91	0.022	0.198	Transmembrane protein 120A (Fragment) OS=Homo sapiens OX=9606 GN=TMEM120A PE=1 SV=1	681310	A0A087WZA9	A0A087	tr|A0A087WZA9|A0A087WZA9_HUMAN	18.29	5	1		20460	1.04836	1.0568	1.39654	1.16485	2.13887	2.16431	0.848397	0.825335	0.668099	0.62056	0.88534	0.900356	0.437877	0.391839	0	0.228891	1.14071	1.08286
681311	A0A024R4K9	A0A024	tr|A0A024R4K9|A0A024R4K9_HUMAN	TMEM120A	1.9	-0.704	0.146	0.589	2.6	-0.91	0.022	0.198	Transmembrane protein 120A OS=Homo sapiens OX=9606 GN=TMEM120A PE=1 SV=1	681311	A0A024R4K9	A0A024	tr|A0A024R4K9|A0A024R4K9_HUMAN	18.29	3	1		35888	1.04836	1.0568	1.39654	1.16485	2.13887	2.16431	0.848397	0.825335	0.668099	0.62056	0.88534	0.900356	0.437877	0.391839	0	0.228891	1.14071	1.08286
681312	T120A	Q9BXJ8	sp|Q9BXJ8|T120A_HUMAN	TMEM120A	1.9	-0.704	0.146	0.589	2.6	-0.91	0.022	0.198	Transmembrane protein 120A OS=Homo sapiens OX=9606 GN=TMEM120A PE=1 SV=1	681312	T120A	Q9BXJ8	sp|Q9BXJ8|T120A_HUMAN	18.29	3	1		40610	1.04836	1.0568	1.39654	1.16485	2.13887	2.16431	0.848397	0.825335	0.668099	0.62056	0.88534	0.900356	0.437877	0.391839	0	0.228891	1.14071	1.08286
681313	A0A087X266	A0A087	tr|A0A087X266|A0A087X266_HUMAN	TMEM120A	1.9	-0.704	0.146	0.589	2.6	-0.91	0.022	0.198	Transmembrane protein 120A OS=Homo sapiens OX=9606 GN=TMEM120A PE=1 SV=1	681313	A0A087X266	A0A087	tr|A0A087X266|A0A087X266_HUMAN	18.29	2	1		42893	1.04836	1.0568	1.39654	1.16485	2.13887	2.16431	0.848397	0.825335	0.668099	0.62056	0.88534	0.900356	0.437877	0.391839	0	0.228891	1.14071	1.08286
148	GATM	P50440	sp|P50440|GATM_HUMAN	GATM	1.9	-0.697	0.211	0.589	2	-0.726	0.068	0.226	Glycine amidinotransferase mitochondrial OS=Homo sapiens OX=9606 GN=GATM PE=1 SV=1	148	GATM	P50440	sp|P50440|GATM_HUMAN	15.39	65	22	Carbamidomethylation; Acetylation (K); Pyro-glu from Q; Carbamylation; Replacement of 2 protons by iron; Oxidation (M)	48455	0.933079	0.960679	1.34614	1.13284	2.17469	2.2977	0.853166	0.885047	0.533653	0.719497	0.676026	0.997028	0.585222	0.599045	0.539425	0.36719	1.18915	1.21042
16406	A0A087WUD3	A0A087	tr|A0A087WUD3|A0A087WUD3_HUMAN	OSTC	1.9	-0.674	0.268	0.589	1.7	-0.587	0.023	0.198	Oligosaccharyltransferase complex subunit OSTC OS=Homo sapiens OX=9606 GN=OSTC PE=1 SV=1	16406	A0A087WUD3	A0A087	tr|A0A087WUD3|A0A087WUD3_HUMAN	10.67	14	1	Carbamidomethylation	9369	0.799977	0.882425	1.03395	0.95606	2.31203	2.4898	0.750461	0.748876	0.592638	0.625069	0	0.857686	0.349375	0.473817	0.232421	0.263634	1.44526	2.18652
16411	OSTC	Q9NRP0	sp|Q9NRP0|OSTC_HUMAN	OSTC	1.9	-0.674	0.268	0.589	1.7	-0.587	0.023	0.198	Oligosaccharyltransferase complex subunit OSTC OS=Homo sapiens OX=9606 GN=OSTC PE=1 SV=1	16411	OSTC	Q9NRP0	sp|Q9NRP0|OSTC_HUMAN	10.67	8	1	Carbamidomethylation	16829	0.799977	0.882425	1.03395	0.95606	2.31203	2.4898	0.750461	0.748876	0.592638	0.625069	0	0.857686	0.349375	0.473817	0.232421	0.263634	1.44526	2.18652
726605	OSGP2	Q9H4B0	sp|Q9H4B0|OSGP2_HUMAN	OSGEPL1	1.9	-0.647	0.24	0.589	1.5	-0.441	0.07	0.227	Probable tRNA N6-adenosine threonylcarbamoyltransferase mitochondrial OS=Homo sapiens OX=9606 GN=OSGEPL1 PE=2 SV=2	726605	OSGP2	Q9H4B0	sp|Q9H4B0|OSGP2_HUMAN	13.54	3	1		45123	0.836789	0.848184	1.05702	1.17901	2.16229	2.09313	0.698827	0.667871	0.754036	0.761105	0.781763	0.62875	0.629542	0.623814	0.751233	0.553876	1.35695	1.61581
213	MMSA	Q02252	sp|Q02252|MMSA_HUMAN	ALDH6A1	1.9	-0.641	0.204	0.589	1.5	-0.46	0.016	0.198	Methylmalonate-semialdehyde dehydrogenase [acylating] mitochondrial OS=Homo sapiens OX=9606 GN=ALDH6A1 PE=1 SV=2	213	MMSA	Q02252	sp|Q02252|MMSA_HUMAN	16.86	53	23	Carbamidomethylation; Carbamylation	57840	0.939005	0.951228	1.13076	1.13385	2.00778	2.03886	0.775577	0.795704	0.681941	0.674842	0.710541	0.716201	0.576852	0.600228	0.57203	0.574642	1.53963	1.58032
3028	G3V0I5	G3V0I5	tr|G3V0I5|G3V0I5_HUMAN	NDUFV1	1.9	-0.635	0.326	0.589	1.4	-0.394	0.385	0.518	NADH dehydrogenase [ubiquinone] flavoprotein 1 mitochondrial OS=Homo sapiens OX=9606 GN=NDUFV1 PE=1 SV=1	3028	G3V0I5	G3V0I5	tr|G3V0I5|G3V0I5_HUMAN	7.78	8	2	Carbamidomethylation	50054	1.22193	0.457735	1.22837	1.2377	1.90384	2.00865	0.539755	1.28245	1.24736	0.428288	0.36318	0.387097	0.569569	1.40097	0.521671	1.42621	0.885546	0.889666
3029	NDUV1	P49821	sp|P49821|NDUV1_HUMAN	NDUFV1	1.9	-0.635	0.326	0.589	1.4	-0.394	0.385	0.518	NADH dehydrogenase [ubiquinone] flavoprotein 1 mitochondrial OS=Homo sapiens OX=9606 GN=NDUFV1 PE=1 SV=4	3029	NDUV1	P49821	sp|P49821|NDUV1_HUMAN	7.78	8	2	Carbamidomethylation	50817	1.22193	0.457735	1.22837	1.2377	1.90384	2.00865	0.539755	1.28245	1.24736	0.428288	0.36318	0.387097	0.569569	1.40097	0.521671	1.42621	0.885546	0.889666
1244	MPCP	Q00325	sp|Q00325|MPCP_HUMAN	SLC25A3	1.9	-0.629	0.234	0.589	1.5	-0.437	0.197	0.353	Phosphate carrier protein mitochondrial OS=Homo sapiens OX=9606 GN=SLC25A3 PE=1 SV=2	1244	MPCP	Q00325	sp|Q00325|MPCP_HUMAN	14.18	2	1		40095	0.884043	0.917618	1.1007	1.11609	2.03862	2.07469	0.879469	0.889224	0.537053	0.547929	0.726776	0.777452	0.56055	0.548669	0.234781	0.238463	1.94942	1.97846
16150	F8W7Q4	F8W7Q4	tr|F8W7Q4|F8W7Q4_HUMAN	FAM162A	1.9	-0.623	0.276	0.589	1.2	-0.224	0.447	0.573	Protein FAM162A OS=Homo sapiens OX=9606 GN=FAM162A PE=1 SV=1	16150	F8W7Q4	F8W7Q4	tr|F8W7Q4|F8W7Q4_HUMAN	8.39	8	1		16515	1.0468	0.614376	0.813798	0.807574	2.15516	2.25533	0.830463	0.62262	0.483575	0.518487	0.878056	0.623616	0.484747	0.53849	0.395565	0.0642536	2.38449	2.4826
16151	F162A	Q96A26	sp|Q96A26|F162A_HUMAN	FAM162A	1.9	-0.623	0.276	0.589	1.2	-0.224	0.447	0.573	Protein FAM162A OS=Homo sapiens OX=9606 GN=FAM162A PE=1 SV=2	16151	F162A	Q96A26	sp|Q96A26|F162A_HUMAN	8.39	7	1		17342	1.0468	0.614376	0.813798	0.807574	2.15516	2.25533	0.830463	0.62262	0.483575	0.518487	0.878056	0.623616	0.484747	0.53849	0.395565	0.0642536	2.38449	2.4826
7292	XPP3	Q9NQH7	sp|Q9NQH7|XPP3_HUMAN	XPNPEP3	1.9	-0.613	0.28	0.589	1.4	-0.356	0.18	0.338	Xaa-Pro aminopeptidase 3 OS=Homo sapiens OX=9606 GN=XPNPEP3 PE=1 SV=1	7292	XPP3	Q9NQH7	sp|Q9NQH7|XPP3_HUMAN	6.47	1	1		57034	0.659325	0.677332	0.949069	0.914869	2.3548	2.38307	0.689332	0.70379	0.45676	0.469209	0.986064	0.952635	0.414351	0.405404	0.238613	0.230789	2.23898	2.27561
3027	H4	P62805	sp|P62805|H4_HUMAN	HIST1H4A	1.9	-0.593	0.394	0.621	1.1	-0.133	0.042	0.208	Histone H4 OS=Homo sapiens OX=9606 GN=HIST1H4A PE=1 SV=2	3027	H4	P62805	sp|P62805|H4_HUMAN	5.18	51	6		11367	0.605547	0.607757	0.690631	0.684458	2.4568	2.40665	0.401395	0.425349	0.793672	0.772067	0.755478	0.744115	0.497035	0.514431	0.580857	0.578051	2.21751	2.26819
587	QCR1	P31930	sp|P31930|QCR1_HUMAN	UQCRC1	1.9	-0.584	0.198	0.589	1.2	-0.192	0.222	0.378	Cytochrome b-c1 complex subunit 1 mitochondrial OS=Homo sapiens OX=9606 GN=UQCRC1 PE=1 SV=3	587	QCR1	P31930	sp|P31930|QCR1_HUMAN	9.46	50	16	Carbamidomethylation; Ammonia-loss (N)	52646	0.744728	0.729322	1.00693	0.986279	2.04314	2.04011	0.676814	0.674827	0.352797	0.509455	0.90343	0.931537	0.617659	0.618153	0.57866	0.600591	1.98666	1.9989
78677	COQ6	Q9Y2Z9	sp|Q9Y2Z9|COQ6_HUMAN	COQ6	1.9	-0.582	0.334	0.592	1.1	-0.126	0.218	0.374	Ubiquinone biosynthesis monooxygenase COQ6 mitochondrial OS=Homo sapiens OX=9606 GN=COQ6 PE=1 SV=2	78677	COQ6	Q9Y2Z9	sp|Q9Y2Z9|COQ6_HUMAN	12.44	3	1		50870	0.637923	0.766347	0.97131	0.921542	2.06858	2.04999	0.686704	0.646847	0.736084	0.733368	0.502691	0.618947	0.706879	0.707055	0.658733	0.756471	1.93599	1.89455
5791	NAKD2	Q4G0N4	sp|Q4G0N4|NAKD2_HUMAN	NADK2	1.9	-0.577	0.181	0.589	1.1	-0.161	0.294	0.44	NAD kinase 2 mitochondrial OS=Homo sapiens OX=9606 GN=NADK2 PE=1 SV=2	5791	NAKD2	Q4G0N4	sp|Q4G0N4|NAKD2_HUMAN	5.07	3	1		49433	0.883383	0.890184	1.03436	1.09686	1.75485	1.75316	0.781902	0.860631	0.0326934	0.876141	0.686107	0.713154	0.71135	0.900398	0	0	1.46919	1.55563
15737	K7EK07	K7EK07	tr|K7EK07|K7EK07_HUMAN	H3F3B	1.9	-0.564	0.425	0.639	1.1	-0.072	0.565	0.67	Histone H3 (Fragment) OS=Homo sapiens OX=9606 GN=H3F3B PE=1 SV=1	15737	K7EK07	K7EK07	tr|K7EK07|K7EK07_HUMAN	5.62	24	1	Carbamidomethylation	14914	0.560528	0.573852	0.626967	0.663756	2.43697	2.4106	0.650614	0.651887	0.57558	0.553297	0.753161	0.704957	0.675716	0.718736	0.53347	0.520964	2.23975	2.1492
15738	H33	P84243	sp|P84243|H33_HUMAN	H3F3A	1.9	-0.564	0.425	0.639	1.1	-0.072	0.565	0.67	Histone H3.3 OS=Homo sapiens OX=9606 GN=H3F3A PE=1 SV=2	15738	H33	P84243	sp|P84243|H33_HUMAN	5.62	24	1	Carbamidomethylation	15328	0.560528	0.573852	0.626967	0.663756	2.43697	2.4106	0.650614	0.651887	0.57558	0.553297	0.753161	0.704957	0.675716	0.718736	0.53347	0.520964	2.23975	2.1492
336	GPDA	P21695	sp|P21695|GPDA_HUMAN	GPD1	1.8	-0.738	0.019	0.589	4.1	-1.266	0.011	0.198	Glycerol-3-phosphate dehydrogenase [NAD(+)] cytoplasmic OS=Homo sapiens OX=9606 GN=GPD1 PE=1 SV=4	336	GPDA	P21695	sp|P21695|GPDA_HUMAN	59.59	42	12	Carbamidomethylation	37568	1.78812	1.84584	1.69011	1.66401	1.51664	1.50189	1.00677	0.960664	0.833254	0.825325	0.997414	0.958154	0.456341	0.466056	0.251516	0.214937	0.486055	0.536889
3318	ACD11	Q709F0	sp|Q709F0|ACD11_HUMAN	ACAD11	1.8	-0.696	0.093	0.589	2.7	-0.987	0.047	0.21	Acyl-CoA dehydrogenase family member 11 OS=Homo sapiens OX=9606 GN=ACAD11 PE=1 SV=3	3318	ACD11	Q709F0	sp|Q709F0|ACD11_HUMAN	47.02	9	4		87264	1.47385	1.48239	1.86102	1.83472	1.34916	1.3654	1.15896	1.23051	0.767129	0.784156	0.63184	0.617953	0.522853	0.515737	0.481898	0.440963	0.748433	0.733024
3777	H0YNE9	H0YNE9	tr|H0YNE9|H0YNE9_HUMAN	RAB8B	1.8	-0.664	0.103	0.589	2.2	-0.785	0.054	0.216	Ras-related protein Rab-8B (Fragment) OS=Homo sapiens OX=9606 GN=RAB8B PE=1 SV=1	3777	H0YNE9	H0YNE9	tr|H0YNE9|H0YNE9_HUMAN	22.28	4	1		21868	0.929506	1.03226	1.46243	1.49639	1.98583	1.83433	0.589902	0.649433	1.00882	0.926119	0.714712	0.868887	0.483459	0.490998	0	0.759512	0	0.767417
3784	RAB8B	Q92930	sp|Q92930|RAB8B_HUMAN	RAB8B	1.8	-0.664	0.103	0.589	2.2	-0.785	0.054	0.216	Ras-related protein Rab-8B OS=Homo sapiens OX=9606 GN=RAB8B PE=1 SV=2	3784	RAB8B	Q92930	sp|Q92930|RAB8B_HUMAN	22.28	4	1		23584	0.929506	1.03226	1.46243	1.49639	1.98583	1.83433	0.589902	0.649433	1.00882	0.926119	0.714712	0.868887	0.483459	0.490998	0	0.759512	0	0.767417
6617	CDIPT	O14735	sp|O14735|CDIPT_HUMAN	CDIPT	1.8	-0.654	0.09	0.589	1.8	-0.621	0.115	0.271	CDP-diacylglycerol--inositol 3-phosphatidyltransferase OS=Homo sapiens OX=9606 GN=CDIPT PE=1 SV=1	6617	CDIPT	O14735	sp|O14735|CDIPT_HUMAN	11.21	11	2		23539	1.14635	1.75621	1.33931	1.26965	1.67873	1.3588	1.21257	1.21357	0.676134	0.0998074	0.708295	0.717538	0.625154	1.029	0.0700338	0.501229	1.2799	1.31773
4805	J3QS48	J3QS48	tr|J3QS48|J3QS48_HUMAN	MPDU1	1.8	-0.647	0.241	0.589	1.8	-0.625	0.037	0.201	Mannose-P-dolichol utilization defect 1 protein OS=Homo sapiens OX=9606 GN=MPDU1 PE=1 SV=1	4805	J3QS48	J3QS48	tr|J3QS48|J3QS48_HUMAN	10.74	10	1		10978	0.8656	0.872882	1.07052	1.10043	2.30568	2.32997	0.719353	0.726516	0.720607	0.70449	0.902967	0.887387	0.478106	0.502867	0.322291	0.327944	1.56746	1.59492
4806	I3L295	I3L295	tr|I3L295|I3L295_HUMAN	MPDU1	1.8	-0.647	0.241	0.589	1.8	-0.625	0.037	0.201	Mannose-P-dolichol utilization defect 1 isoform 2 OS=Homo sapiens OX=9606 GN=MPDU1 PE=1 SV=1	4806	I3L295	I3L295	tr|I3L295|I3L295_HUMAN	10.74	9	1		11802	0.8656	0.872882	1.07052	1.10043	2.30568	2.32997	0.719353	0.726516	0.720607	0.70449	0.902967	0.887387	0.478106	0.502867	0.322291	0.327944	1.56746	1.59492
4807	J3KT75	J3KT75	tr|J3KT75|J3KT75_HUMAN	MPDU1	1.8	-0.647	0.241	0.589	1.8	-0.625	0.037	0.201	Mannose-P-dolichol utilization defect 1 protein (Fragment) OS=Homo sapiens OX=9606 GN=MPDU1 PE=1 SV=1	4807	J3KT75	J3KT75	tr|J3KT75|J3KT75_HUMAN	10.74	6	1		16506	0.8656	0.872882	1.07052	1.10043	2.30568	2.32997	0.719353	0.726516	0.720607	0.70449	0.902967	0.887387	0.478106	0.502867	0.322291	0.327944	1.56746	1.59492
4808	J3QW43	J3QW43	tr|J3QW43|J3QW43_HUMAN	MPDU1	1.8	-0.647	0.241	0.589	1.8	-0.625	0.037	0.201	Mannose-P-dolichol utilization defect 1 protein OS=Homo sapiens OX=9606 GN=MPDU1 PE=1 SV=1	4808	J3QW43	J3QW43	tr|J3QW43|J3QW43_HUMAN	10.74	5	1		20925	0.8656	0.872882	1.07052	1.10043	2.30568	2.32997	0.719353	0.726516	0.720607	0.70449	0.902967	0.887387	0.478106	0.502867	0.322291	0.327944	1.56746	1.59492
4809	J3QRD5	J3QRD5	tr|J3QRD5|J3QRD5_HUMAN	MPDU1	1.8	-0.647	0.241	0.589	1.8	-0.625	0.037	0.201	Mannose-P-dolichol utilization defect 1 protein (Fragment) OS=Homo sapiens OX=9606 GN=MPDU1 PE=1 SV=8	4809	J3QRD5	J3QRD5	tr|J3QRD5|J3QRD5_HUMAN	10.74	5	1		20710	0.8656	0.872882	1.07052	1.10043	2.30568	2.32997	0.719353	0.726516	0.720607	0.70449	0.902967	0.887387	0.478106	0.502867	0.322291	0.327944	1.56746	1.59492
4810	MPU1	O75352	sp|O75352|MPU1_HUMAN	MPDU1	1.8	-0.647	0.241	0.589	1.8	-0.625	0.037	0.201	Mannose-P-dolichol utilization defect 1 protein OS=Homo sapiens OX=9606 GN=MPDU1 PE=1 SV=2	4810	MPU1	O75352	sp|O75352|MPU1_HUMAN	10.74	4	1		26638	0.8656	0.872882	1.07052	1.10043	2.30568	2.32997	0.719353	0.726516	0.720607	0.70449	0.902967	0.887387	0.478106	0.502867	0.322291	0.327944	1.56746	1.59492
6059	SYMM	Q96GW9	sp|Q96GW9|SYMM_HUMAN	MARS2	1.8	-0.625	0.456	0.663	1.8	-0.651	0.068	0.226	Methionine--tRNA ligase mitochondrial OS=Homo sapiens OX=9606 GN=MARS2 PE=1 SV=2	6059	SYMM	Q96GW9	sp|Q96GW9|SYMM_HUMAN	7.45	4	2		66591	1.15026	1.21394	0.342392	1.46333	2.15002	2.23118	1.26036	1.25985	0.763589	1.11242	0.201253	0.205455	0.262972	0.248571	0.201817	0.183389	1.8837	1.86551
8581	SUN2	Q9UH99	sp|Q9UH99|SUN2_HUMAN	SUN2	1.8	-0.623	0.256	0.589	1.8	-0.606	0.007	0.196	SUN domain-containing protein 2 OS=Homo sapiens OX=9606 GN=SUN2 PE=1 SV=3	8581	SUN2	Q9UH99	sp|Q9UH99|SUN2_HUMAN	15.4	3	1		80311	1.30386	1.35448	0.941425	0.956183	1.96734	1.93501	1.11487	1.17461	0.754425	0.598816	0.451543	0.625852	0.615563	0.623486	0.457514	0.325303	1.35313	1.44659
2775	MOGS	Q13724	sp|Q13724|MOGS_HUMAN	MOGS	1.8	-0.613	0.192	0.589	1.8	-0.614	0.193	0.35	Mannosyl-oligosaccharide glucosidase OS=Homo sapiens OX=9606 GN=MOGS PE=1 SV=5	2775	MOGS	Q13724	sp|Q13724|MOGS_HUMAN	20.93	7	3		91918	1.08108	1.15763	1.19245	1.18386	1.77982	2.058	1.00627	0.991976	0.70327	0.641142	0.772339	0.662437	0.205686	0.628203	0.040142	0.105835	1.90108	1.88877
834	ECHM	P30084	sp|P30084|ECHM_HUMAN	ECHS1	1.8	-0.604	0.231	0.589	1.6	-0.497	0.093	0.253	Enoyl-CoA hydratase mitochondrial OS=Homo sapiens OX=9606 GN=ECHS1 PE=1 SV=4	834	ECHM	P30084	sp|P30084|ECHM_HUMAN	18.34	64	16	Carbamidomethylation; Replacement of 2 protons by calcium; Carbamylation; Deamidation (NQ); Sodium adduct; Replacement of proton by potassium	31387	0.950293	0.977853	1.20576	1.23987	1.89064	1.93713	0.897292	0.954764	0.703541	0.709246	0.652236	0.661873	0.768433	0.785702	0.659348	0.661237	1.17396	1.17083
20	ALDH2	P05091	sp|P05091|ALDH2_HUMAN	ALDH2	1.8	-0.604	0.234	0.589	1.6	-0.488	0.037	0.201	Aldehyde dehydrogenase mitochondrial OS=Homo sapiens OX=9606 GN=ALDH2 PE=1 SV=2	20	ALDH2	P05091	sp|P05091|ALDH2_HUMAN	15.51	33	17	Carbamidomethylation; Carbamylation; Replacement of 2 protons by iron; Replacement of 2 protons by calcium	56381	0.943613	0.948229	1.12693	1.15235	1.97039	2.0425	0.841785	0.830013	0.73699	0.738251	0.711501	0.700563	0.641205	0.649102	0.598105	0.600626	1.3867	1.38114
9245	NDUB4	O95168	sp|O95168|NDUB4_HUMAN	NDUFB4	1.8	-0.599	0.228	0.589	1.5	-0.446	0.221	0.375	NADH dehydrogenase [ubiquinone] 1 beta subcomplex subunit 4 OS=Homo sapiens OX=9606 GN=NDUFB4 PE=1 SV=3	9245	NDUB4	O95168	sp|O95168|NDUB4_HUMAN	9.64	8	1		15209	0.768167	0.929759	1.0081	0.960501	2.18254	2.24141	0.773233	0.795799	0.694619	0.314701	1.04038	0.874837	0.536651	0.502185	0.048337	0.05818	2.13187	2.13873
90	AL4A1	P30038	sp|P30038|AL4A1_HUMAN	ALDH4A1	1.8	-0.598	0.256	0.589	1.7	-0.557	0.049	0.212	Delta-1-pyrroline-5-carboxylate dehydrogenase mitochondrial OS=Homo sapiens OX=9606 GN=ALDH4A1 PE=1 SV=3	90	AL4A1	P30038	sp|P30038|AL4A1_HUMAN	11.65	43	17	Carbamidomethylation	61720	0.898194	0.897802	1.11478	1.12191	2.14864	2.12913	0.782181	0.784213	0.795551	0.778616	0.79826	0.782823	0.565734	0.573578	0.551331	0.545127	1.35993	1.37219
1900	ACDSB	P45954	sp|P45954|ACDSB_HUMAN	ACADSB	1.8	-0.582	0.217	0.589	1.3	-0.33	0.04	0.205	Short/branched chain specific acyl-CoA dehydrogenase mitochondrial OS=Homo sapiens OX=9606 GN=ACADSB PE=1 SV=1	1900	ACDSB	P45954	sp|P45954|ACDSB_HUMAN	19.22	16	4	Carbamidomethylation	47485	0.921114	0.949059	1.11678	1.11677	1.84305	1.87699	0.808958	0.752176	0.771406	0.726581	0.626624	0.64496	0.748251	0.735052	0.743356	0.711138	1.45366	1.45407
6836	STT3A	P46977	sp|P46977|STT3A_HUMAN	STT3A	1.8	-0.575	0.441	0.651	1.7	-0.511	0.148	0.303	Dolichyl-diphosphooligosaccharide--protein glycosyltransferase subunit STT3A OS=Homo sapiens OX=9606 GN=STT3A PE=1 SV=2	6836	STT3A	P46977	sp|P46977|STT3A_HUMAN	4.49	1	1		80530	0.635695	0	0.761608	0.778378	2.49912	2.36621	0.791872	0.855491	0.639377	0.603278	0.668149	0	0.579863	0.48379	0	0.2091	1.59328	1.5348
275	GLYM	P34897	sp|P34897|GLYM_HUMAN	SHMT2	1.8	-0.573	0.24	0.589	1.5	-0.42	0.068	0.226	Serine hydroxymethyltransferase mitochondrial OS=Homo sapiens OX=9606 GN=SHMT2 PE=1 SV=3	275	GLYM	P34897	sp|P34897|GLYM_HUMAN	14.29	30	13	Carbamidomethylation	55993	0.89968	0.873257	1.13907	1.14528	1.94281	1.98595	0.823396	0.789821	0.805442	0.680689	0.729232	0.718826	0.653088	0.719008	0.676653	0.673291	1.37536	1.36915
46699	COX1	P00395	sp|P00395|COX1_HUMAN	MT-CO1	1.8	-0.571	0.293	0.589	1.5	-0.434	0.136	0.292	Cytochrome c oxidase subunit 1 OS=Homo sapiens OX=9606 GN=MT-CO1 PE=1 SV=1	46699	COX1	P00395	sp|P00395|COX1_HUMAN	11.03	6	1	Carbamidomethylation	57041	0.979663	0.992717	0.957852	0.964972	1.89525	1.94221	1.08228	1.0985	0.441902	0.42868	0.642768	0.612876	0.668196	0.777651	0	0.170403	1.72375	1.62034
4869	MCAT	O43772	sp|O43772|MCAT_HUMAN	SLC25A20	1.8	-0.571	0.187	0.589	1.4	-0.385	0.031	0.201	Mitochondrial carnitine/acylcarnitine carrier protein OS=Homo sapiens OX=9606 GN=SLC25A20 PE=1 SV=1	4869	MCAT	O43772	sp|O43772|MCAT_HUMAN	13.34	7	2	Carbamidomethylation; Acetylation (N-term)	32944	0.912419	1.03921	0.977314	1.0885	1.89656	1.99815	0.959706	0.718381	0.470772	0.682871	0.972014	0.684638	0.739463	0.696651	0.564976	0.697593	1.42322	1.47757
650955	SUV3	Q8IYB8	sp|Q8IYB8|SUV3_HUMAN	SUPV3L1	1.8	-0.549	0.367	0.611	1.3	-0.258	0.196	0.352	ATP-dependent RNA helicase SUPV3L1 mitochondrial OS=Homo sapiens OX=9606 GN=SUPV3L1 PE=1 SV=1	650955	SUV3	Q8IYB8	sp|Q8IYB8|SUV3_HUMAN	8.43	2	1		87991	0.732825	0.75445	0.962261	0.783938	1.99637	2.26183	0.841392	0.617245	0.748552	0.725913	0.63334	0	0.607435	0.748806	0.733396	0.630378	1.65304	1.56883
15741	C9JVN9	C9JVN9	tr|C9JVN9|C9JVN9_HUMAN	L2HGDH	1.8	-0.545	0.421	0.637	1.1	-0.128	0.591	0.689	L-2-hydroxyglutarate dehydrogenase mitochondrial OS=Homo sapiens OX=9606 GN=L2HGDH PE=1 SV=1	15741	C9JVN9	C9JVN9	tr|C9JVN9|C9JVN9_HUMAN	8.48	5	2		48475	0.514995	0.517863	1.09829	1.10274	2.04425	2.06667	0.914711	0.925883	0.598238	0.476642	0.761253	0.398977	0.795523	0.784728	0.768273	0.719767	1.7014	1.8098
15742	L2HDH	Q9H9P8	sp|Q9H9P8|L2HDH_HUMAN	L2HGDH	1.8	-0.545	0.421	0.637	1.1	-0.128	0.591	0.689	L-2-hydroxyglutarate dehydrogenase mitochondrial OS=Homo sapiens OX=9606 GN=L2HGDH PE=1 SV=3	15742	L2HDH	Q9H9P8	sp|Q9H9P8|L2HDH_HUMAN	8.48	5	2		50316	0.514995	0.517863	1.09829	1.10274	2.04425	2.06667	0.914711	0.925883	0.598238	0.476642	0.761253	0.398977	0.795523	0.784728	0.768273	0.719767	1.7014	1.8098
9159	TM214	Q6NUQ4	sp|Q6NUQ4|TM214_HUMAN	TMEM214	1.8	-0.542	0.088	0.589	1.4	-0.489	0.02	0.198	Transmembrane protein 214 OS=Homo sapiens OX=9606 GN=TMEM214 PE=1 SV=2	9159	TM214	Q6NUQ4	sp|Q6NUQ4|TM214_HUMAN	15.4	3	1		77151	1.12069	1.08796	1.04944	0.884911	1.67411	1.75716	0.696686	0.801218	0.583574	0	0.790811	0.867674	0.648967	0.613481	0	0	1.22041	1.20291
47342	EXOG	Q9Y2C4	sp|Q9Y2C4|EXOG_HUMAN	EXOG	1.8	-0.539	0.328	0.591	1.4	-0.328	0.223	0.378	Nuclease EXOG mitochondrial OS=Homo sapiens OX=9606 GN=EXOG PE=1 SV=2	47342	EXOG	Q9Y2C4	sp|Q9Y2C4|EXOG_HUMAN	8.32	3	1		41085	0.644782	0.942896	1.02263	1.06313	1.97973	1.8704	1.00653	1.01743	0.433346	0.448975	0.523315	0.861217	0.501973	0.508955	0.372799	0	1.9395	1.86239
8368	B5MC53	B5MC53	tr|B5MC53|B5MC53_HUMAN	MPV17	1.8	-0.531	0.431	0.642	1.1	-0.052	0.711	0.787	MpV17 transgene murine homolog glomerulosclerosis isoform CRA_f OS=Homo sapiens OX=9606 GN=MPV17 PE=1 SV=1	8368	B5MC53	B5MC53	tr|B5MC53|B5MC53_HUMAN	4.44	14	1		18628	0.64236	0.607631	0	0.891911	2.17594	2.14801	0.998119	1.15999	0.250849	0.270849	0.739928	0.751877	0.650956	0.708681	0	0	0	2.0029
8369	B5MCF8	B5MCF8	tr|B5MCF8|B5MCF8_HUMAN	MPV17	1.8	-0.531	0.431	0.642	1.1	-0.052	0.711	0.787	Protein Mpv17 OS=Homo sapiens OX=9606 GN=MPV17 PE=1 SV=1	8369	B5MCF8	B5MCF8	tr|B5MCF8|B5MCF8_HUMAN	4.44	13	1		19014	0.64236	0.607631	0	0.891911	2.17594	2.14801	0.998119	1.15999	0.250849	0.270849	0.739928	0.751877	0.650956	0.708681	0	0	0	2.0029
8370	MPV17	P39210	sp|P39210|MPV17_HUMAN	MPV17	1.8	-0.531	0.431	0.642	1.1	-0.052	0.711	0.787	Protein Mpv17 OS=Homo sapiens OX=9606 GN=MPV17 PE=1 SV=1	8370	MPV17	P39210	sp|P39210|MPV17_HUMAN	4.44	13	1		19733	0.64236	0.607631	0	0.891911	2.17594	2.14801	0.998119	1.15999	0.250849	0.270849	0.739928	0.751877	0.650956	0.708681	0	0	0	2.0029
8637	E9PM75	E9PM75	tr|E9PM75|E9PM75_HUMAN	SIRT3	1.8	-0.527	0.354	0.606	1.2	-0.159	0.36	0.495	NAD-dependent protein deacetylase sirtuin-3 mitochondrial OS=Homo sapiens OX=9606 GN=SIRT3 PE=1 SV=1	8637	E9PM75	E9PM75	tr|E9PM75|E9PM75_HUMAN	14.12	3	1		37639	0	0.809926	0.929599	0.890139	1.83497	2.0337	0.826172	0.79968	0.732298	0.720575	0.595133	0.473661	0.8978	0.835402	0.867662	0.699114	1.58741	1.46676
8643	SIR3	Q9NTG7	sp|Q9NTG7|SIR3_HUMAN	SIRT3	1.8	-0.527	0.354	0.606	1.2	-0.159	0.36	0.495	NAD-dependent protein deacetylase sirtuin-3 mitochondrial OS=Homo sapiens OX=9606 GN=SIRT3 PE=1 SV=2	8643	SIR3	Q9NTG7	sp|Q9NTG7|SIR3_HUMAN	14.12	3	1		43573	0	0.809926	0.929599	0.890139	1.83497	2.0337	0.826172	0.79968	0.732298	0.720575	0.595133	0.473661	0.8978	0.835402	0.867662	0.699114	1.58741	1.46676
121876	CXL13	O43927	sp|O43927|CXL13_HUMAN	CXCL13	1.8	-0.527	0.279	0.589	1.1	-0.085	0.497	0.613	C-X-C motif chemokine 13 OS=Homo sapiens OX=9606 GN=CXCL13 PE=1 SV=1	121876	CXL13	O43927	sp|O43927|CXL13_HUMAN	11.13	10	1		12664	0.903964	0.856028	0.755531	0.756779	1.99306	1.95896	0.625026	0.61483	0.832331	0.510368	0.79155	0.686417	0.490613	0.709455	0.80786	0.845012	1.92359	1.93862
2753	SPRY4	Q8WW59	sp|Q8WW59|SPRY4_HUMAN	SPRYD4	1.8	-0.514	0.049	0.589	1.1	-0.082	0.499	0.615	SPRY domain-containing protein 4 OS=Homo sapiens OX=9606 GN=SPRYD4 PE=1 SV=2	2753	SPRY4	Q8WW59	sp|Q8WW59|SPRY4_HUMAN	7.53	7	2		23129	1.16142	0.782054	0.908508	1.05226	1.49313	1.56257	0.542909	0.835401	0.307667	0	0.608676	1.27581	1.11587	0.846313	0.975487	1.03866	1.25602	1.23724
419	QCR2	P22695	sp|P22695|QCR2_HUMAN	UQCRC2	1.8	-0.508	0.261	0.589	1	-0.044	0.475	0.597	Cytochrome b-c1 complex subunit 2 mitochondrial OS=Homo sapiens OX=9606 GN=UQCRC2 PE=1 SV=3	419	QCR2	P22695	sp|P22695|QCR2_HUMAN	11.43	48	15	Carbamidomethylation; Carbamylation	48443	0.785731	0.795115	0.927658	0.741232	1.88229	1.97203	0.725368	0.749589	0.502522	0.508892	0.881473	0.686008	0.779793	0.753548	0.725757	0.665848	1.94446	1.97268
76725	NFS1	Q9Y697	sp|Q9Y697|NFS1_HUMAN	NFS1	1.8	-0.003	0.969	0.985	1.4	0.402	0.166	0.324	Cysteine desulfurase mitochondrial OS=Homo sapiens OX=9606 GN=NFS1 PE=1 SV=3	76725	NFS1	Q9Y697	sp|Q9Y697|NFS1_HUMAN	12.96	3	1		50196	0.529146	0.444519	0.581716	0.594244	1.81865	1.75665	0.592919	0.486833	0.53259	0.52627	0	0	0.767131	0.730722	0.831131	0.68258	2.57692	2.54797
423559	GLCTK	Q8IVS8	sp|Q8IVS8|GLCTK_HUMAN	GLYCTK	1.7	-0.687	0.267	0.589	3.4	-1.128	0.027	0.199	Glycerate kinase OS=Homo sapiens OX=9606 GN=GLYCTK PE=1 SV=1	423559	GLCTK	Q8IVS8	sp|Q8IVS8|GLCTK_HUMAN	30.01	5	1		55253	1.31421	1.05542	1.51561	1.58429	2.2086	1.95115	1.33499	1.33104	0.618562	0.866778	0.599099	0.758651	0.472248	0.403206	0.309479	0.203304	0.732015	0.741351
468693	A0A0C4DGA0	A0A0C4	tr|A0A0C4DGA0|A0A0C4DGA0_HUMAN	GLYCTK	1.7	-0.687	0.267	0.589	3.4	-1.128	0.027	0.199	CG9886-like isoform CRA_d OS=Homo sapiens OX=9606 GN=GLYCTK PE=1 SV=1	468693	A0A0C4DGA0	A0A0C4	tr|A0A0C4DGA0|A0A0C4DGA0_HUMAN	30.01	12	1		23109	1.31421	1.05542	1.51561	1.58429	2.2086	1.95115	1.33499	1.33104	0.618562	0.866778	0.599099	0.758651	0.472248	0.403206	0.309479	0.203304	0.732015	0.741351
13	SBP1	Q13228	sp|Q13228|SBP1_HUMAN	SELENBP1	1.7	-0.67	0.018	0.589	3.9	-1.206	0.001	0.157	Methanethiol oxidase OS=Homo sapiens OX=9606 GN=SELENBP1 PE=1 SV=2	13	SBP1	Q13228	sp|Q13228|SBP1_HUMAN	92.95	73	31	Carbamidomethylation; Pyro-glu from Q; Carbamylation; Ammonia-loss (N)	52391	1.63947	1.65898	1.62256	1.66693	1.57506	1.5904	1.00155	1.00243	0.804711	0.809931	1.05771	1.05585	0.422739	0.429384	0.383552	0.388704	0.446642	0.443397
1250	ST2A1	Q06520	sp|Q06520|ST2A1_HUMAN	SULT2A1	1.7	-0.66	0.016	0.589	4	-1.215	0.008	0.198	Bile salt sulfotransferase OS=Homo sapiens OX=9606 GN=SULT2A1 PE=1 SV=3	1250	ST2A1	Q06520	sp|Q06520|ST2A1_HUMAN	46.78	19	4		33780	1.75837	1.78657	1.53723	1.55912	1.53878	1.56915	1.15226	1.16129	0.724512	0.72091	1.01285	1.01839	0.399728	0.425576	0.269454	0.264871	0.555186	0.545744
7878	M0QZS6	M0QZS6	tr|M0QZS6|M0QZS6_HUMAN	SAE1	1.7	-0.654	0.368	0.611	1.9	-0.508	0.453	0.579	SUMO-activating enzyme subunit 1 OS=Homo sapiens OX=9606 GN=SAE1 PE=1 SV=1	7878	M0QZS6	M0QZS6	tr|M0QZS6|M0QZS6_HUMAN	5.08	8	1		29423	1.21321	0.668925	2.32491	1.52178	0	0	0.716132	0.712183	0.841544	0	1.21398	0.62718	0.853272	0.889584	1.03471	0.919007	0.463586	0
4484	B0YIW2	B0YIW2	tr|B0YIW2|B0YIW2_HUMAN	APOC3	1.7	-0.651	0.177	0.589	3.1	-1.066	0.029	0.199	Apolipoprotein C-III variant 1 OS=Homo sapiens OX=9606 GN=APOC3 PE=1 SV=1	4484	B0YIW2	B0YIW2	tr|B0YIW2|B0YIW2_HUMAN	53.49	34	3		12816	1.37524	1.41806	2.01636	2.04364	1.28472	1.29526	0.923365	0.889543	0.771694	0.759475	1.07545	1.10856	0.430275	0.453914	0.590207	0.614394	0.469314	0.480527
4472	REEP6	Q96HR9	sp|Q96HR9|REEP6_HUMAN	REEP6	1.7	-0.64	0.031	0.589	2.9	-1.018	0.01	0.198	Receptor expression-enhancing protein 6 OS=Homo sapiens OX=9606 GN=REEP6 PE=1 SV=2	4472	REEP6	Q96HR9	sp|Q96HR9|REEP6_HUMAN	25.56	11	2		23418	1.90277	1.13289	1.30316	1.7954	1.65134	1.53076	0.698609	0.84578	0.602025	0.968459	0.985089	1.37689	0.486699	0.111115	0.587111	0.618083	0.656424	0.747385
520	THIK	P09110	sp|P09110|THIK_HUMAN	ACAA1	1.7	-0.638	0.108	0.589	2.6	-0.933	0.035	0.201	3-ketoacyl-CoA thiolase peroxisomal OS=Homo sapiens OX=9606 GN=ACAA1 PE=1 SV=2	520	THIK	P09110	sp|P09110|THIK_HUMAN	37.05	9	2	Carbamidomethylation	44292	1.54586	1.55595	1.81143	1.9196	1.36155	0.946657	1.18346	1.11584	0.708236	0.833512	0.737629	0.735278	0.508379	0.785335	0.603487	0.612436	0.620652	0.414723
4433	DPM1	O60762	sp|O60762|DPM1_HUMAN	DPM1	1.7	-0.636	0.256	0.589	1.9	-0.709	0.31	0.453	Dolichol-phosphate mannosyltransferase subunit 1 OS=Homo sapiens OX=9606 GN=DPM1 PE=1 SV=1	4433	DPM1	O60762	sp|O60762|DPM1_HUMAN	8.41	4	1		29634	0.774011	0	2.15731	0	1.58255	1.46895	0.740844	0	0.789224	0.720135	0.979057	1.12667	0.651805	0.662434	0.289207	0.513135	1.23743	1.30724
4434	Q5QPK2	Q5QPK2	tr|Q5QPK2|Q5QPK2_HUMAN	DPM1	1.7	-0.636	0.256	0.589	1.9	-0.709	0.31	0.453	Dolichol-phosphate mannosyltransferase subunit 1 OS=Homo sapiens OX=9606 GN=DPM1 PE=1 SV=1	4434	Q5QPK2	Q5QPK2	tr|Q5QPK2|Q5QPK2_HUMAN	8.41	4	1		32426	0.774011	0	2.15731	0	1.58255	1.46895	0.740844	0	0.789224	0.720135	0.979057	1.12667	0.651805	0.662434	0.289207	0.513135	1.23743	1.30724
4435	H0Y368	H0Y368	tr|H0Y368|H0Y368_HUMAN	DPM1	1.7	-0.636	0.256	0.589	1.9	-0.709	0.31	0.453	Dolichol-phosphate mannosyltransferase subunit 1 (Fragment) OS=Homo sapiens OX=9606 GN=DPM1 PE=1 SV=1	4435	H0Y368	H0Y368	tr|H0Y368|H0Y368_HUMAN	8.41	4	1		33337	0.774011	0	2.15731	0	1.58255	1.46895	0.740844	0	0.789224	0.720135	0.979057	1.12667	0.651805	0.662434	0.289207	0.513135	1.23743	1.30724
2967	A1AG1	P02763	sp|P02763|A1AG1_HUMAN	ORM1	1.7	-0.614	0.066	0.589	2.8	-0.995	0.006	0.191	Alpha-1-acid glycoprotein 1 OS=Homo sapiens OX=9606 GN=ORM1 PE=1 SV=1	2967	A1AG1	P02763	sp|P02763|A1AG1_HUMAN	44.41	14	2	Carbamidomethylation	23512	1.47687	1.51191	1.54321	1.55373	1.56195	1.57075	1.16235	1.17445	0.637369	0.655999	0.944265	0.959983	0.656288	0.60951	0.345642	0.474858	0.571975	0.58889
346	EST2	O00748	sp|O00748|EST2_HUMAN	CES2	1.7	-0.599	0.011	0.589	2.2	-0.816	0.003	0.19	Cocaine esterase OS=Homo sapiens OX=9606 GN=CES2 PE=1 SV=1	346	EST2	O00748	sp|O00748|EST2_HUMAN	80.8	42	17	Carbamylation	61807	1.38969	1.36805	1.44362	1.45022	1.57759	1.6009	0.871051	0.876065	0.725514	0.735226	1.02404	1.00385	0.632465	0.640957	0.636395	0.62325	0.700942	0.700174
8752	NDUB1	O75438	sp|O75438|NDUB1_HUMAN	NDUFB1	1.7	-0.581	0.224	0.589	1.7	-0.594	0.06	0.219	NADH dehydrogenase [ubiquinone] 1 beta subcomplex subunit 1 OS=Homo sapiens OX=9606 GN=NDUFB1 PE=1 SV=1	8752	NDUB1	O75438	sp|O75438|NDUB1_HUMAN	7.77	14	1		6961	0.729251	0.709879	1.08379	1.0997	2.3845	2.34276	0.72611	0.70077	0.51001	0.526322	1.19787	1.20091	0.367761	0.373982	0.233921	0.206788	1.78642	1.81925
2950	SPEE	P19623	sp|P19623|SPEE_HUMAN	SRM	1.7	-0.579	0.255	0.589	1.7	-0.594	0.151	0.307	Spermidine synthase OS=Homo sapiens OX=9606 GN=SRM PE=1 SV=1	2950	SPEE	P19623	sp|P19623|SPEE_HUMAN	5.18	12	3		33825	2.0814	0.527353	1.72227	0.480123	1.75512	1.77956	0.528629	1.9397	0.91235	0.535752	0.482565	0.471465	0.547055	0.390066	1.46292	0.594821	1.37821	0.410638
9059	PGDH	P15428	sp|P15428|PGDH_HUMAN	HPGD	1.7	-0.567	0.017	0.589					15-hydroxyprostaglandin dehydrogenase [NAD(+)] OS=Homo sapiens OX=9606 GN=HPGD PE=1 SV=1	9059	PGDH	P15428	sp|P15428|PGDH_HUMAN	25.65	5	1		28977	1.4557	1.43559	1.41425	1.47522	1.29835	1.37343	0.827148	0.739372	0.838582	0.812856	0.964565	0.868666	0	0	0.221257	0.275011	0	0
4121	M2GD	Q9UI17	sp|Q9UI17|M2GD_HUMAN	DMGDH	1.7	-0.558	0.216	0.589	1.6	-0.521	0.059	0.219	Dimethylglycine dehydrogenase mitochondrial OS=Homo sapiens OX=9606 GN=DMGDH PE=1 SV=2	4121	M2GD	Q9UI17	sp|Q9UI17|M2GD_HUMAN	16.93	3	2		96811	0.961372	1.04036	1.17014	1.16016	1.88683	1.93775	0.961774	0.82476	0.72473	0.789519	0.7589	0.751128	0.654241	0.685134	0.734579	0.684933	1.18046	1.09323
15593	CPT1A	P50416	sp|P50416|CPT1A_HUMAN	CPT1A	1.7	-0.554	0.32	0.589	1.5	-0.428	0.069	0.226	Carnitine O-palmitoyltransferase 1 liver isoform OS=Homo sapiens OX=9606 GN=CPT1A PE=1 SV=2	15593	CPT1A	P50416	sp|P50416|CPT1A_HUMAN	7.87	10	6	Carbamidomethylation	88368	0.838494	0.851402	1.04846	0.844465	2.18041	2.20056	0.8964	0.874926	0.613987	0.616218	0.906352	0.732936	0.651264	0.644267	0.301094	0.406851	1.57101	1.82091
3358	E9PN17	E9PN17	tr|E9PN17|E9PN17_HUMAN	ATP5MG	1.7	-0.551	0.231	0.589	1.3	-0.328	0.249	0.399	ATP synthase subunit g mitochondrial OS=Homo sapiens OX=9606 GN=ATP5MG PE=1 SV=1	3358	E9PN17	E9PN17	tr|E9PN17|E9PN17_HUMAN	7.16	43	3		8452	0.789109	0.728024	0.912141	0.92965	2.18646	2.21196	0.654346	0.670148	0.648204	0.436953	0.970178	1.07363	0.590043	0.397385	0.235212	0.190001	2.17997	2.19659
3360	A0A3B3ITX4	A0A3B3	tr|A0A3B3ITX4|A0A3B3ITX4_HUMAN		1.7	-0.551	0.231	0.589	1.3	-0.328	0.249	0.399	Uncharacterized protein OS=Homo sapiens OX=9606 PE=4 SV=1	3360	A0A3B3ITX4	A0A3B3	tr|A0A3B3ITX4|A0A3B3ITX4_HUMAN	7.16	36	3		10382	0.789109	0.728024	0.912141	0.92965	2.18646	2.21196	0.654346	0.670148	0.648204	0.436953	0.970178	1.07363	0.590043	0.397385	0.235212	0.190001	2.17997	2.19659
3361	ATP5L	O75964	sp|O75964|ATP5L_HUMAN	ATP5MG	1.7	-0.551	0.231	0.589	1.3	-0.328	0.249	0.399	ATP synthase subunit g mitochondrial OS=Homo sapiens OX=9606 GN=ATP5MG PE=1 SV=3	3361	ATP5L	O75964	sp|O75964|ATP5L_HUMAN	7.16	32	3		11428	0.789109	0.728024	0.912141	0.92965	2.18646	2.21196	0.654346	0.670148	0.648204	0.436953	0.970178	1.07363	0.590043	0.397385	0.235212	0.190001	2.17997	2.19659
726598	E7EVQ6	E7EVQ6	tr|E7EVQ6|E7EVQ6_HUMAN	SQLE	1.7	-0.547	0.155	0.589	1.3	-0.558	0.164	0.322	Squalene monooxygenase OS=Homo sapiens OX=9606 GN=SQLE PE=1 SV=1	726598	E7EVQ6	E7EVQ6	tr|E7EVQ6|E7EVQ6_HUMAN	14.45	3	1		53068	1.31828	1.14098	0.79827	0.832937	1.70945	1.91501	0.877657	0.824787	0.523089	0.64205	0.768493	0.79664	0.77659	0.861084	0	0	1.05338	1.1613
676	IVD	P26440	sp|P26440|IVD_HUMAN	IVD	1.7	-0.546	0.258	0.589	1.3	-0.298	0.078	0.237	Isovaleryl-CoA dehydrogenase mitochondrial OS=Homo sapiens OX=9606 GN=IVD PE=1 SV=2	676	IVD	P26440	sp|P26440|IVD_HUMAN	13.76	8	4		46651	0.823858	0.835573	1.08906	1.07979	1.89369	1.9658	0.74269	0.752833	0.750269	0.766396	0.696965	0.700546	0.713046	0.701586	0.696203	0.739871	1.52683	1.52498
677	A0A0A0MT83	A0A0A0	tr|A0A0A0MT83|A0A0A0MT83_HUMAN	IVD	1.7	-0.546	0.258	0.589	1.3	-0.298	0.078	0.237	Isovaleryl-CoA dehydrogenase mitochondrial OS=Homo sapiens OX=9606 GN=IVD PE=1 SV=1	677	A0A0A0MT83	A0A0A0	tr|A0A0A0MT83|A0A0A0MT83_HUMAN	13.76	8	4		46651	0.823858	0.835573	1.08906	1.07979	1.89369	1.9658	0.74269	0.752833	0.750269	0.766396	0.696965	0.700546	0.713046	0.701586	0.696203	0.739871	1.52683	1.52498
509	AT2A2	P16615	sp|P16615|AT2A2_HUMAN	ATP2A2	1.7	-0.541	0.177	0.589	1.5	-0.462	0.132	0.29	Sarcoplasmic/endoplasmic reticulum calcium ATPase 2 OS=Homo sapiens OX=9606 GN=ATP2A2 PE=1 SV=1	509	AT2A2	P16615	sp|P16615|AT2A2_HUMAN	10.85	11	9	Carbamidomethylation; Acetylation (N-term)	114757	1.02768	0.703654	1.15904	1.21183	1.88884	2.01488	0.664185	0.709929	0.824303	0.768438	0.699461	1.09636	0.47779	0.78892	0.336793	0.367876	1.62054	1.63947
809	B7Z9I1	B7Z9I1	tr|B7Z9I1|B7Z9I1_HUMAN	ACADM	1.7	-0.541	0.275	0.589	1.4	-0.363	0.112	0.269	Medium-chain-specific acyl-CoA dehydrogenase mitochondrial OS=Homo sapiens OX=9606 GN=ACADM PE=1 SV=1	809	B7Z9I1	B7Z9I1	tr|B7Z9I1|B7Z9I1_HUMAN	12.58	55	16	Carbamidomethylation	42427	0.839931	0.840284	1.09539	1.09977	1.85915	2.07316	0.775854	0.757819	0.787382	0.821896	0.704457	0.717011	0.721325	0.685057	0.737804	0.746432	1.36506	1.37221
812	ACADM	P11310	sp|P11310|ACADM_HUMAN	ACADM	1.7	-0.541	0.275	0.589	1.4	-0.363	0.112	0.269	Medium-chain specific acyl-CoA dehydrogenase mitochondrial OS=Homo sapiens OX=9606 GN=ACADM PE=1 SV=1	812	ACADM	P11310	sp|P11310|ACADM_HUMAN	12.58	50	16	Carbamidomethylation	46588	0.839931	0.840284	1.09539	1.09977	1.85915	2.07316	0.775854	0.757819	0.787382	0.821896	0.704457	0.717011	0.721325	0.685057	0.737804	0.746432	1.36506	1.37221
813	Q5T4U5	Q5T4U5	tr|Q5T4U5|Q5T4U5_HUMAN	ACADM	1.7	-0.541	0.275	0.589	1.4	-0.363	0.112	0.269	Acyl-Coenzyme A dehydrogenase C-4 to C-12 straight chain isoform CRA_a OS=Homo sapiens OX=9606 GN=ACADM PE=1 SV=1	813	Q5T4U5	Q5T4U5	tr|Q5T4U5|Q5T4U5_HUMAN	12.58	46	16	Carbamidomethylation	50271	0.839931	0.840284	1.09539	1.09977	1.85915	2.07316	0.775854	0.757819	0.787382	0.821896	0.704457	0.717011	0.721325	0.685057	0.737804	0.746432	1.36506	1.37221
637	AL1B1	P30837	sp|P30837|AL1B1_HUMAN	ALDH1B1	1.7	-0.54	0.222	0.589	1.4	-0.397	0.037	0.201	Aldehyde dehydrogenase X mitochondrial OS=Homo sapiens OX=9606 GN=ALDH1B1 PE=1 SV=3	637	AL1B1	P30837	sp|P30837|AL1B1_HUMAN	17.29	31	10	Carbamidomethylation	57206	0.936024	0.994971	1.15826	1.12207	1.82109	1.84245	0.868005	0.844584	0.784281	0.751115	0.704927	0.682092	0.726612	0.720691	0.671908	0.620501	1.35228	1.39813
3031	SCPDL	Q8NBX0	sp|Q8NBX0|SCPDL_HUMAN	SCCPDH	1.7	-0.538	0.266	0.589	1.7	-0.54	0.07	0.227	Saccharopine dehydrogenase-like oxidoreductase OS=Homo sapiens OX=9606 GN=SCCPDH PE=1 SV=1	3031	SCPDL	Q8NBX0	sp|Q8NBX0|SCPDL_HUMAN	10.57	17	3	Carbamidomethylation	47151	0.864645	0.874826	1.13875	1.13872	2.11708	2.02359	0.916628	0.90196	0.664502	0.65577	0.902282	0.88619	0.568245	0.603787	0.319745	0.345106	1.52917	1.549
623	CPT2	P23786	sp|P23786|CPT2_HUMAN	CPT2	1.7	-0.536	0.294	0.589	1.6	-0.482	0.05	0.212	Carnitine O-palmitoyltransferase 2 mitochondrial OS=Homo sapiens OX=9606 GN=CPT2 PE=1 SV=2	623	CPT2	P23786	sp|P23786|CPT2_HUMAN	11.21	24	12	Carbamidomethylation	73777	0.822312	0.937154	1.12601	1.1525	2.00422	1.99451	0.851646	0.782268	0.886125	0.87595	0.729935	0.693789	0.715688	0.525599	0.473642	0.641963	1.35545	1.43123
8309	USMG5	Q96IX5	sp|Q96IX5|USMG5_HUMAN	ATP5MD	1.7	-0.535	0.137	0.589	1.5	-0.445	0.25	0.4	Up-regulated during skeletal muscle growth protein 5 OS=Homo sapiens OX=9606 GN=ATP5MD PE=1 SV=1	8309	USMG5	Q96IX5	sp|Q96IX5|USMG5_HUMAN	15.99	28	2		6458	0.991579	1.05746	1.17682	1.08699	1.80336	1.84203	0.890506	0.891957	0.587786	0.529935	0.966402	0.884193	0.590434	0.660475	0.207901	0.163916	1.85829	1.80996
4623	C9J3L8	C9J3L8	tr|C9J3L8|C9J3L8_HUMAN	SSR1	1.7	-0.53	0.236	0.589	1.4	-0.386	0.039	0.202	Translocon-associated protein subunit alpha OS=Homo sapiens OX=9606 GN=SSR1 PE=1 SV=1	4623	C9J3L8	C9J3L8	tr|C9J3L8|C9J3L8_HUMAN	11.28	3	1		29573	0.875816	0.899567	1.03211	1.04692	2.00009	1.97658	0.794164	0.758278	0.791115	0.632142	0.829776	0.847765	0.717391	0.456064	0.757851	0.691353	1.45143	1.44158
4624	C9J5W0	C9J5W0	tr|C9J5W0|C9J5W0_HUMAN	SSR1	1.7	-0.53	0.236	0.589	1.4	-0.386	0.039	0.202	Translocon-associated protein subunit alpha OS=Homo sapiens OX=9606 GN=SSR1 PE=1 SV=1	4624	C9J5W0	C9J5W0	tr|C9J5W0|C9J5W0_HUMAN	11.28	3	1		29932	0.875816	0.899567	1.03211	1.04692	2.00009	1.97658	0.794164	0.758278	0.791115	0.632142	0.829776	0.847765	0.717391	0.456064	0.757851	0.691353	1.45143	1.44158
4627	SSRA	P43307	sp|P43307|SSRA_HUMAN	SSR1	1.7	-0.53	0.236	0.589	1.4	-0.386	0.039	0.202	Translocon-associated protein subunit alpha OS=Homo sapiens OX=9606 GN=SSR1 PE=1 SV=3	4627	SSRA	P43307	sp|P43307|SSRA_HUMAN	11.28	3	1		32235	0.875816	0.899567	1.03211	1.04692	2.00009	1.97658	0.794164	0.758278	0.791115	0.632142	0.829776	0.847765	0.717391	0.456064	0.757851	0.691353	1.45143	1.44158
4628	A0A3B3IRT8	A0A3B3	tr|A0A3B3IRT8|A0A3B3IRT8_HUMAN	SSR1	1.7	-0.53	0.236	0.589	1.4	-0.386	0.039	0.202	Translocon-associated protein subunit alpha OS=Homo sapiens OX=9606 GN=SSR1 PE=1 SV=1	4628	A0A3B3IRT8	A0A3B3	tr|A0A3B3IRT8|A0A3B3IRT8_HUMAN	11.28	3	1		32450	0.875816	0.899567	1.03211	1.04692	2.00009	1.97658	0.794164	0.758278	0.791115	0.632142	0.829776	0.847765	0.717391	0.456064	0.757851	0.691353	1.45143	1.44158
4629	E9PAL7	E9PAL7	tr|E9PAL7|E9PAL7_HUMAN	SSR1	1.7	-0.53	0.236	0.589	1.4	-0.386	0.039	0.202	Translocon-associated protein subunit alpha OS=Homo sapiens OX=9606 GN=SSR1 PE=1 SV=1	4629	E9PAL7	E9PAL7	tr|E9PAL7|E9PAL7_HUMAN	11.28	3	1		32895	0.875816	0.899567	1.03211	1.04692	2.00009	1.97658	0.794164	0.758278	0.791115	0.632142	0.829776	0.847765	0.717391	0.456064	0.757851	0.691353	1.45143	1.44158
4630	C9IZQ1	C9IZQ1	tr|C9IZQ1|C9IZQ1_HUMAN	SSR1	1.7	-0.53	0.236	0.589	1.4	-0.386	0.039	0.202	Translocon-associated protein subunit alpha OS=Homo sapiens OX=9606 GN=SSR1 PE=1 SV=1	4630	C9IZQ1	C9IZQ1	tr|C9IZQ1|C9IZQ1_HUMAN	11.28	3	1		33887	0.875816	0.899567	1.03211	1.04692	2.00009	1.97658	0.794164	0.758278	0.791115	0.632142	0.829776	0.847765	0.717391	0.456064	0.757851	0.691353	1.45143	1.44158
5094	PTCD3	Q96EY7	sp|Q96EY7|PTCD3_HUMAN	PTCD3	1.7	-0.527	0.313	0.589	1.2	-0.193	0.148	0.303	Pentatricopeptide repeat domain-containing protein 3 mitochondrial OS=Homo sapiens OX=9606 GN=PTCD3 PE=1 SV=3	5094	PTCD3	Q96EY7	sp|Q96EY7|PTCD3_HUMAN	9.81	3	2		78550	0.727055	0.733007	1.02962	1.02865	1.94381	1.97687	0.773288	0.801947	0.71044	0.627953	0.634643	0.73051	0.464683	0.595733	0.809745	0.580146	1.87515	1.95674
1442	MCCA	Q96RQ3	sp|Q96RQ3|MCCA_HUMAN	MCCC1	1.7	-0.526	0.209	0.589	1.3	-0.297	0.157	0.313	Methylcrotonoyl-CoA carboxylase subunit alpha mitochondrial OS=Homo sapiens OX=9606 GN=MCCC1 PE=1 SV=3	1442	MCCA	Q96RQ3	sp|Q96RQ3|MCCA_HUMAN	13.85	12	5	Carbamidomethylation	80473	0.860091	0.98907	1.14226	1.19581	1.7542	1.70272	0.877194	0.854067	0.98907	0.413205	0.654119	0.703373	0.929624	0.767758	0.551034	0.709818	1.46141	1.44518
7304	F8VRD8	F8VRD8	tr|F8VRD8|F8VRD8_HUMAN	NDUFA12	1.7	-0.519	0.224	0.589	1.2	-0.166	0.52	0.635	NADH dehydrogenase [ubiquinone] 1 alpha subcomplex subunit 12 OS=Homo sapiens OX=9606 GN=NDUFA12 PE=1 SV=1	7304	F8VRD8	F8VRD8	tr|F8VRD8|F8VRD8_HUMAN	14.92	20	2	Acetylation (N-term)	11574	0.78155	0.800853	1.69723	0.918708	1.61785	1.55251	0.832963	0.844862	0.632628	0.696478	0.644055	0.604691	0.755582	0.798968	0.74434	0.695603	1.64755	1.73358
7305	NDUAC	Q9UI09	sp|Q9UI09|NDUAC_HUMAN	NDUFA12	1.7	-0.519	0.224	0.589	1.2	-0.166	0.52	0.635	NADH dehydrogenase [ubiquinone] 1 alpha subcomplex subunit 12 OS=Homo sapiens OX=9606 GN=NDUFA12 PE=1 SV=1	7305	NDUAC	Q9UI09	sp|Q9UI09|NDUAC_HUMAN	14.92	14	2	Acetylation (N-term)	17114	0.78155	0.800853	1.69723	0.918708	1.61785	1.55251	0.832963	0.844862	0.632628	0.696478	0.644055	0.604691	0.755582	0.798968	0.74434	0.695603	1.64755	1.73358
3163	NDUA4	O00483	sp|O00483|NDUA4_HUMAN	NDUFA4	1.7	-0.515	0.327	0.589	1.3	-0.254	0.173	0.331	Cytochrome c oxidase subunit NDUFA4 OS=Homo sapiens OX=9606 GN=NDUFA4 PE=1 SV=1	3163	NDUA4	O00483	sp|O00483|NDUA4_HUMAN	7.01	46	4	Carbamidomethylation	9370	0.735171	0.761543	0.927904	0.923377	2.10263	2.08674	0.764047	0.789668	0.647271	0.647107	0.813333	0.78884	0.600209	0.615283	0.418177	0.435986	1.9726	1.9701
468935	ACSF2	Q96CM8	sp|Q96CM8|ACSF2_HUMAN	ACSF2	1.7	-0.509	0.22	0.589	1.3	-0.256	0.088	0.249	Acyl-CoA synthetase family member 2 mitochondrial OS=Homo sapiens OX=9606 GN=ACSF2 PE=1 SV=2	468935	ACSF2	Q96CM8	sp|Q96CM8|ACSF2_HUMAN	15.26	4	2	Carbamidomethylation	68125	0.95339	0.988097	1.16632	1.07543	1.58935	1.75674	0.884364	0.920004	0.753574	0.678669	0.415302	0.824324	0.903657	0.811826	0.722765	0.727758	1.37884	1.44959
575280	E9PF16	E9PF16	tr|E9PF16|E9PF16_HUMAN	ACSF2	1.7	-0.509	0.22	0.589	1.3	-0.256	0.088	0.249	Acyl-CoA synthetase family member 2 mitochondrial OS=Homo sapiens OX=9606 GN=ACSF2 PE=1 SV=1	575280	E9PF16	E9PF16	tr|E9PF16|E9PF16_HUMAN	15.26	5	2	Carbamidomethylation	63653	0.95339	0.988097	1.16632	1.07543	1.58935	1.75674	0.884364	0.920004	0.753574	0.678669	0.415302	0.824324	0.903657	0.811826	0.722765	0.727758	1.37884	1.44959
735	APMAP	Q9HDC9	sp|Q9HDC9|APMAP_HUMAN	APMAP	1.7	-0.506	0.246	0.589	1.4	-0.342	0.134	0.29	Adipocyte plasma membrane-associated protein OS=Homo sapiens OX=9606 GN=APMAP PE=1 SV=2	735	APMAP	Q9HDC9	sp|Q9HDC9|APMAP_HUMAN	14.56	34	10	Carbamidomethylation	46480	1.05276	1.06019	0.997213	1.01593	1.78096	1.78839	1.03349	0.979129	0.637478	0.644794	0.80051	0.564858	0.814641	0.854523	0.383952	0.389331	1.59299	1.60885
16148	MAIP1	Q8WWC4	sp|Q8WWC4|MAIP1_HUMAN	MAIP1	1.7	-0.502	0.35	0.605	1.3	-0.274	0.052	0.214	m-AAA protease-interacting protein 1 mitochondrial OS=Homo sapiens OX=9606 GN=MAIP1 PE=1 SV=1	16148	MAIP1	Q8WWC4	sp|Q8WWC4|MAIP1_HUMAN	10.05	3	1		32545	0.809691	0.84908	0.972958	0.983546	1.96036	1.97753	0.879714	0.8834	0.742436	0.727418	0.65177	0.654412	0.655413	0.693588	0.708117	0.670922	1.73979	1.43986
401	DECR	Q16698	sp|Q16698|DECR_HUMAN	DECR1	1.7	-0.5	0.242	0.589	1.3	-0.261	0.107	0.263	2 4-dienoyl-CoA reductase mitochondrial OS=Homo sapiens OX=9606 GN=DECR1 PE=1 SV=1	401	DECR	Q16698	sp|Q16698|DECR_HUMAN	15.74	58	15	Carbamidomethylation; Carbamylation	36068	0.862196	0.860641	1.10152	1.05154	1.82845	1.81732	0.733048	0.728681	0.810487	0.808735	0.722365	0.717875	0.738475	0.748565	0.839524	0.854622	1.38357	1.39238
5005	AGK	Q53H12	sp|Q53H12|AGK_HUMAN	AGK	1.7	-0.498	0.432	0.643	1.2	-0.165	0.469	0.592	Acylglycerol kinase mitochondrial OS=Homo sapiens OX=9606 GN=AGK PE=1 SV=2	5005	AGK	Q53H12	sp|Q53H12|AGK_HUMAN	5.98	10	2		47137	0.799928	0.750363	0.803785	0.820275	1.84802	2.3034	1.0776	1.04283	0.444027	0.535471	0.628091	0.610445	0.82013	0.79853	0.301375	0.249462	2.06325	2.10302
16839	RT34	P82930	sp|P82930|RT34_HUMAN	MRPS34	1.7	-0.497	0.445	0.655	1.1	-0.069	0.768	0.826	28S ribosomal protein S34 mitochondrial OS=Homo sapiens OX=9606 GN=MRPS34 PE=1 SV=2	16839	RT34	P82930	sp|P82930|RT34_HUMAN	4.77	11	3		25650	0.553451	0.700929	0.707432	0.962548	2.10673	2.10146	0.663343	0.66493	0.950668	0.762532	0.650131	0.459194	0.47578	0.505311	0.542032	0.354879	2.4276	2.41106
287580	C9JJ19	C9JJ19	tr|C9JJ19|C9JJ19_HUMAN	MRPS34	1.7	-0.497	0.445	0.655	1.1	-0.069	0.768	0.826	28S ribosomal protein S34 mitochondrial OS=Homo sapiens OX=9606 GN=MRPS34 PE=1 SV=2	287580	C9JJ19	C9JJ19	tr|C9JJ19|C9JJ19_HUMAN	4.77	10	3		26332	0.553451	0.700929	0.707432	0.962548	2.10673	2.10146	0.663343	0.66493	0.950668	0.762532	0.650131	0.459194	0.47578	0.505311	0.542032	0.354879	2.4276	2.41106
5267	CP27A	Q02318	sp|Q02318|CP27A_HUMAN	CYP27A1	1.7	-0.491	0.522	0.696	1.2	-0.246	0.183	0.341	Sterol 26-hydroxylase mitochondrial OS=Homo sapiens OX=9606 GN=CYP27A1 PE=1 SV=1	5267	CP27A	Q02318	sp|Q02318|CP27A_HUMAN	3.95	6	2		60235	0.350458	0.988199	1.16862	1.04625	1.99788	1.92362	1.38179	1.40139	0.49269	0.220012	0.74468	0.286321	1.0258	0.287647	0.687737	0.667795	1.6525	1.67662
16291	CLPX	O76031	sp|O76031|CLPX_HUMAN	CLPX	1.7	-0.491	0.362	0.608	1	0.004	0.987	0.99	ATP-dependent Clp protease ATP-binding subunit clpX-like mitochondrial OS=Homo sapiens OX=9606 GN=CLPX PE=1 SV=2	16291	CLPX	O76031	sp|O76031|CLPX_HUMAN	8.05	4	2		69224	0.418646	0.39374	0.533107	1.40249	2.06287	2.16263	0.622222	0.699585	0.487304	0.384725	1.12428	0.711142	0.783874	0.898232	0.812788	0.701297	1.83626	1.96481
4574	TIM50	Q3ZCQ8	sp|Q3ZCQ8|TIM50_HUMAN	TIMM50	1.7	-0.486	0.355	0.606	1.2	-0.212	0.322	0.463	Mitochondrial import inner membrane translocase subunit TIM50 OS=Homo sapiens OX=9606 GN=TIMM50 PE=1 SV=2	4574	TIM50	Q3ZCQ8	sp|Q3ZCQ8|TIM50_HUMAN	10.1	3	1		39646	0.864199	0.861916	1.02281	0.972101	1.85956	1.81537	1.05637	1.04684	0.582289	0.553055	0.637455	0.602206	0.808794	0.803421	0.464676	0.457367	1.79391	1.79767
880	LACTB	P83111	sp|P83111|LACTB_HUMAN	LACTB	1.7	-0.483	0.053	0.589	1.1	-0.148	0.089	0.25	Serine beta-lactamase-like protein LACTB mitochondrial OS=Homo sapiens OX=9606 GN=LACTB PE=1 SV=2	880	LACTB	P83111	sp|P83111|LACTB_HUMAN	18.71	29	11	Carbamylation; Carbamidomethylation	60694	1.13112	1.13997	1.17618	1.21595	1.27179	1.32801	1.17241	0.595658	0.594524	0.562082	0.500956	0.9387	1.21451	0.669709	1.20386	1.08197	1.08458	1.118
76745	RM44	Q9H9J2	sp|Q9H9J2|RM44_HUMAN	MRPL44	1.7	-0.479	0.323	0.589	1.1	-0.079	0.411	0.543	39S ribosomal protein L44 mitochondrial OS=Homo sapiens OX=9606 GN=MRPL44 PE=1 SV=1	76745	RM44	Q9H9J2	sp|Q9H9J2|RM44_HUMAN	11.09	4	1		37535	0	0.834832	0.847223	0.910775	1.8265	1.8467	0.864178	0.603966	0.757861	0	0.597394	0.645908	0	0.656246	0.910684	0.988955	0	1.70878
15875	NDUAD	Q9P0J0	sp|Q9P0J0|NDUAD_HUMAN	NDUFA13	1.7	-0.474	0.337	0.595	1.1	-0.122	0.688	0.768	NADH dehydrogenase [ubiquinone] 1 alpha subcomplex subunit 13 OS=Homo sapiens OX=9606 GN=NDUFA13 PE=1 SV=3	15875	NDUAD	Q9P0J0	sp|Q9P0J0|NDUAD_HUMAN	6.41	10	1		16698	0.717869	0.727536	0.879641	0.895752	1.96109	2.01117	0.815576	0.855664	0.519122	0.551236	0.804653	0.801922	0.600227	0.609566	0.30002	0.31214	2.30402	2.3328
16530	K7ELX4	K7ELX4	tr|K7ELX4|K7ELX4_HUMAN	FECH	1.7	-0.474	0.196	0.589	1	0.004	0.989	0.991	Ferrochelatase mitochondrial (Fragment) OS=Homo sapiens OX=9606 GN=FECH PE=1 SV=1	16530	K7ELX4	K7ELX4	tr|K7ELX4|K7ELX4_HUMAN	4.4	7	1		37011	1.0915	1.08053	1.0853	1.44326	1.73574	0.35381	1.7692	0.336604	0.0835794	0.661074	0	0.547844	1.37936	1.65197	0.750925	1.04752	0.406589	1.5752
349	SDHA	P31040	sp|P31040|SDHA_HUMAN	SDHA	1.7	-0.473	0.151	0.589	1.1	-0.065	0.291	0.437	Succinate dehydrogenase [ubiquinone] flavoprotein subunit mitochondrial OS=Homo sapiens OX=9606 GN=SDHA PE=1 SV=2	349	SDHA	P31040	sp|P31040|SDHA_HUMAN	14.96	35	16	Carbamidomethylation	72692	0.841959	0.837217	0.94289	0.995623	1.72501	1.73417	0.422662	0.78529	0.688285	0.658803	0.777536	0.903526	0.876294	0.82954	0.893732	0.918239	1.60932	1.5599
681229	MARH5	Q9NX47	sp|Q9NX47|MARH5_HUMAN	MARCH5	1.7	-0.468	0.419	0.636					E3 ubiquitin-protein ligase MARCH5 OS=Homo sapiens OX=9606 GN=MARCH5 PE=1 SV=1	681229	MARH5	Q9NX47	sp|Q9NX47|MARH5_HUMAN	32.1	5	1		31232	0.674748	0.649601	0.886903	0.967511	1.73652	1.91797	0.934743	0.94258	0.541693	0.586303	0.537214	0.482485	0	0	0	0	1.611	1.53073
4178	SYDM	Q6PI48	sp|Q6PI48|SYDM_HUMAN	DARS2	1.7	-0.466	0.353	0.606	1	-0.032	0.808	0.856	Aspartate--tRNA ligase mitochondrial OS=Homo sapiens OX=9606 GN=DARS2 PE=1 SV=1	4178	SYDM	Q6PI48	sp|Q6PI48|SYDM_HUMAN	10.7	1	1		73563	0.725718	0.758878	0.9071	0.895336	1.67131	2.03701	0.745311	0.759423	0.675114	0.782872	0.642767	0.595236	0.767411	0.733775	0.642251	0.663083	1.95693	2.04048
1281	ODP2	P10515	sp|P10515|ODP2_HUMAN	DLAT	1.7	-0.451	0.325	0.589	1.1	0.095	0.486	0.607	Dihydrolipoyllysine-residue acetyltransferase component of pyruvate dehydrogenase complex mitochondrial OS=Homo sapiens OX=9606 GN=DLAT PE=1 SV=3	1281	ODP2	P10515	sp|P10515|ODP2_HUMAN	13.01	1	1		68997	0.753319	0.673326	0.868709	0.821999	1.77864	1.81624	0.668772	0.634409	0.68356	0.71797	0.647319	0.655393	0.773271	0.795335	0.811296	0.707689	1.98561	2.20715
317955	PNPT1	Q8TCS8	sp|Q8TCS8|PNPT1_HUMAN	PNPT1	1.7	-0.438	0.465	0.664	1.1	0.146	0.152	0.307	Polyribonucleotide nucleotidyltransferase 1 mitochondrial OS=Homo sapiens OX=9606 GN=PNPT1 PE=1 SV=2	317955	PNPT1	Q8TCS8	sp|Q8TCS8|PNPT1_HUMAN	6.65	1	1		85951	0.703249	0.749787	0.922829	0.949053	1.57429	1.59971	0.744913	0	0.996228	1.03956	0.166726	0.18021	0.696365	0.917119	0.97074	1.06585	1.87123	1.85214
2	ADH1B	P00325	sp|P00325|ADH1B_HUMAN	ADH1B	1.6	-0.641	0.158	0.589	4.5	-1.27	0.042	0.208	Alcohol dehydrogenase 1B OS=Homo sapiens OX=9606 GN=ADH1B PE=1 SV=2	2	ADH1B	P00325	sp|P00325|ADH1B_HUMAN	51.21	39	7	Carbamidomethylation; Oxidation (M); Carbamylation	39855	2.18344	2.20254	1.22189	1.89551	1.15357	1.16552	0.836377	1.28801	0.882728	0.900022	1.27571	0.790764	0.416074	0.38927	0.391826	0.459093	0.261994	0.28565
654	ARK73	O95154	sp|O95154|ARK73_HUMAN	AKR7A3	1.6	-0.619	0.021	0.589	3.7	-1.157	0.002	0.185	Aflatoxin B1 aldehyde reductase member 3 OS=Homo sapiens OX=9606 GN=AKR7A3 PE=1 SV=2	654	ARK73	O95154	sp|O95154|ARK73_HUMAN	56.14	34	9	Carbamidomethylation; Deamidation (NQ); Carbamylation; Ammonia-loss (N)	37206	1.58576	1.62319	1.5652	1.57627	1.59392	1.60955	1.07488	1.10076	0.7572	0.780008	1.0633	1.06098	0.367473	0.399581	0.41521	0.348646	0.519821	0.558258
4515	F5GY11	F5GY11	tr|F5GY11|F5GY11_HUMAN	STARD10	1.6	-0.613	0.033	0.589	3.6	-1.153	0.006	0.191	START domain-containing protein 10 OS=Homo sapiens OX=9606 GN=STARD10 PE=1 SV=1	4515	F5GY11	F5GY11	tr|F5GY11|F5GY11_HUMAN	44.52	7	1		27710	1.56879	1.62813	1.55241	1.57702	1.57307	1.63331	0.895708	0.860482	0.83933	0.817569	1.16435	1.27554	0.337444	0.334152	0.342358	0.345345	0.57535	0.679662
4516	F5H1Z6	F5H1Z6	tr|F5H1Z6|F5H1Z6_HUMAN	STARD10	1.6	-0.613	0.033	0.589	3.6	-1.153	0.006	0.191	START domain-containing protein 10 (Fragment) OS=Homo sapiens OX=9606 GN=STARD10 PE=1 SV=1	4516	F5H1Z6	F5H1Z6	tr|F5H1Z6|F5H1Z6_HUMAN	44.52	6	1		29044	1.56879	1.62813	1.55241	1.57702	1.57307	1.63331	0.895708	0.860482	0.83933	0.817569	1.16435	1.27554	0.337444	0.334152	0.342358	0.345345	0.57535	0.679662
4517	F5H8H3	F5H8H3	tr|F5H8H3|F5H8H3_HUMAN	STARD10	1.6	-0.613	0.033	0.589	3.6	-1.153	0.006	0.191	START domain-containing protein 10 OS=Homo sapiens OX=9606 GN=STARD10 PE=1 SV=1	4517	F5H8H3	F5H8H3	tr|F5H8H3|F5H8H3_HUMAN	44.52	6	1		29722	1.56879	1.62813	1.55241	1.57702	1.57307	1.63331	0.895708	0.860482	0.83933	0.817569	1.16435	1.27554	0.337444	0.334152	0.342358	0.345345	0.57535	0.679662
4520	STA10	Q9Y365	sp|Q9Y365|STA10_HUMAN	STARD10	1.6	-0.613	0.033	0.589	3.6	-1.153	0.006	0.191	START domain-containing protein 10 OS=Homo sapiens OX=9606 GN=STARD10 PE=1 SV=2	4520	STA10	Q9Y365	sp|Q9Y365|STA10_HUMAN	44.52	5	1		33049	1.56879	1.62813	1.55241	1.57702	1.57307	1.63331	0.895708	0.860482	0.83933	0.817569	1.16435	1.27554	0.337444	0.334152	0.342358	0.345345	0.57535	0.679662
464	MTP	P55157	sp|P55157|MTP_HUMAN	MTTP	1.6	-0.595	0.031	0.589	2.7	-0.948	0.004	0.191	Microsomal triglyceride transfer protein large subunit OS=Homo sapiens OX=9606 GN=MTTP PE=1 SV=1	464	MTP	P55157	sp|P55157|MTP_HUMAN	59.99	12	10	Carbamidomethylation	99351	1.31761	1.38528	1.51589	1.54574	1.67597	1.64514	0.988104	0.951657	0.838876	0.873233	0.927486	0.935296	0.517178	0.509311	0.500228	0.495705	0.684555	0.692745
197244	NUCKS	Q9H1E3	sp|Q9H1E3|NUCKS_HUMAN	NUCKS1	1.6	-0.581	0.185	0.589	16.9	-1.508	0.018	0.198	Nuclear ubiquitous casein and cyclin-dependent kinase substrate 1 OS=Homo sapiens OX=9606 GN=NUCKS1 PE=1 SV=1	197244	NUCKS	Q9H1E3	sp|Q9H1E3|NUCKS_HUMAN	33.83	5	2		27296	1.53331	1.53146	1.61527	1.7132	1.34933	1.35396	0.955827	0.976599	0.591687	0.549784	1.28116	1.25563	0	0.0665963	0.0950117	0.131187	0	0
1305	LMAN1	P49257	sp|P49257|LMAN1_HUMAN	LMAN1	1.6	-0.561	0.22	0.589	2.3	-0.814	0.079	0.237	Protein ERGIC-53 OS=Homo sapiens OX=9606 GN=LMAN1 PE=1 SV=2	1305	LMAN1	P49257	sp|P49257|LMAN1_HUMAN	25.04	20	7		57549	1.24355	1.61972	1.68057	1.6155	1.41615	1.17572	0.785856	0.994838	0.539257	0.511319	0.999586	1.55327	0.586943	0.923205	0.411358	0.310801	0.920842	0.711516
3764	SAM50	Q9Y512	sp|Q9Y512|SAM50_HUMAN	SAMM50	1.6	-0.534	0.195	0.589	1.7	-0.545	0.161	0.318	Sorting and assembly machinery component 50 homolog OS=Homo sapiens OX=9606 GN=SAMM50 PE=1 SV=3	3764	SAM50	Q9Y512	sp|Q9Y512|SAM50_HUMAN	13.47	7	3	Carbamidomethylation	51976	0.960452	0.985463	1.24078	1.02842	1.92627	2.01623	1.02112	0.757532	0.668322	0.649483	0.836096	1.0215	0.723519	0.611427	0.0773703	0.102365	1.66977	1.70389
2416	A0A0C4DGS1	A0A0C4	tr|A0A0C4DGS1|A0A0C4DGS1_HUMAN	DDOST	1.6	-0.522	0.205	0.589	1.7	-0.576	0.132	0.29	Dolichyl-diphosphooligosaccharide--protein glycosyltransferase 48 kDa subunit OS=Homo sapiens OX=9606 GN=DDOST PE=1 SV=1	2416	A0A0C4DGS1	A0A0C4	tr|A0A0C4DGS1|A0A0C4DGS1_HUMAN	14.71	20	4		48799	1.00288	1.04565	1.12824	1.14153	1.90246	1.97522	0.988	0.962663	0.612128	0.671258	0.904392	0.928195	0.698208	0.437889	0.134119	0.080939	1.6983	1.68792
2417	OST48	P39656	sp|P39656|OST48_HUMAN	DDOST	1.6	-0.522	0.205	0.589	1.7	-0.576	0.132	0.29	Dolichyl-diphosphooligosaccharide--protein glycosyltransferase 48 kDa subunit OS=Homo sapiens OX=9606 GN=DDOST PE=1 SV=4	2417	OST48	P39656	sp|P39656|OST48_HUMAN	14.71	19	4		50801	1.00288	1.04565	1.12824	1.14153	1.90246	1.97522	0.988	0.962663	0.612128	0.671258	0.904392	0.928195	0.698208	0.437889	0.134119	0.080939	1.6983	1.68792
2314	GCDH	Q92947	sp|Q92947|GCDH_HUMAN	GCDH	1.6	-0.518	0.401	0.628	1.8	-0.589	0.07	0.227	Glutaryl-CoA dehydrogenase mitochondrial OS=Homo sapiens OX=9606 GN=GCDH PE=1 SV=1	2314	GCDH	Q92947	sp|Q92947|GCDH_HUMAN	10.51	14	4		48127	0.905735	0.952663	1.19888	1.21976	1.97263	1.96596	0.833674	1.35786	0.865983	1.04394	0.753204	0.250134	0.652411	0.645403	0.549685	0.183167	1.30888	1.34003
2259	TECR	Q9NZ01	sp|Q9NZ01|TECR_HUMAN	TECR	1.6	-0.51	0.299	0.589	1.7	-0.552	0.03	0.201	Very-long-chain enoyl-CoA reductase OS=Homo sapiens OX=9606 GN=TECR PE=1 SV=1	2259	TECR	Q9NZ01	sp|Q9NZ01|TECR_HUMAN	10.51	15	4	Carbamidomethylation	36034	0.954884	0.967929	1.03281	1.02794	2.04284	2.097	0.904174	0.920374	0.698313	0.869343	0.836917	0.833308	0.599539	0.6024	0.342594	0.358339	1.44175	1.46955
369	SUCB2	Q96I99	sp|Q96I99|SUCB2_HUMAN	SUCLG2	1.6	-0.504	0.191	0.589	1.4	-0.381	0.037	0.201	Succinate--CoA ligase [GDP-forming] subunit beta mitochondrial OS=Homo sapiens OX=9606 GN=SUCLG2 PE=1 SV=2	369	SUCB2	Q96I99	sp|Q96I99|SUCB2_HUMAN	12.79	45	16	Carbamidomethylation; Deamidation (NQ)	46511	0.923253	0.794655	1.20274	1.20777	1.81279	1.82796	0.702723	0.799726	0.790453	0.791129	0.914299	0.747593	0.619361	0.630151	0.665957	0.774372	1.39415	1.40091
46678	K7ELZ9	K7ELZ9	tr|K7ELZ9|K7ELZ9_HUMAN	NCLN	1.6	-0.502	0.07	0.589	1.6	-0.493	0.311	0.453	Nicalin (Fragment) OS=Homo sapiens OX=9606 GN=NCLN PE=1 SV=1	46678	K7ELZ9	K7ELZ9	tr|K7ELZ9|K7ELZ9_HUMAN	14.68	5	1		32576	1.01507	1.35212	1.39255	1.29836	1.50693	1.42513	0.921347	1.00273	1.0331	0.333163	0.832846	0.85488	0.602364	0.747767	0.202107	0.248934	1.2554	1.9752
46679	A0A0C4DGP7	A0A0C4	tr|A0A0C4DGP7|A0A0C4DGP7_HUMAN	NCLN	1.6	-0.502	0.07	0.589	1.6	-0.493	0.311	0.453	Nicalin (Fragment) OS=Homo sapiens OX=9606 GN=NCLN PE=1 SV=1	46679	A0A0C4DGP7	A0A0C4	tr|A0A0C4DGP7|A0A0C4DGP7_HUMAN	14.68	4	1		39947	1.01507	1.35212	1.39255	1.29836	1.50693	1.42513	0.921347	1.00273	1.0331	0.333163	0.832846	0.85488	0.602364	0.747767	0.202107	0.248934	1.2554	1.9752
287788	K7EMW4	K7EMW4	tr|K7EMW4|K7EMW4_HUMAN	NCLN	1.6	-0.502	0.07	0.589	1.6	-0.493	0.311	0.453	Nicalin homolog (Zebrafish) isoform CRA_e OS=Homo sapiens OX=9606 GN=NCLN PE=1 SV=1	287788	K7EMW4	K7EMW4	tr|K7EMW4|K7EMW4_HUMAN	14.68	3	1		54874	1.01507	1.35212	1.39255	1.29836	1.50693	1.42513	0.921347	1.00273	1.0331	0.333163	0.832846	0.85488	0.602364	0.747767	0.202107	0.248934	1.2554	1.9752
302	RPN1	P04843	sp|P04843|RPN1_HUMAN	RPN1	1.6	-0.502	0.188	0.589	1.5	-0.432	0.054	0.216	Dolichyl-diphosphooligosaccharide--protein glycosyltransferase subunit 1 OS=Homo sapiens OX=9606 GN=RPN1 PE=1 SV=1	302	RPN1	P04843	sp|P04843|RPN1_HUMAN	13.17	31	16	Carbamidomethylation	68569	0.981604	0.998787	1.09992	1.09906	1.81866	1.87121	0.9571	0.908604	0.466264	0.71978	0.903735	0.900829	0.721959	0.716659	0.450602	0.489032	1.52119	1.375
8345	TMX4	Q9H1E5	sp|Q9H1E5|TMX4_HUMAN	TMX4	1.6	-0.494	0.157	0.589	1.3	-0.316	0.186	0.343	Thioredoxin-related transmembrane protein 4 OS=Homo sapiens OX=9606 GN=TMX4 PE=1 SV=1	8345	TMX4	Q9H1E5	sp|Q9H1E5|TMX4_HUMAN	7.42	4	1		38952	1.05567	1.075	1.05706	1.06793	1.70286	1.66262	0.995363	1.0159	0.0528661	0.824287	0.875932	0.891255	0.793698	0.813555	0.450989	0.442542	1.60901	1.61347
3405	Q5T8U5	Q5T8U5	tr|Q5T8U5|Q5T8U5_HUMAN	SURF4	1.6	-0.493	0.143	0.589	1.8	-0.601	0.056	0.218	Surfeit 4 OS=Homo sapiens OX=9606 GN=SURF4 PE=1 SV=1	3405	Q5T8U5	Q5T8U5	tr|Q5T8U5|Q5T8U5_HUMAN	24.64	31	4	Carbamidomethylation	21128	1.06003	1.09877	1.29375	1.39982	1.65193	1.68329	1.01083	0.958894	0.747966	0.78563	0.864085	0.864839	0.692328	0.716173	0.446843	0.480304	1.10685	1.13766
3408	SURF4	O15260	sp|O15260|SURF4_HUMAN	SURF4	1.6	-0.493	0.143	0.589	1.8	-0.601	0.056	0.218	Surfeit locus protein 4 OS=Homo sapiens OX=9606 GN=SURF4 PE=1 SV=3	3408	SURF4	O15260	sp|O15260|SURF4_HUMAN	24.64	21	4	Carbamidomethylation	30394	1.06003	1.09877	1.29375	1.39982	1.65193	1.68329	1.01083	0.958894	0.747966	0.78563	0.864085	0.864839	0.692328	0.716173	0.446843	0.480304	1.10685	1.13766
48336	FIG4	Q92562	sp|Q92562|FIG4_HUMAN	FIG4	1.6	-0.484	0.484	0.674	1.8	-0.603	0.198	0.355	Polyphosphoinositide phosphatase OS=Homo sapiens OX=9606 GN=FIG4 PE=1 SV=1	48336	FIG4	Q92562	sp|Q92562|FIG4_HUMAN	4.06	1	1		103635	0.94009	1.02839	2.17101	2.32255	0.352111	1.36108	1.3361	1.42967	0.634138	0.765331	0.542325	0.562173	0.390114	0.476931	0.992297	1.14406	0.497229	1.05441
1447	ATP5H	O75947	sp|O75947|ATP5H_HUMAN	ATP5PD	1.6	-0.481	0.194	0.589	1.2	-0.214	0.544	0.652	ATP synthase subunit d mitochondrial OS=Homo sapiens OX=9606 GN=ATP5PD PE=1 SV=3	1447	ATP5H	O75947	sp|O75947|ATP5H_HUMAN	8.65	72	9	Carbamidomethylation; Replacement of proton by potassium	18491	0.891486	0.909781	0.820165	0.967237	1.86149	1.93933	0.847417	0.793104	0.462251	0.478807	0.985866	0.937556	0.505058	0.480045	0.322768	0.263934	2.23672	2.29699
16164	STT3B	Q8TCJ2	sp|Q8TCJ2|STT3B_HUMAN	STT3B	1.6	-0.475	0.248	0.589	1.3	-0.269	0.094	0.253	Dolichyl-diphosphooligosaccharide--protein glycosyltransferase subunit STT3B OS=Homo sapiens OX=9606 GN=STT3B PE=1 SV=1	16164	STT3B	Q8TCJ2	sp|Q8TCJ2|STT3B_HUMAN	13.89	1	1		93674	0.936482	0.981633	1.00203	1.01668	1.75277	1.79951	0.898536	0.889579	0.612833	0.778856	0.722363	0.734314	0.544924	0.709657	0.520949	0.734655	1.6404	1.72383
7448	A0A0J9YWR7	A0A0J9	tr|A0A0J9YWR7|A0A0J9YWR7_HUMAN	ARMC10	1.6	-0.474	0.376	0.615	1.3	-0.265	0.322	0.462	Armadillo repeat-containing protein 10 (Fragment) OS=Homo sapiens OX=9606 GN=ARMC10 PE=1 SV=1	7448	A0A0J9YWR7	A0A0J9	tr|A0A0J9YWR7|A0A0J9YWR7_HUMAN	8.93	24	3		17035	0.848386	0.823941	0.961434	1.07065	1.95739	1.81728	0.877151	1.05622	0.848289	0.639407	0.513969	0.699458	0.827056	0.686678	0.306167	0.383016	1.80728	1.87623
7456	A0A0J9YXE4	A0A0J9	tr|A0A0J9YXE4|A0A0J9YXE4_HUMAN	ARMC10	1.6	-0.474	0.376	0.615	1.3	-0.265	0.322	0.462	Armadillo repeat-containing protein 10 (Fragment) OS=Homo sapiens OX=9606 GN=ARMC10 PE=1 SV=1	7456	A0A0J9YXE4	A0A0J9	tr|A0A0J9YXE4|A0A0J9YXE4_HUMAN	8.93	17	3		23495	0.848386	0.823941	0.961434	1.07065	1.95739	1.81728	0.877151	1.05622	0.848289	0.639407	0.513969	0.699458	0.827056	0.686678	0.306167	0.383016	1.80728	1.87623
7462	ARM10	Q8N2F6	sp|Q8N2F6|ARM10_HUMAN	ARMC10	1.6	-0.474	0.376	0.615	1.3	-0.265	0.322	0.462	Armadillo repeat-containing protein 10 OS=Homo sapiens OX=9606 GN=ARMC10 PE=1 SV=1	7462	ARM10	Q8N2F6	sp|Q8N2F6|ARM10_HUMAN	8.93	11	3		37540	0.848386	0.823941	0.961434	1.07065	1.95739	1.81728	0.877151	1.05622	0.848289	0.639407	0.513969	0.699458	0.827056	0.686678	0.306167	0.383016	1.80728	1.87623
1179	ETFD	Q16134	sp|Q16134|ETFD_HUMAN	ETFDH	1.6	-0.472	0.29	0.589	1.2	-0.237	0.227	0.381	Electron transfer flavoprotein-ubiquinone oxidoreductase mitochondrial OS=Homo sapiens OX=9606 GN=ETFDH PE=1 SV=2	1179	ETFD	Q16134	sp|Q16134|ETFD_HUMAN	12.49	22	11	Carbamidomethylation	68496	0.776244	0.809684	1.08727	1.02046	1.86435	1.85988	0.753014	0.775814	0.76179	0.809003	0.721974	0.763617	0.692851	0.665357	0.904988	1.03207	1.37238	1.32926
796	ETFB	P38117	sp|P38117|ETFB_HUMAN	ETFB	1.6	-0.468	0.268	0.589	1.3	-0.258	0.085	0.245	Electron transfer flavoprotein subunit beta OS=Homo sapiens OX=9606 GN=ETFB PE=1 SV=3	796	ETFB	P38117	sp|P38117|ETFB_HUMAN	12.56	15	4	Carbamidomethylation	27844	0.810351	0.838774	1.08697	1.09893	1.80163	1.81561	0.77472	0.770361	0.819482	0.799335	0.747796	0.730941	0.732467	0.718077	0.780513	0.776807	1.43685	1.46039
208	THIL	P24752	sp|P24752|THIL_HUMAN	ACAT1	1.6	-0.462	0.266	0.589	1.2	-0.244	0.058	0.219	Acetyl-CoA acetyltransferase mitochondrial OS=Homo sapiens OX=9606 GN=ACAT1 PE=1 SV=1	208	THIL	P24752	sp|P24752|THIL_HUMAN	13.71	58	19	Carbamidomethylation; Deamidation (NQ); Pyro-glu from Q; Carbamylation; Replacement of 2 protons by calcium; Replacement of proton by potassium	45200	0.884323	0.897768	1.00809	1.02877	1.78823	1.80639	0.818075	0.772344	0.792004	0.785535	0.755742	0.715311	0.753229	0.767784	0.74863	0.767492	1.45038	1.45991
5095	EMC1	Q8N766	sp|Q8N766|EMC1_HUMAN	EMC1	1.6	-0.461	0.283	0.589	1.3	-0.325	0.323	0.463	ER membrane protein complex subunit 1 OS=Homo sapiens OX=9606 GN=EMC1 PE=1 SV=1	5095	EMC1	Q8N766	sp|Q8N766|EMC1_HUMAN	11.95	3	2		111759	0.985486	0.987769	1.02017	1.0629	1.72037	1.79469	0.989778	1.13321	0.498013	0.711524	0.632034	0.83972	0.705593	0.73881	0.22052	0.296744	1.87388	1.78877
2531	ISOC2	Q96AB3	sp|Q96AB3|ISOC2_HUMAN	ISOC2	1.6	-0.459	0.283	0.589	1.2	-0.187	0.089	0.249	Isochorismatase domain-containing protein 2 OS=Homo sapiens OX=9606 GN=ISOC2 PE=1 SV=1	2531	ISOC2	Q96AB3	sp|Q96AB3|ISOC2_HUMAN	13.59	46	4	Carbamidomethylation	22337	0.958487	0.801206	1.06172	1.06567	1.66943	1.73586	0.935011	0.921168	0.663452	0.688228	0.515819	0.814848	0.754473	0.804226	0.857664	0.951673	1.37793	1.42313
575329	CDS2	O95674	sp|O95674|CDS2_HUMAN	CDS2	1.6	-0.458	0.281	0.589	1.2	-0.357	0.083	0.241	Phosphatidate cytidylyltransferase 2 OS=Homo sapiens OX=9606 GN=CDS2 PE=1 SV=1	575329	CDS2	O95674	sp|O95674|CDS2_HUMAN	8.96	5	1		51418	0.989358	0.860399	0.859832	0.963947	1.82032	1.83961	0.93809	0.909379	0.594644	0.599483	0.746362	0.795261	0.504317	0.539124	0	0	1.54877	1.4911
7327	HDHD5	Q9BXW7	sp|Q9BXW7|HDHD5_HUMAN	HDHD5	1.6	-0.457	0.265	0.589	1.2	-0.245	0.063	0.222	Haloacid dehalogenase-like hydrolase domain-containing 5 OS=Homo sapiens OX=9606 GN=HDHD5 PE=1 SV=1	7327	HDHD5	Q9BXW7	sp|Q9BXW7|HDHD5_HUMAN	13.48	10	2		46321	0.858242	0.927184	1.03414	1.09093	1.70046	1.79333	0.878067	0.897148	0.715601	0.719373	0.717122	0.736851	0.771933	0.665381	0.704518	0.67203	1.60126	1.51644
5175	HOGA1	Q86XE5	sp|Q86XE5|HOGA1_HUMAN	HOGA1	1.6	-0.457	0.237	0.589	1.1	-0.091	0.167	0.324	4-hydroxy-2-oxoglutarate aldolase mitochondrial OS=Homo sapiens OX=9606 GN=HOGA1 PE=1 SV=1	5175	HOGA1	Q86XE5	sp|Q86XE5|HOGA1_HUMAN	12.68	15	2		35249	0.80005	0.866792	0.880534	0.963519	1.78026	1.80507	0.833503	0.780609	0.540347	0.546075	0.792452	0.861162	0.817503	0.837302	0.797404	0.793431	1.71707	1.58692
4753	COX7C	P15954	sp|P15954|COX7C_HUMAN	COX7C	1.6	-0.455	0.28	0.589	1.4	-0.36	0.137	0.293	Cytochrome c oxidase subunit 7C mitochondrial OS=Homo sapiens OX=9606 GN=COX7C PE=1 SV=1	4753	COX7C	P15954	sp|P15954|COX7C_HUMAN	8.12	14	1		7245	0.949172	0.759011	1.01759	1.05015	1.94705	1.90799	0.92515	0.935008	0.551632	0.632133	0.977567	0.87669	0.605959	0.569892	0.336273	0.427844	1.76088	1.77001
2137	NDUA9	Q16795	sp|Q16795|NDUA9_HUMAN	NDUFA9	1.6	-0.455	0.421	0.637	1.2	-0.23	0.42	0.551	NADH dehydrogenase [ubiquinone] 1 alpha subcomplex subunit 9 mitochondrial OS=Homo sapiens OX=9606 GN=NDUFA9 PE=1 SV=2	2137	NDUA9	Q16795	sp|Q16795|NDUA9_HUMAN	7.35	21	6		42510	0.820674	0.828297	0.978837	1.02088	1.86379	1.85678	1.08415	1.10676	0.642276	0.661381	0.783968	0.360443	0.765404	0.890555	0.315385	0.312914	1.9377	1.76979
1817	TRAP1	Q12931	sp|Q12931|TRAP1_HUMAN	TRAP1	1.6	-0.446	0.249	0.589	1.3	-0.296	0.05	0.212	Heat shock protein 75 kDa mitochondrial OS=Homo sapiens OX=9606 GN=TRAP1 PE=1 SV=3	1817	TRAP1	Q12931	sp|Q12931|TRAP1_HUMAN	12.32	6	3		80110	0.852097	0.890984	1.04014	1.20038	1.7654	1.73552	0.785179	0.872005	0.804822	0.802459	0.770208	0.775092	0.734028	0.670694	0.751574	0.67656	1.40154	1.47132
15887	DHTK1	Q96HY7	sp|Q96HY7|DHTK1_HUMAN	DHTKD1	1.6	-0.445	0.415	0.634	1.2	-0.237	0.298	0.443	Probable 2-oxoglutarate dehydrogenase E1 component DHKTD1 mitochondrial OS=Homo sapiens OX=9606 GN=DHTKD1 PE=1 SV=2	15887	DHTK1	Q96HY7	sp|Q96HY7|DHTK1_HUMAN	8.93	6	2		103077	0.897532	0.768507	1.21953	1.11746	1.74911	1.61157	1.16488	1.2063	0.656318	0.60521	0.529909	0.52925	0.919665	0.815966	0.577761	0.662686	1.45091	1.51744
6977	SPCS2	Q15005	sp|Q15005|SPCS2_HUMAN	SPCS2	1.6	-0.442	0.165	0.589	1.2	-0.196	0.496	0.613	Signal peptidase complex subunit 2 OS=Homo sapiens OX=9606 GN=SPCS2 PE=1 SV=3	6977	SPCS2	Q15005	sp|Q15005|SPCS2_HUMAN	16.23	8	1		25003	0.986233	1.08859	1.04739	1.05641	1.47871	1.61943	0.87441	1.0558	0.649104	0.516001	0.776147	0.752985	1.01291	1.0322	0.353483	0.414445	1.58699	1.69876
6978	A0A087WUC6	A0A087	tr|A0A087WUC6|A0A087WUC6_HUMAN	SPCS2	1.6	-0.442	0.165	0.589	1.2	-0.196	0.496	0.613	Signal peptidase complex subunit 2 OS=Homo sapiens OX=9606 GN=SPCS2 PE=1 SV=1	6978	A0A087WUC6	A0A087	tr|A0A087WUC6|A0A087WUC6_HUMAN	16.23	8	1		25090	0.986233	1.08859	1.04739	1.05641	1.47871	1.61943	0.87441	1.0558	0.649104	0.516001	0.776147	0.752985	1.01291	1.0322	0.353483	0.414445	1.58699	1.69876
6979	E9PI68	E9PI68	tr|E9PI68|E9PI68_HUMAN	SPCS2	1.6	-0.442	0.165	0.589	1.2	-0.196	0.496	0.613	Signal peptidase complex subunit 2 OS=Homo sapiens OX=9606 GN=SPCS2 PE=1 SV=1	6979	E9PI68	E9PI68	tr|E9PI68|E9PI68_HUMAN	16.23	7	1		28503	0.986233	1.08859	1.04739	1.05641	1.47871	1.61943	0.87441	1.0558	0.649104	0.516001	0.776147	0.752985	1.01291	1.0322	0.353483	0.414445	1.58699	1.69876
227743	E9PL01	E9PL01	tr|E9PL01|E9PL01_HUMAN	SPCS2	1.6	-0.442	0.165	0.589	1.2	-0.196	0.496	0.613	Signal peptidase complex subunit 2 OS=Homo sapiens OX=9606 GN=SPCS2 PE=1 SV=1	227743	E9PL01	E9PL01	tr|E9PL01|E9PL01_HUMAN	16.23	12	1		17027	0.986233	1.08859	1.04739	1.05641	1.47871	1.61943	0.87441	1.0558	0.649104	0.516001	0.776147	0.752985	1.01291	1.0322	0.353483	0.414445	1.58699	1.69876
9931	RT16	Q9Y3D3	sp|Q9Y3D3|RT16_HUMAN	MRPS16	1.6	-0.441	0.29	0.589	1.1	-0.135	0.227	0.381	28S ribosomal protein S16 mitochondrial OS=Homo sapiens OX=9606 GN=MRPS16 PE=1 SV=1	9931	RT16	Q9Y3D3	sp|Q9Y3D3|RT16_HUMAN	10.44	9	1		15345	0.806434	0.822369	0.959954	0.962669	1.83071	1.7698	0.846276	0.840093	0.633004	0.63581	0.778724	0.769247	0.68817	0.681957	0.681103	0.696743	1.79847	1.79847
1323	ODO2	P36957	sp|P36957|ODO2_HUMAN	DLST	1.6	-0.44	0.049	0.589	1.1	-0.133	0.536	0.646	Dihydrolipoyllysine-residue succinyltransferase component of 2-oxoglutarate dehydrogenase complex mitochondrial OS=Homo sapiens OX=9606 GN=DLST PE=1 SV=4	1323	ODO2	P36957	sp|P36957|ODO2_HUMAN	7.03	23	10	Carbamylation	48755	1.09828	0.521323	1.15263	1.2491	1.52363	1.60096	0.515991	0.500037	0.483834	1.15726	0.872026	0.978539	0.355411	0.955393	1.15205	0.381963	1.73508	1.7665
55	ECHA	P40939	sp|P40939|ECHA_HUMAN	HADHA	1.6	-0.432	0.297	0.589	1.2	-0.161	0.15	0.306	Trifunctional enzyme subunit alpha mitochondrial OS=Homo sapiens OX=9606 GN=HADHA PE=1 SV=2	55	ECHA	P40939	sp|P40939|ECHA_HUMAN	9.72	28	19	Carbamidomethylation; Carbamylation; Replacement of 2 protons by iron	83000	0.778744	0.785505	0.984132	1.01124	1.81067	1.81572	0.75765	0.733192	0.771983	0.786471	0.775722	0.771297	0.706895	0.693061	0.69007	0.700165	1.69576	1.73172
651011	H7C5B5	H7C5B5	tr|H7C5B5|H7C5B5_HUMAN	C6orf136	1.6	-0.432	0.335	0.592	1.1	0.075	0.682	0.765	Uncharacterized protein C6orf136 (Fragment) OS=Homo sapiens OX=9606 GN=C6orf136 PE=1 SV=1	651011	H7C5B5	H7C5B5	tr|H7C5B5|H7C5B5_HUMAN	10.83	43	1		3613	0.673252	0.728194	0.85191	0.913012	1.8096	1.73796	0.809285	0.739215	0.583031	0.61577	0.652992	0.723278	0.75834	0.760663	0.644835	0.740674	2.09793	2.16006
651012	H7C5D3	H7C5D3	tr|H7C5D3|H7C5D3_HUMAN	C6orf136	1.6	-0.432	0.335	0.592	1.1	0.075	0.682	0.765	Uncharacterized protein C6orf136 (Fragment) OS=Homo sapiens OX=9606 GN=C6orf136 PE=1 SV=2	651012	H7C5D3	H7C5D3	tr|H7C5D3|H7C5D3_HUMAN	10.83	13	1		11623	0.673252	0.728194	0.85191	0.913012	1.8096	1.73796	0.809285	0.739215	0.583031	0.61577	0.652992	0.723278	0.75834	0.760663	0.644835	0.740674	2.09793	2.16006
651013	H7C4U4	H7C4U4	tr|H7C4U4|H7C4U4_HUMAN	C6orf136	1.6	-0.432	0.335	0.592	1.1	0.075	0.682	0.765	Uncharacterized protein C6orf136 (Fragment) OS=Homo sapiens OX=9606 GN=C6orf136 PE=1 SV=1	651013	H7C4U4	H7C4U4	tr|H7C4U4|H7C4U4_HUMAN	10.83	12	1		12769	0.673252	0.728194	0.85191	0.913012	1.8096	1.73796	0.809285	0.739215	0.583031	0.61577	0.652992	0.723278	0.75834	0.760663	0.644835	0.740674	2.09793	2.16006
651014	CF136	Q5SQH8	sp|Q5SQH8|CF136_HUMAN	C6orf136	1.6	-0.432	0.335	0.592	1.1	0.075	0.682	0.765	Uncharacterized protein C6orf136 OS=Homo sapiens OX=9606 GN=C6orf136 PE=2 SV=1	651014	CF136	Q5SQH8	sp|Q5SQH8|CF136_HUMAN	10.83	4	1		35794	0.673252	0.728194	0.85191	0.913012	1.8096	1.73796	0.809285	0.739215	0.583031	0.61577	0.652992	0.723278	0.75834	0.760663	0.644835	0.740674	2.09793	2.16006
651015	A0A140T9G8	A0A140	tr|A0A140T9G8|A0A140T9G8_HUMAN	C6orf136	1.6	-0.432	0.335	0.592	1.1	0.075	0.682	0.765	Uncharacterized protein C6orf136 (Fragment) OS=Homo sapiens OX=9606 GN=C6orf136 PE=1 SV=1	651015	A0A140T9G8	A0A140	tr|A0A140T9G8|A0A140T9G8_HUMAN	10.83	3	1		48145	0.673252	0.728194	0.85191	0.913012	1.8096	1.73796	0.809285	0.739215	0.583031	0.61577	0.652992	0.723278	0.75834	0.760663	0.644835	0.740674	2.09793	2.16006
651016	Q0P5T2	Q0P5T2	tr|Q0P5T2|Q0P5T2_HUMAN	C6orf136	1.6	-0.432	0.335	0.592	1.1	0.075	0.682	0.765	C6orf136 protein (Fragment) OS=Homo sapiens OX=9606 GN=C6orf136 PE=1 SV=1	651016	Q0P5T2	Q0P5T2	tr|Q0P5T2|Q0P5T2_HUMAN	10.83	3	1		48073	0.673252	0.728194	0.85191	0.913012	1.8096	1.73796	0.809285	0.739215	0.583031	0.61577	0.652992	0.723278	0.75834	0.760663	0.644835	0.740674	2.09793	2.16006
197103	RT02	Q9Y399	sp|Q9Y399|RT02_HUMAN	MRPS2	1.6	-0.431	0.389	0.62	1.1	-0.127	0.335	0.475	28S ribosomal protein S2 mitochondrial OS=Homo sapiens OX=9606 GN=MRPS2 PE=1 SV=1	197103	RT02	Q9Y399	sp|Q9Y399|RT02_HUMAN	7.16	10	2		33249	0.744812	0.733403	0.959715	0.865744	1.8964	1.9166	0.819825	0.820212	0.807378	0.684823	0.711387	0.686644	0.698506	0.739754	0.565231	0.602148	1.80185	1.94557
77057	SYYM	Q9Y2Z4	sp|Q9Y2Z4|SYYM_HUMAN	YARS2	1.6	-0.431	0.389	0.62	1	0.001	0.994	0.995	Tyrosine--tRNA ligase mitochondrial OS=Homo sapiens OX=9606 GN=YARS2 PE=1 SV=2	77057	SYYM	Q9Y2Z4	sp|Q9Y2Z4|SYYM_HUMAN	9.44	4	1		53199	0.733695	0.933693	0.836733	0.93292	1.67893	1.74413	1.00237	1.03198	0.51457	0.637784	0.460559	0.624525	0.995184	0.942809	0.599663	0.574801	1.99683	1.75882
684	VDAC1	P21796	sp|P21796|VDAC1_HUMAN	VDAC1	1.6	-0.429	0.252	0.589	1.2	-0.195	0.495	0.613	Voltage-dependent anion-selective channel protein 1 OS=Homo sapiens OX=9606 GN=VDAC1 PE=1 SV=2	684	VDAC1	P21796	sp|P21796|VDAC1_HUMAN	9.71	66	14	Carbamidomethylation; Amidation; Carbamylation	30773	0.830404	0.836941	1.02127	1.02982	1.76061	1.76955	0.855374	0.856301	0.60179	0.650353	0.858229	0.852269	0.695334	0.69025	0.392862	0.401677	1.9459	1.95106
549	PYC	P11498	sp|P11498|PYC_HUMAN	PC	1.6	-0.428	0.418	0.635	1.1	-0.151	0.426	0.556	Pyruvate carboxylase mitochondrial OS=Homo sapiens OX=9606 GN=PC PE=1 SV=2	549	PYC	P11498	sp|P11498|PYC_HUMAN	7.27	17	11		129634	0.840145	0.705336	0.954656	0.973574	1.82546	1.86006	0.982794	0.920741	0.761646	0.721646	0.646982	0.555018	0.729912	0.734565	0.449523	0.573339	1.91034	1.85426
16806	RM38	Q96DV4	sp|Q96DV4|RM38_HUMAN	MRPL38	1.6	-0.427	0.321	0.589	1	-0.053	0.711	0.787	39S ribosomal protein L38 mitochondrial OS=Homo sapiens OX=9606 GN=MRPL38 PE=1 SV=2	16806	RM38	Q96DV4	sp|Q96DV4|RM38_HUMAN	10.85	2	1		44597	0.766837	0.810137	0.910485	0.964927	1.7482	1.75923	0.824152	0.807631	0.682826	0.69452	0.676979	0.712177	0.660942	0.720062	0.663699	0.727429	1.97489	1.89487
4695	A0A0D9SFE1	A0A0D9	tr|A0A0D9SFE1|A0A0D9SFE1_HUMAN	SLC25A22	1.6	-0.416	0.515	0.69	1.2	0.115	0.431	0.561	Mitochondrial glutamate carrier 1 (Fragment) OS=Homo sapiens OX=9606 GN=SLC25A22 PE=1 SV=1	4695	A0A0D9SFE1	A0A0D9	tr|A0A0D9SFE1|A0A0D9SFE1_HUMAN	8.31	8	1		26215	0.570443	0.654321	0.977676	0.850469	1.77519	1.79401	1.18369	1.1496	0.36234	0.404519	0.531472	0.493123	0.849656	0.789188	0	0	1.80392	1.81038
4699	GHC1	Q9H936	sp|Q9H936|GHC1_HUMAN	SLC25A22	1.6	-0.416	0.515	0.69	1.2	0.115	0.431	0.561	Mitochondrial glutamate carrier 1 OS=Homo sapiens OX=9606 GN=SLC25A22 PE=1 SV=1	4699	GHC1	Q9H936	sp|Q9H936|GHC1_HUMAN	8.31	6	1		34470	0.570443	0.654321	0.977676	0.850469	1.77519	1.79401	1.18369	1.1496	0.36234	0.404519	0.531472	0.493123	0.849656	0.789188	0	0	1.80392	1.81038
7007	RM16	Q9NX20	sp|Q9NX20|RM16_HUMAN	MRPL16	1.6	-0.408	0.313	0.589	1	-0.016	0.869	0.905	39S ribosomal protein L16 mitochondrial OS=Homo sapiens OX=9606 GN=MRPL16 PE=1 SV=1	7007	RM16	Q9NX20	sp|Q9NX20|RM16_HUMAN	11.07	4	1		28449	0.793508	1.07959	0.750502	0.773139	1.81383	1.63842	0.779516	0.774076	0.700062	0.723696	0.755882	0.667029	0.813183	0.703809	0.804298	0.731311	1.73915	1.95899
16785	I3L0E3	I3L0E3	tr|I3L0E3|I3L0E3_HUMAN	hCG_1984214	1.6	-0.407	0.325	0.589	1	-0.02	0.822	0.865	HCG1984214 isoform CRA_a OS=Homo sapiens OX=9606 GN=hCG_1984214 PE=4 SV=1	16785	I3L0E3	I3L0E3	tr|I3L0E3|I3L0E3_HUMAN	9.43	17	2	Carbamidomethylation	25720	0.769729	0.615348	1.02113	0.906241	1.82118	1.72079	0.747152	0.693639	0.756108	0.709887	0.758829	0.745693	0.647922	0.758547	0.750922	0.840181	1.7938	1.9429
5039	P5CS	P54886	sp|P54886|P5CS_HUMAN	ALDH18A1	1.6	-0.405	0.373	0.614	1.1	0.071	0.685	0.766	Delta-1-pyrroline-5-carboxylate synthase OS=Homo sapiens OX=9606 GN=ALDH18A1 PE=1 SV=2	5039	P5CS	P54886	sp|P54886|P5CS_HUMAN	11.83	5	4		87302	0.77639	0.77195	0.931434	0.946482	1.60002	1.64005	0.770593	0.768496	0.849841	0.837322	0.487055	0.525181	0.724154	0.787491	0.742717	0.863163	2.04424	1.93342
9668	HFM1	A2PYH4	sp|A2PYH4|HFM1_HUMAN	HFM1	1.5	-0.523	0.086	0.589	4.8	-1.26	0.003	0.19	Probable ATP-dependent DNA helicase HFM1 OS=Homo sapiens OX=9606 GN=HFM1 PE=1 SV=2	9668	HFM1	A2PYH4	sp|A2PYH4|HFM1_HUMAN	109.83	1	1		162609	1.55277	1.59411	1.68965	1.72571	1.51281	1.49024	1.07096	1.05328	0.88983	0.899416	1.26774	1.24728	0.343719	0.361582	0.3126	0.322491	0.32866	0.33716
1917	RIDA	P52758	sp|P52758|RIDA_HUMAN	RIDA	1.5	-0.518	0.004	0.531	2.7	-0.944	0	0.01	2-iminobutanoate/2-iminopropanoate deaminase OS=Homo sapiens OX=9606 GN=RIDA PE=1 SV=1	1917	RIDA	P52758	sp|P52758|RIDA_HUMAN	58.14	12	1		14494	1.36597	1.38704	1.45771	1.45251	1.60835	1.65175	0.925087	0.917975	0.900677	0.919342	1.06688	1.08594	0.433565	0.432315	0.502976	0.513535	0.695936	0.68244
202	HYEP	P07099	sp|P07099|HYEP_HUMAN	EPHX1	1.5	-0.493	0.107	0.589	2	-0.687	0.024	0.198	Epoxide hydrolase 1 OS=Homo sapiens OX=9606 GN=EPHX1 PE=1 SV=1	202	HYEP	P07099	sp|P07099|HYEP_HUMAN	24.91	70	27	Carbamidomethylation; Oxidation (M); Carbamylation; Deamidation (NQ); Replacement of proton by potassium	52949	1.13062	1.14755	1.27824	1.30418	1.74799	1.75115	0.961897	0.960974	0.775783	0.773089	0.952353	0.977984	0.629116	0.634889	0.403732	0.408889	1.07704	1.08451
15623	FIBB	P02675	sp|P02675|FIBB_HUMAN	FGB	1.5	-0.49	0.105	0.589	1.9	-0.666	0.033	0.201	Fibrinogen beta chain OS=Homo sapiens OX=9606 GN=FGB PE=1 SV=2	15623	FIBB	P02675	sp|P02675|FIBB_HUMAN	16.42	11	4	Carbamidomethylation	55928	0.960676	0.958966	1.2855	1.29866	1.88843	1.91905	0.763145	0.813844	0.772509	0.744092	1.1264	1.15267	0.565126	0.522298	0.577529	0.429422	1.1559	1.06579
197192	DUS9	Q99956	sp|Q99956|DUS9_HUMAN	DUSP9	1.5	-0.477	0.099	0.589	3.7	-1.074	0.016	0.198	Dual specificity protein phosphatase 9 OS=Homo sapiens OX=9606 GN=DUSP9 PE=1 SV=1	197192	DUS9	Q99956	sp|Q99956|DUS9_HUMAN	35.62	4	1		41868	1.6956	1.58977	1.58413	1.19303	1.52835	1.26906	1.51928	1.34115	0.516504	0.713564	1.06505	0.843822	0.358262	0.348182	0.27822	0	0.580848	0.575179
72	ACSL1	P33121	sp|P33121|ACSL1_HUMAN	ACSL1	1.5	-0.476	0.106	0.589	1.8	-0.606	0.013	0.198	Long-chain-fatty-acid--CoA ligase 1 OS=Homo sapiens OX=9606 GN=ACSL1 PE=1 SV=1	72	ACSL1	P33121	sp|P33121|ACSL1_HUMAN	39.58	65	36	Replacement of 2 protons by calcium; Carbamidomethylation; Deamidation (NQ); Oxidation (M); Acetylation (N-term); 4 more	77943	1.24085	1.25465	1.26766	1.26809	1.56194	1.57154	1.02836	1.0266	0.840256	0.866829	0.771116	0.775516	0.774912	0.782377	0.57248	0.582788	0.902153	0.911889
3984	THUM1	Q9NXG2	sp|Q9NXG2|THUM1_HUMAN	THUMPD1	1.5	-0.466	0.431	0.642	1.6	-0.484	0.19	0.346	THUMP domain-containing protein 1 OS=Homo sapiens OX=9606 GN=THUMPD1 PE=1 SV=2	3984	THUM1	Q9NXG2	sp|Q9NXG2|THUM1_HUMAN	1.56	5	2		39315	1.0119	0.210023	1.17598	1.20633	2.16006	2.13545	0.911748	0.857841	0.809418	0.942323	0.807637	0.77324	0.624707	0.620025	0.606758	0.299367	1.43959	1.40761
6203	ABRAL	Q9P1F3	sp|Q9P1F3|ABRAL_HUMAN	ABRACL	1.5	-0.463	0.221	0.589	3.1	-1.009	0.023	0.198	Costars family protein ABRACL OS=Homo sapiens OX=9606 GN=ABRACL PE=1 SV=1	6203	ABRAL	Q9P1F3	sp|Q9P1F3|ABRAL_HUMAN	66.05	36	2	Carbamidomethylation; Acetylation (N-term); Ammonia-loss (N)	9056	1.47813	1.47764	1.73445	1.73415	1.24987	1.27001	1.24523	1.20035	0.752461	0.743867	1.09739	1.12655	0.449861	0.461127	0.448236	0.476991	0.553849	0.499824
5715	TMCO1	Q9UM00	sp|Q9UM00|TMCO1_HUMAN	TMCO1	1.5	-0.456	0.161	0.589	1.6	-0.502	0.043	0.208	Calcium load-activated calcium channel OS=Homo sapiens OX=9606 GN=TMCO1 PE=1 SV=1	5715	TMCO1	Q9UM00	sp|Q9UM00|TMCO1_HUMAN	17.36	8	1		21175	1.21697	1.15516	1.06104	1.03951	1.81727	1.62637	1.03523	1.02789	0.660416	0.728055	0.881311	0.845178	0.608396	0.619388	0.41186	0.401127	1.37984	1.48499
5717	J9JIE6	J9JIE6	tr|J9JIE6|J9JIE6_HUMAN	TMCO1	1.5	-0.456	0.161	0.589	1.6	-0.502	0.043	0.208	Calcium load-activated calcium channel OS=Homo sapiens OX=9606 GN=TMCO1 PE=1 SV=1	5717	J9JIE6	J9JIE6	tr|J9JIE6|J9JIE6_HUMAN	17.36	6	1		27079	1.21697	1.15516	1.06104	1.03951	1.81727	1.62637	1.03523	1.02789	0.660416	0.728055	0.881311	0.845178	0.608396	0.619388	0.41186	0.401127	1.37984	1.48499
3510	SRPRA	P08240	sp|P08240|SRPRA_HUMAN	SRPRA	1.5	-0.454	0.176	0.589	1.6	-0.556	0.338	0.478	Signal recognition particle receptor subunit alpha OS=Homo sapiens OX=9606 GN=SRPRA PE=1 SV=2	3510	SRPRA	P08240	sp|P08240|SRPRA_HUMAN	8.71	1	1		69811	0.881845	0.889799	0	1.15408	1.6928	1.93403	0.677202	0.861023	0	0.77752	0.93756	0.949993	0.658966	0.653065	0	0	0.932113	0
2171	LDHD	Q86WU2	sp|Q86WU2|LDHD_HUMAN	LDHD	1.5	-0.454	0.285	0.589	1.4	-0.395	0.125	0.282	Probable D-lactate dehydrogenase mitochondrial OS=Homo sapiens OX=9606 GN=LDHD PE=1 SV=1	2171	LDHD	Q86WU2	sp|Q86WU2|LDHD_HUMAN	7.94	21	6	Carbamidomethylation	54871	0.665015	0.999427	1.1382	1.14015	1.87942	1.87471	0.859425	0.925956	0.707249	0.771025	0.822727	0.889083	0.756822	0.705245	0.648883	0.713286	1.25047	1.2529
2365	MET7A	Q9H8H3	sp|Q9H8H3|MET7A_HUMAN	METTL7A	1.5	-0.451	0.186	0.589	1.7	-0.526	0.031	0.201	Methyltransferase-like protein 7A OS=Homo sapiens OX=9606 GN=METTL7A PE=1 SV=1	2365	MET7A	Q9H8H3	sp|Q9H8H3|MET7A_HUMAN	19.48	27	5	Carbamidomethylation	28319	1.2323	1.12393	1.16167	1.06917	1.68394	1.68357	1.1028	1.0703	0.734716	0.718283	0.827178	0.794073	0.731293	0.776771	0.398025	0.404227	1.25904	1.22871
179	NLTP	P22307	sp|P22307|NLTP_HUMAN	SCP2	1.5	-0.449	0.032	0.589	2.3	-0.807	0.009	0.198	Non-specific lipid-transfer protein OS=Homo sapiens OX=9606 GN=SCP2 PE=1 SV=2	179	NLTP	P22307	sp|P22307|NLTP_HUMAN	68.35	46	22	Carbamidomethylation	58994	1.34731	1.35727	1.58466	1.59129	1.32052	1.31132	1.06855	1.04818	1.10719	1.10779	0.625655	0.85883	0.662088	0.639312	0.626137	0.638589	0.549497	0.555803
508	FIBG	P02679	sp|P02679|FIBG_HUMAN	FGG	1.5	-0.447	0.065	0.589	1.7	-0.526	0.084	0.244	Fibrinogen gamma chain OS=Homo sapiens OX=9606 GN=FGG PE=1 SV=3	508	FIBG	P02679	sp|P02679|FIBG_HUMAN	21.74	27	8	Carbamidomethylation	51512	1.22878	1.20115	1.36891	1.28162	1.36245	1.50383	1.08363	0.75311	0.657191	0.62528	1.30898	0.833905	0.678327	1.14687	0.495584	0.468823	0.756277	1.24529
9733	MADD	Q8WXG6	sp|Q8WXG6|MADD_HUMAN	MADD	1.5	-0.447	0.306	0.589	1	0.046	0.497	0.613	MAP kinase-activating death domain protein OS=Homo sapiens OX=9606 GN=MADD PE=1 SV=2	9733	MADD	Q8WXG6	sp|Q8WXG6|MADD_HUMAN	19.03	1	1		183302	0	0	1.0321	1.04921	1.31978	0	0.779824	0.881149	0.870031	0.783311	0.638848	0	1.00162	1.0589	1.15779	1.10718	0	1.32027
468682	A0A0A0MRB5	A0A0A0	tr|A0A0A0MRB5|A0A0A0MRB5_HUMAN	MADD	1.5	-0.447	0.306	0.589	1	0.046	0.497	0.613	MAP kinase-activating death domain protein OS=Homo sapiens OX=9606 GN=MADD PE=1 SV=1	468682	A0A0A0MRB5	A0A0A0	tr|A0A0A0MRB5|A0A0A0MRB5_HUMAN	19.03	1	1		176554	0	0	1.0321	1.04921	1.31978	0	0.779824	0.881149	0.870031	0.783311	0.638848	0	1.00162	1.0589	1.15779	1.10718	0	1.32027
820	CP4FB	Q9HBI6	sp|Q9HBI6|CP4FB_HUMAN	CYP4F11	1.5	-0.445	0.228	0.589	1.6	-0.501	0.022	0.198	Phylloquinone omega-hydroxylase CYP4F11 OS=Homo sapiens OX=9606 GN=CYP4F11 PE=1 SV=3	820	CP4FB	Q9HBI6	sp|Q9HBI6|CP4FB_HUMAN	16.26	16	5	Carbamidomethylation	60146	1.13492	1.17331	1.05166	1.0312	1.77293	1.72873	1.04809	1.05055	0.730288	0.79944	0.803846	0.787942	0.760114	0.808839	0.386702	0.437307	1.22424	1.26991
3865	PGRC2	O15173	sp|O15173|PGRC2_HUMAN	PGRMC2	1.5	-0.441	0.209	0.589	1.4	-0.384	0.12	0.277	Membrane-associated progesterone receptor component 2 OS=Homo sapiens OX=9606 GN=PGRMC2 PE=1 SV=1	3865	PGRC2	O15173	sp|O15173|PGRC2_HUMAN	11.67	10	2		23818	0.837855	0.989435	1.12584	1.13007	1.72541	1.8415	0.855991	0.783623	0.797573	0.811131	0.882279	0.873865	0.736278	0.743995	0.465596	0.459624	1.32847	1.61145
3369	STIM1	Q13586	sp|Q13586|STIM1_HUMAN	STIM1	1.5	-0.44	0.276	0.589	1.3	-0.296	0.166	0.324	Stromal interaction molecule 1 OS=Homo sapiens OX=9606 GN=STIM1 PE=1 SV=3	3369	STIM1	Q13586	sp|Q13586|STIM1_HUMAN	12.58	3	2		77423	0.957952	0.975604	0.996786	1.01328	1.73398	1.79508	0.90478	0.916884	0.742528	0.78446	0.751462	0.732729	0.720914	0.755713	0.440913	0.442181	1.65055	1.6842
3372	G0XQ39	G0XQ39	tr|G0XQ39|G0XQ39_HUMAN	STIM1	1.5	-0.44	0.276	0.589	1.3	-0.296	0.166	0.324	STIM1L OS=Homo sapiens OX=9606 GN=STIM1 PE=1 SV=1	3372	G0XQ39	G0XQ39	tr|G0XQ39|G0XQ39_HUMAN	12.58	3	2		88646	0.957952	0.975604	0.996786	1.01328	1.73398	1.79508	0.90478	0.916884	0.742528	0.78446	0.751462	0.732729	0.720914	0.755713	0.440913	0.442181	1.65055	1.6842
76708	MOCS1	Q9NZB8	sp|Q9NZB8|MOCS1_HUMAN	MOCS1	1.5	-0.433	0.207	0.589	1.6	-0.461	0.223	0.379	Molybdenum cofactor biosynthesis protein 1 OS=Homo sapiens OX=9606 GN=MOCS1 PE=1 SV=3	76708	MOCS1	Q9NZB8	sp|Q9NZB8|MOCS1_HUMAN	12.42	1	1		70105	0.890368	0	1.17343	1.20226	1.76957	1.82379	0.805768	0.870282	0.814369	0.794247	0.931424	0.938419	0.851007	0.816803	0.964474	0.67566	0.154915	1.52321
2398	CYB5	P00167	sp|P00167|CYB5_HUMAN	CYB5A	1.5	-0.432	0.126	0.589	1.9	-0.633	0.029	0.199	Cytochrome b5 OS=Homo sapiens OX=9606 GN=CYB5A PE=1 SV=2	2398	CYB5	P00167	sp|P00167|CYB5_HUMAN	27.46	49	5	Carbamylation	15330	0.997234	1.19561	1.27522	1.28614	1.68499	1.69187	0.996091	1.00706	0.646945	0.651607	1.12065	1.11526	0.676972	0.681862	0.562212	0.571604	0.909736	0.928931
15787	T126A	Q9H061	sp|Q9H061|T126A_HUMAN	TMEM126A	1.5	-0.429	0.422	0.637	1.3	-0.286	0.296	0.442	Transmembrane protein 126A OS=Homo sapiens OX=9606 GN=TMEM126A PE=1 SV=1	15787	T126A	Q9H061	sp|Q9H061|T126A_HUMAN	2.71	24	2		21527	0.451776	0.782035	0.955055	0.898351	2.15236	2.18989	0.975907	0.930592	0.416614	0.481001	1.01742	1.03326	0.658664	0.691594	0.277806	0.281107	1.90868	1.89788
2667	A0A0C4DGA2	A0A0C4	tr|A0A0C4DGA2|A0A0C4DGA2_HUMAN	ECI2	1.5	-0.428	0.256	0.589	1.3	-0.257	0.139	0.293	Enoyl-CoA delta isomerase 2 mitochondrial OS=Homo sapiens OX=9606 GN=ECI2 PE=1 SV=1	2667	A0A0C4DGA2	A0A0C4	tr|A0A0C4DGA2|A0A0C4DGA2_HUMAN	14.13	16	5	Carbamidomethylation	40183	1.11279	0.960258	1.10597	1.1539	1.53978	1.4966	0.68196	0.618885	1.17339	1.12716	0.577478	0.623573	0.884734	0.960976	0.774128	0.552872	1.35443	1.30111
2668	ECI2	O75521	sp|O75521|ECI2_HUMAN	ECI2	1.5	-0.428	0.256	0.589	1.3	-0.257	0.139	0.293	Enoyl-CoA delta isomerase 2 mitochondrial OS=Homo sapiens OX=9606 GN=ECI2 PE=1 SV=4	2668	ECI2	O75521	sp|O75521|ECI2_HUMAN	14.13	15	5	Carbamidomethylation	43585	1.11279	0.960258	1.10597	1.1539	1.53978	1.4966	0.68196	0.618885	1.17339	1.12716	0.577478	0.623573	0.884734	0.960976	0.774128	0.552872	1.35443	1.30111
3433	ARSA	P15289	sp|P15289|ARSA_HUMAN	ARSA	1.5	-0.427	0.398	0.625	1.4	-0.331	0.432	0.562	Arylsulfatase A OS=Homo sapiens OX=9606 GN=ARSA PE=1 SV=3	3433	ARSA	P15289	sp|P15289|ARSA_HUMAN	9.46	7	3	Carbamidomethylation	53588	1.7616	0.696059	2.02338	1.78717	0.71024	0.536784	0.851579	0.90376	0.696622	0.803966	0.901988	0.795227	0.948996	0.942135	0.92082	1.01048	0.833247	0.87596
3434	A0A0C4DFZ2	A0A0C4	tr|A0A0C4DFZ2|A0A0C4DFZ2_HUMAN	ARSA	1.5	-0.427	0.398	0.625	1.4	-0.331	0.432	0.562	Arylsulfatase A OS=Homo sapiens OX=9606 GN=ARSA PE=1 SV=1	3434	A0A0C4DFZ2	A0A0C4	tr|A0A0C4DFZ2|A0A0C4DFZ2_HUMAN	9.46	7	3	Carbamidomethylation	53806	1.7616	0.696059	2.02338	1.78717	0.71024	0.536784	0.851579	0.90376	0.696622	0.803966	0.901988	0.795227	0.948996	0.942135	0.92082	1.01048	0.833247	0.87596
2457	CPPED	Q9BRF8	sp|Q9BRF8|CPPED_HUMAN	CPPED1	1.5	-0.418	0.368	0.611	1.2	-0.221	0.09	0.25	Serine/threonine-protein phosphatase CPPED1 OS=Homo sapiens OX=9606 GN=CPPED1 PE=1 SV=3	2457	CPPED	Q9BRF8	sp|Q9BRF8|CPPED_HUMAN	2.2	20	4	Carbamidomethylation; Acetylation (N-term)	35548	0.840101	0.412133	0.896201	0.903481	2.08694	2.13984	0.629109	0.363208	0.863236	0.964559	1.00062	0.948599	0.555563	0.504211	0.579304	0.533349	1.84603	1.93351
49223	E9PF19	E9PF19	tr|E9PF19|E9PF19_HUMAN	TBL2	1.5	-0.416	0.211	0.589	1.2	-0.216	0.398	0.531	Transducin beta-like protein 2 OS=Homo sapiens OX=9606 GN=TBL2 PE=1 SV=1	49223	E9PF19	E9PF19	tr|E9PF19|E9PF19_HUMAN	12.86	3	1		45935	0.925928	0.952997	0.987546	1.00889	1.72493	1.55707	0.830034	0.887194	0.684558	0	0.775375	0.801751	0.669773	0.451955	0.529572	0.556666	1.86387	1.7919
468659	TBL2	Q9Y4P3	sp|Q9Y4P3|TBL2_HUMAN	TBL2	1.5	-0.416	0.211	0.589	1.2	-0.216	0.398	0.531	Transducin beta-like protein 2 OS=Homo sapiens OX=9606 GN=TBL2 PE=1 SV=1	468659	TBL2	Q9Y4P3	sp|Q9Y4P3|TBL2_HUMAN	12.86	3	1		49798	0.925928	0.952997	0.987546	1.00889	1.72493	1.55707	0.830034	0.887194	0.684558	0	0.775375	0.801751	0.669773	0.451955	0.529572	0.556666	1.86387	1.7919
3377	FAHD1	Q6P587	sp|Q6P587|FAHD1_HUMAN	FAHD1	1.5	-0.413	0.308	0.589	1.1	-0.096	0.381	0.515	Acylpyruvase FAHD1 mitochondrial OS=Homo sapiens OX=9606 GN=FAHD1 PE=1 SV=2	3377	FAHD1	Q6P587	sp|Q6P587|FAHD1_HUMAN	17.07	31	4	Carbamidomethylation	24843	0.723616	0.886285	1.04331	1.02068	1.69046	1.65412	0.748219	0.91923	0.767982	0.754417	0.658361	0.691498	0.820415	0.852299	0.901887	1.04363	1.41545	1.40815
1017	VDAC2	P45880	sp|P45880|VDAC2_HUMAN	VDAC2	1.5	-0.413	0.321	0.589	1.1	-0.088	0.723	0.794	Voltage-dependent anion-selective channel protein 2 OS=Homo sapiens OX=9606 GN=VDAC2 PE=1 SV=2	1017	VDAC2	P45880	sp|P45880|VDAC2_HUMAN	7.35	34	10	Carbamidomethylation	31567	0.768611	0.771745	0.910655	0.922227	1.80988	1.81851	0.844021	0.830135	0.619045	0.621359	0.80593	0.805303	0.762536	0.75998	0.413732	0.425911	2.04542	2.06499
7247	QCR9	Q9UDW1	sp|Q9UDW1|QCR9_HUMAN	UQCR10	1.5	-0.41	0.225	0.589	1.4	-0.378	0.141	0.297	Cytochrome b-c1 complex subunit 9 OS=Homo sapiens OX=9606 GN=UQCR10 PE=1 SV=3	7247	QCR9	Q9UDW1	sp|Q9UDW1|QCR9_HUMAN	2.86	24	2		7308	0.613875	0.632456	0.893939	0.94608	2.26222	2.22623	0.604888	0.567031	0.59881	0.55379	1.35157	1.44122	0.522445	0.552965	0.485847	0.527742	1.69393	1.52496
1094	ACOX1	Q15067	sp|Q15067|ACOX1_HUMAN	ACOX1	1.5	-0.41	0.17	0.589	1.4	-0.353	0.103	0.258	Peroxisomal acyl-coenzyme A oxidase 1 OS=Homo sapiens OX=9606 GN=ACOX1 PE=1 SV=3	1094	ACOX1	Q15067	sp|Q15067|ACOX1_HUMAN	7.51	9	4	Carbamidomethylation	74424	1.57003	1.3253	1.50525	1.58092	0.763834	0.78076	1.30942	1.27279	0.829359	0.67005	0.439336	0.545334	1.03153	1.25062	0.682571	1.23251	0.5924	0.617986
1290	IPYR2	Q9H2U2	sp|Q9H2U2|IPYR2_HUMAN	PPA2	1.5	-0.41	0.357	0.607	1.2	-0.202	0.037	0.201	Inorganic pyrophosphatase 2 mitochondrial OS=Homo sapiens OX=9606 GN=PPA2 PE=1 SV=2	1290	IPYR2	Q9H2U2	sp|Q9H2U2|IPYR2_HUMAN	6.91	36	10	Carbamidomethylation	37920	0.811465	0.819125	0.82753	0.960295	1.88643	1.91902	0.72226	0.731285	0.842254	0.861114	0.82092	0.786137	0.62159	0.668873	0.7383	0.74021	1.59252	1.65067
423605	K7ELQ9	K7ELQ9	tr|K7ELQ9|K7ELQ9_HUMAN	TMEM205	1.5	-0.409	0.147	0.589	1.7	-0.551	0.055	0.217	Transmembrane protein 205 (Fragment) OS=Homo sapiens OX=9606 GN=TMEM205 PE=1 SV=1	423605	K7ELQ9	K7ELQ9	tr|K7ELQ9|K7ELQ9_HUMAN	11.21	10	1		19270	1.01287	1.05038	1.11223	1.08162	1.77409	1.75259	0.942367	0.988615	0	0.590316	1.03694	1.18235	0.638114	0.719913	0.293301	0.281394	1.21548	1.32742
423606	TM205	Q6UW68	sp|Q6UW68|TM205_HUMAN	TMEM205	1.5	-0.409	0.147	0.589	1.7	-0.551	0.055	0.217	Transmembrane protein 205 OS=Homo sapiens OX=9606 GN=TMEM205 PE=1 SV=1	423606	TM205	Q6UW68	sp|Q6UW68|TM205_HUMAN	11.21	9	1		21198	1.01287	1.05038	1.11223	1.08162	1.77409	1.75259	0.942367	0.988615	0	0.590316	1.03694	1.18235	0.638114	0.719913	0.293301	0.281394	1.21548	1.32742
681230	K7EM09	K7EM09	tr|K7EM09|K7EM09_HUMAN	TMEM205	1.5	-0.409	0.147	0.589	1.7	-0.551	0.055	0.217	Transmembrane protein 205 (Fragment) OS=Homo sapiens OX=9606 GN=TMEM205 PE=1 SV=1	681230	K7EM09	K7EM09	tr|K7EM09|K7EM09_HUMAN	11.21	14	1		13389	1.01287	1.05038	1.11223	1.08162	1.77409	1.75259	0.942367	0.988615	0	0.590316	1.03694	1.18235	0.638114	0.719913	0.293301	0.281394	1.21548	1.32742
726593	K7EPR0	K7EPR0	tr|K7EPR0|K7EPR0_HUMAN	TMEM205	1.5	-0.409	0.147	0.589	1.7	-0.551	0.055	0.217	Transmembrane protein 205 OS=Homo sapiens OX=9606 GN=TMEM205 PE=1 SV=1	726593	K7EPR0	K7EPR0	tr|K7EPR0|K7EPR0_HUMAN	11.21	13	1		14286	1.01287	1.05038	1.11223	1.08162	1.77409	1.75259	0.942367	0.988615	0	0.590316	1.03694	1.18235	0.638114	0.719913	0.293301	0.281394	1.21548	1.32742
910	GSTK1	Q9Y2Q3	sp|Q9Y2Q3|GSTK1_HUMAN	GSTK1	1.5	-0.408	0.214	0.589	1.5	-0.431	0.008	0.198	Glutathione S-transferase kappa 1 OS=Homo sapiens OX=9606 GN=GSTK1 PE=1 SV=3	910	GSTK1	Q9Y2Q3	sp|Q9Y2Q3|GSTK1_HUMAN	16.05	59	10	Carbamylation	25497	0.997064	1.00703	1.16262	1.17927	1.66284	1.66918	0.928968	0.888911	0.878984	0.900336	0.813639	0.821372	0.60113	0.617884	0.645366	0.683472	1.26297	1.27896
7848	FACE1	O75844	sp|O75844|FACE1_HUMAN	ZMPSTE24	1.5	-0.404	0.295	0.589	1.4	-0.373	0.276	0.424	CAAX prenyl protease 1 homolog OS=Homo sapiens OX=9606 GN=ZMPSTE24 PE=1 SV=2	7848	FACE1	O75844	sp|O75844|FACE1_HUMAN	8.54	7	2		54813	0.967053	0.994077	1.01454	1.1065	1.83204	1.63895	1.11525	1.15791	0.313686	0.661713	0.957877	0.924844	0.493431	0.979145	0.179096	0.227147	1.68168	1.75506
161	EFTU	P49411	sp|P49411|EFTU_HUMAN	TUFM	1.5	-0.402	0.352	0.606	1.1	-0.062	0.479	0.602	Elongation factor Tu mitochondrial OS=Homo sapiens OX=9606 GN=TUFM PE=1 SV=2	161	EFTU	P49411	sp|P49411|EFTU_HUMAN	11.49	66	23	Carbamidomethylation; Pyro-glu from Q; Carbamylation	49542	0.788828	0.804448	0.920351	0.940658	1.71868	1.75439	0.827879	0.817034	0.749598	0.768253	0.666052	0.685555	0.837652	0.831181	0.72831	0.732907	1.69079	1.73743
77	AOFA	P21397	sp|P21397|AOFA_HUMAN	MAOA	1.5	-0.401	0.315	0.589	1.1	-0.087	0.709	0.786	Amine oxidase [flavin-containing] A OS=Homo sapiens OX=9606 GN=MAOA PE=1 SV=1	77	AOFA	P21397	sp|P21397|AOFA_HUMAN	11.52	51	21	Carbamidomethylation; Deamidation (NQ); Carbamylation	59682	0.859187	0.865529	0.978673	0.959023	1.64791	1.66561	0.896128	0.904207	0.701967	0.711349	0.674389	0.680581	0.819811	0.805786	0.517151	0.514055	1.8997	1.89894
2069	DHRS4	Q9BTZ2	sp|Q9BTZ2|DHRS4_HUMAN	DHRS4	1.5	-0.398	0.036	0.589	1.3	-0.255	0.08	0.238	Dehydrogenase/reductase SDR family member 4 OS=Homo sapiens OX=9606 GN=DHRS4 PE=1 SV=3	2069	DHRS4	Q9BTZ2	sp|Q9BTZ2|DHRS4_HUMAN	39.02	8	2		29537	1.14345	1.04267	1.2801	1.29887	1.26475	1.27667	0.803614	0.838553	0.875921	0.936183	0.727764	0.735907	0.836144	0.901503	0.91729	0.859975	1.09824	1.1624
2683	TIM44	O43615	sp|O43615|TIM44_HUMAN	TIMM44	1.5	-0.398	0.323	0.589	1.1	-0.123	0.164	0.322	Mitochondrial import inner membrane translocase subunit TIM44 OS=Homo sapiens OX=9606 GN=TIMM44 PE=1 SV=2	2683	TIM44	O43615	sp|O43615|TIM44_HUMAN	11.57	6	2		51356	0.863937	0.865401	1.01924	0.973256	1.65319	1.66733	0.809346	0.789578	0.903016	0.849797	0.531449	0.769032	0.768025	0.824081	0.796717	0.722632	1.66331	1.53065
4323	SSRD	P51571	sp|P51571|SSRD_HUMAN	SSR4	1.5	-0.395	0.124	0.589	1.3	-0.258	0.105	0.26	Translocon-associated protein subunit delta OS=Homo sapiens OX=9606 GN=SSR4 PE=1 SV=1	4323	SSRD	P51571	sp|P51571|SSRD_HUMAN	11.01	6	1		18999	0.869362	1.00349	1.05303	1.05838	1.55433	1.55943	0.814324	0.842129	0	0.613403	0.986693	0.858427	0	0.765256	0.642388	0.590683	1.37035	1.41834
571	ECH1	Q13011	sp|Q13011|ECH1_HUMAN	ECH1	1.5	-0.394	0.284	0.589	1.2	-0.168	0.118	0.274	Delta(3 5)-Delta(2 4)-dienoyl-CoA isomerase mitochondrial OS=Homo sapiens OX=9606 GN=ECH1 PE=1 SV=2	571	ECH1	Q13011	sp|Q13011|ECH1_HUMAN	16.31	12	3	Carbamylation	35816	0.918026	0.886876	1.12954	0.994986	1.57579	1.61787	0.924963	0.851798	0.794209	0.836878	0.67386	0.678311	0.795714	0.815412	0.955459	0.944399	1.27501	1.3309
3132	AFG32	Q9Y4W6	sp|Q9Y4W6|AFG32_HUMAN	AFG3L2	1.5	-0.391	0.239	0.589	1.4	-0.356	0.061	0.22	AFG3-like protein 2 OS=Homo sapiens OX=9606 GN=AFG3L2 PE=1 SV=2	3132	AFG32	Q9Y4W6	sp|Q9Y4W6|AFG32_HUMAN	8.16	8	7	Carbamidomethylation; Deamidation (NQ)	88584	0.932637	0.879366	1.01003	1.13353	2.175	1.36331	0.63757	0.858564	0.901325	0.936264	0.915921	0.896911	0.752656	0.709174	0.678867	0.628393	1.31211	1.27837
726588	A0A087WU07	A0A087	tr|A0A087WU07|A0A087WU07_HUMAN	MINOS1	1.5	-0.389	0.392	0.621	1.3	-0.238	0.339	0.478	MICOS complex subunit MIC10 OS=Homo sapiens OX=9606 GN=MINOS1 PE=1 SV=1	726588	A0A087WU07	A0A087	tr|A0A087WU07|A0A087WU07_HUMAN	3.02	52	1	Carbamidomethylation	7036	1.04049	0.937868	0.686386	0.705861	1.69829	1.59689	1.17858	1.2714	0.30172	0	0.710011	0.568438	0.841164	0	0	0.0910209	1.61819	1.7537
726589	R4GNA1	R4GNA1	tr|R4GNA1|R4GNA1_HUMAN	MINOS1-NBL1	1.5	-0.389	0.392	0.621	1.3	-0.238	0.339	0.478	MICOS complex subunit MIC10 (Fragment) OS=Homo sapiens OX=9606 GN=MINOS1-NBL1 PE=3 SV=1	726589	R4GNA1	R4GNA1	tr|R4GNA1|R4GNA1_HUMAN	3.02	45	1	Carbamidomethylation	8074	1.04049	0.937868	0.686386	0.705861	1.69829	1.59689	1.17858	1.2714	0.30172	0	0.710011	0.568438	0.841164	0	0	0.0910209	1.61819	1.7537
726590	MIC10	Q5TGZ0	sp|Q5TGZ0|MIC10_HUMAN	MINOS1	1.5	-0.389	0.392	0.621	1.3	-0.238	0.339	0.478	MICOS complex subunit MIC10 OS=Homo sapiens OX=9606 GN=MINOS1 PE=1 SV=1	726590	MIC10	Q5TGZ0	sp|Q5TGZ0|MIC10_HUMAN	3.02	41	1	Carbamidomethylation	8808	1.04049	0.937868	0.686386	0.705861	1.69829	1.59689	1.17858	1.2714	0.30172	0	0.710011	0.568438	0.841164	0	0	0.0910209	1.61819	1.7537
46629	FAD1	Q8NFF5	sp|Q8NFF5|FAD1_HUMAN	FLAD1	1.5	-0.387	0.081	0.589	1.4	-0.353	0.235	0.387	FAD synthase OS=Homo sapiens OX=9606 GN=FLAD1 PE=1 SV=1	46629	FAD1	Q8NFF5	sp|Q8NFF5|FAD1_HUMAN	23.6	2	1		65266	1.04991	1.16143	1.30374	1.18708	1.55375	1.22443	0.730217	1.02245	0.896543	0.964734	0.848137	0.696729	0.632241	0.640652	0.666522	0.534582	1.4744	1.41245
4117	LYRIC	Q86UE4	sp|Q86UE4|LYRIC_HUMAN	MTDH	1.5	-0.387	0.052	0.589	1.2	-0.209	0.144	0.299	Protein LYRIC OS=Homo sapiens OX=9606 GN=MTDH PE=1 SV=2	4117	LYRIC	Q86UE4	sp|Q86UE4|LYRIC_HUMAN	20.74	2	1		63837	1.29569	1.01057	1.17367	1.14977	1.22518	1.33733	0.930716	0.863954	0.584037	0.613193	0.909646	0.969189	1.00845	1.05601	0.854189	0.692853	1.16586	1.15968
76800	RM21	Q7Z2W9	sp|Q7Z2W9|RM21_HUMAN	MRPL21	1.5	-0.387	0.416	0.634	1.1	0.102	0.103	0.258	39S ribosomal protein L21 mitochondrial OS=Homo sapiens OX=9606 GN=MRPL21 PE=1 SV=2	76800	RM21	Q7Z2W9	sp|Q7Z2W9|RM21_HUMAN	16.07	9	1		22815	0.752554	0.802767	0.791088	0.849004	1.65596	1.71906	0.856415	0.823689	0.745642	0.736232	0.520848	0.564545	1.01524	0.857394	0.955801	0.905733	1.70013	1.74791
4648	RDH1	Q92781	sp|Q92781|RDH1_HUMAN	RDH5	1.5	-0.385	0.222	0.589	1.3	-0.317	0.494	0.613	11-cis retinol dehydrogenase OS=Homo sapiens OX=9606 GN=RDH5 PE=1 SV=1	4648	RDH1	Q92781	sp|Q92781|RDH1_HUMAN	14.32	19	3		34979	1.18963	1.09547	1.2213	1.25053	1.37232	1.27597	1.20437	1.18936	0.658011	0.625579	0.793453	0.622042	1.15058	0.870138	0.0856563	0.279844	1.51	1.60574
227634	PIGS	Q96S52	sp|Q96S52|PIGS_HUMAN	PIGS	1.5	-0.382	0.282	0.589	1.1	-0.147	0.33	0.47	GPI transamidase component PIG-S OS=Homo sapiens OX=9606 GN=PIGS PE=1 SV=3	227634	PIGS	Q96S52	sp|Q96S52|PIGS_HUMAN	10.67	4	1		61656	0.896842	1.03341	0.785083	1.10123	1.64074	1.60145	0.84249	1.04877	0.761654	0.651473	0.757434	0.702194	0.92631	1.07132	0.495773	0.668208	1.41038	1.60524
1553	A0A0B4J1R2	A0A0B4	tr|A0A0B4J1R2|A0A0B4J1R2_HUMAN	ACSS3	1.5	-0.382	0.339	0.595	1	0.045	0.801	0.853	Acyl-CoA synthetase short-chain family member 3 mitochondrial OS=Homo sapiens OX=9606 GN=ACSS3 PE=1 SV=1	1553	A0A0B4J1R2	A0A0B4	tr|A0A0B4J1R2|A0A0B4J1R2_HUMAN	12.84	14	6	Carbamidomethylation	74592	0.84605	0.835624	0.870586	0.931484	1.55815	1.63194	0.814109	0.889007	0.700529	0.760211	0.608537	0.609642	0.857987	0.866828	0.636426	0.737738	1.89137	1.95378
1554	ACSS3	Q9H6R3	sp|Q9H6R3|ACSS3_HUMAN	ACSS3	1.5	-0.382	0.339	0.595	1	0.045	0.801	0.853	Acyl-CoA synthetase short-chain family member 3 mitochondrial OS=Homo sapiens OX=9606 GN=ACSS3 PE=1 SV=1	1554	ACSS3	Q9H6R3	sp|Q9H6R3|ACSS3_HUMAN	12.84	14	6	Carbamidomethylation	74778	0.84605	0.835624	0.870586	0.931484	1.55815	1.63194	0.814109	0.889007	0.700529	0.760211	0.608537	0.609642	0.857987	0.866828	0.636426	0.737738	1.89137	1.95378
3153	BCAT2	O15382	sp|O15382|BCAT2_HUMAN	BCAT2	1.5	-0.38	0.267	0.589	1.2	-0.198	0.153	0.308	Branched-chain-amino-acid aminotransferase mitochondrial OS=Homo sapiens OX=9606 GN=BCAT2 PE=1 SV=2	3153	BCAT2	O15382	sp|O15382|BCAT2_HUMAN	15.15	23	8	Carbamidomethylation	44288	0.867246	0.94455	1.04205	1.06986	1.57241	1.65797	0.731885	0.921074	0.883646	0.858405	0.72311	0.758807	0.854026	0.862384	0.883563	0.841089	1.23813	1.2898
16229	RRF2M	Q969S9	sp|Q969S9|RRF2M_HUMAN	GFM2	1.5	-0.378	0.472	0.667	1.1	0.104	0.562	0.667	Ribosome-releasing factor 2 mitochondrial OS=Homo sapiens OX=9606 GN=GFM2 PE=1 SV=1	16229	RRF2M	Q969S9	sp|Q969S9|RRF2M_HUMAN	8.63	8	3	Carbamidomethylation	86601	0.756257	0.750894	0.886227	0.886557	1.66627	1.60153	1.0517	1.05519	0.675479	0.578216	0.576545	0.341223	1.06	1.0802	0.709615	0.686228	1.87673	1.76113
262	PCCA	P05165	sp|P05165|PCCA_HUMAN	PCCA	1.5	-0.376	0.266	0.589	1.2	-0.183	0.277	0.425	Propionyl-CoA carboxylase alpha chain mitochondrial OS=Homo sapiens OX=9606 GN=PCCA PE=1 SV=4	262	PCCA	P05165	sp|P05165|PCCA_HUMAN	14.41	10	5	Carbamidomethylation	80059	0.889448	0.807743	1.05424	1.09488	1.61445	1.65712	0.684713	0.782244	0.90318	0.955443	0.789459	0.744372	0.917325	0.823039	0.91289	0.906852	1.20691	1.25569
825	SYIM	Q9NSE4	sp|Q9NSE4|SYIM_HUMAN	IARS2	1.5	-0.376	0.374	0.614	1	-0.017	0.866	0.903	Isoleucine--tRNA ligase mitochondrial OS=Homo sapiens OX=9606 GN=IARS2 PE=1 SV=2	825	SYIM	Q9NSE4	sp|Q9NSE4|SYIM_HUMAN	11.2	11	8	Carbamidomethylation	113791	0.807979	0.817051	0.952811	0.907894	1.65139	1.64771	0.896924	0.899948	0.741863	0.727691	0.637589	0.627153	0.820905	0.853519	0.651346	0.837242	1.71816	1.80283
2003	SUCA	P53597	sp|P53597|SUCA_HUMAN	SUCLG1	1.5	-0.373	0.308	0.589	1.1	-0.105	0.228	0.381	Succinate--CoA ligase [ADP/GDP-forming] subunit alpha mitochondrial OS=Homo sapiens OX=9606 GN=SUCLG1 PE=1 SV=4	2003	SUCA	P53597	sp|P53597|SUCA_HUMAN	10.56	31	8	Carbamidomethylation; Pyro-glu from Q	36250	0.768872	0.791435	0.970693	0.980763	1.71029	1.73416	0.735494	0.726482	0.819032	0.831961	0.782484	0.822389	0.79821	0.795848	0.802188	0.829537	1.53718	1.56298
184	PCCB	P05166	sp|P05166|PCCB_HUMAN	PCCB	1.5	-0.372	0.356	0.607	1.2	-0.173	0.175	0.333	Propionyl-CoA carboxylase beta chain mitochondrial OS=Homo sapiens OX=9606 GN=PCCB PE=1 SV=3	184	PCCB	P05166	sp|P05166|PCCB_HUMAN	10.34	40	14	Carbamidomethylation	58216	0.810562	0.831787	0.992731	1.00967	1.69425	1.75063	0.858969	0.836176	0.846066	0.847987	0.727072	0.743465	0.783267	0.718011	0.843451	0.939947	1.36604	1.39992
188	E9PDR0	E9PDR0	tr|E9PDR0|E9PDR0_HUMAN	PCCB	1.5	-0.372	0.356	0.607	1.2	-0.173	0.175	0.333	Propionyl-CoA carboxylase beta chain mitochondrial OS=Homo sapiens OX=9606 GN=PCCB PE=1 SV=1	188	E9PDR0	E9PDR0	tr|E9PDR0|E9PDR0_HUMAN	10.34	40	14	Carbamidomethylation	59404	0.810562	0.831787	0.992731	1.00967	1.69425	1.75063	0.858969	0.836176	0.846066	0.847987	0.727072	0.743465	0.783267	0.718011	0.843451	0.939947	1.36604	1.39992
76979	RT18B	Q9Y676	sp|Q9Y676|RT18B_HUMAN	MRPS18B	1.5	-0.372	0.517	0.692	1.2	0.196	0.399	0.532	28S ribosomal protein S18b mitochondrial OS=Homo sapiens OX=9606 GN=MRPS18B PE=1 SV=1	76979	RT18B	Q9Y676	sp|Q9Y676|RT18B_HUMAN	9.22	4	1	Carbamidomethylation	29396	0.54527	0.388275	0.466989	0.794268	2.01972	2.13712	0.597674	0.523173	0.999171	0.491568	0.743912	0.76566	0.78098	0.616424	0.978806	1.27356	2.21239	1.66504
7863	PROD	O43272	sp|O43272|PROD_HUMAN	PRODH	1.5	-0.371	0.509	0.687	1.1	0.089	0.772	0.828	Proline dehydrogenase 1 mitochondrial OS=Homo sapiens OX=9606 GN=PRODH PE=1 SV=3	7863	PROD	O43272	sp|O43272|PROD_HUMAN	5.88	2	1		68002	0.911881	0.717537	0.757511	0.863217	1.6769	1.63724	1.19784	1.15756	0.584656	0.550213	0.405471	0.439895	0.950923	0.970475	0.369749	0.445798	2.18545	2.17769
7864	A0A087WWM6	A0A087	tr|A0A087WWM6|A0A087WWM6_HUMAN	PRODH	1.5	-0.371	0.509	0.687	1.1	0.089	0.772	0.828	Proline dehydrogenase OS=Homo sapiens OX=9606 GN=PRODH PE=1 SV=1	7864	A0A087WWM6	A0A087	tr|A0A087WWM6|A0A087WWM6_HUMAN	5.88	2	1		68029	0.911881	0.717537	0.757511	0.863217	1.6769	1.63724	1.19784	1.15756	0.584656	0.550213	0.405471	0.439895	0.950923	0.970475	0.369749	0.445798	2.18545	2.17769
76715	RM19	P49406	sp|P49406|RM19_HUMAN	MRPL19	1.5	-0.362	0.422	0.637	1	0	0.999	0.999	39S ribosomal protein L19 mitochondrial OS=Homo sapiens OX=9606 GN=MRPL19 PE=1 SV=2	76715	RM19	P49406	sp|P49406|RM19_HUMAN	9.71	5	1		33535	0.769469	0.815342	0.836395	0.904243	1.60455	1.79389	0.893493	0.842455	0.770733	0.80641	0.602364	0.636459	0.900713	0.859582	0.777031	0.671714	1.73626	1.7789
3481	ACOT9	Q9Y305	sp|Q9Y305|ACOT9_HUMAN	ACOT9	1.5	-0.361	0.478	0.671	1	0.048	0.106	0.263	Acyl-coenzyme A thioesterase 9 mitochondrial OS=Homo sapiens OX=9606 GN=ACOT9 PE=1 SV=2	3481	ACOT9	Q9Y305	sp|Q9Y305|ACOT9_HUMAN	8.14	8	3		49902	0.728925	0.636843	0.813412	0.812012	1.73166	1.90405	0.773703	0.785785	0.859089	0.794479	0.688487	0.558028	0.768693	0.737604	0.864614	0.789837	1.90582	1.84696
3968	GRPE1	Q9HAV7	sp|Q9HAV7|GRPE1_HUMAN	GRPEL1	1.5	-0.36	0.271	0.589	1	-0.045	0.367	0.503	GrpE protein homolog 1 mitochondrial OS=Homo sapiens OX=9606 GN=GRPEL1 PE=1 SV=2	3968	GRPE1	Q9HAV7	sp|Q9HAV7|GRPE1_HUMAN	11.07	5	1		24279	0.740196	0.744613	1.00537	1.04675	1.65944	1.61365	0.61298	0.630366	0.890796	0.918355	0.843663	0.752638	0.742871	0.767106	1.00808	0.987292	1.46775	1.56809
15795	ATP5E	P56381	sp|P56381|ATP5E_HUMAN	ATP5F1E	1.5	-0.359	0.442	0.653	1	-0.013	0.968	0.977	ATP synthase subunit epsilon mitochondrial OS=Homo sapiens OX=9606 GN=ATP5F1E PE=1 SV=2	15795	ATP5E	P56381	sp|P56381|ATP5E_HUMAN	7.97	29	2	Carbamidomethylation	5780	0.655137	0.631701	0.829585	0.782527	1.86225	1.98319	0.313127	0.652236	0.969227	0.989353	0.815512	0.848194	0.9352	0.899261	1.08214	1.04767	1.33747	1.36622
3532	E7ESZ7	E7ESZ7	tr|E7ESZ7|E7ESZ7_HUMAN	NDUFA10	1.5	-0.357	0.407	0.629	1	0.039	0.698	0.777	NADH dehydrogenase [ubiquinone] 1 alpha subcomplex subunit 10 mitochondrial OS=Homo sapiens OX=9606 GN=NDUFA10 PE=1 SV=1	3532	E7ESZ7	E7ESZ7	tr|E7ESZ7|E7ESZ7_HUMAN	10.06	11	3		44738	0.793811	0.805693	0.892669	0.893601	1.61101	1.63843	0.984264	1.00471	0.596504	0.626824	0.626899	0.655469	0.819997	0.918259	0.775857	0.760585	1.83235	1.76306
1807	NB5R1	Q9UHQ9	sp|Q9UHQ9|NB5R1_HUMAN	CYB5R1	1.5	-0.349	0.45	0.66	1.1	0.084	0.535	0.646	NADH-cytochrome b5 reductase 1 OS=Homo sapiens OX=9606 GN=CYB5R1 PE=1 SV=1	1807	NB5R1	Q9UHQ9	sp|Q9UHQ9|NB5R1_HUMAN	8.24	7	2		34095	0.722516	0.692765	0.866728	0.7323	1.74311	1.77132	0.726218	0.740366	0.823094	0.825518	0.652437	0.66945	0.960166	0.908775	0.731419	0.587691	1.89071	1.95542
1492	ODBA	P12694	sp|P12694|ODBA_HUMAN	BCKDHA	1.5	-0.344	0.322	0.589	1.1	0.124	0.057	0.218	2-oxoisovalerate dehydrogenase subunit alpha mitochondrial OS=Homo sapiens OX=9606 GN=BCKDHA PE=1 SV=2	1492	ODBA	P12694	sp|P12694|ODBA_HUMAN	16.03	23	7		50471	0.766355	0.852308	0.819366	0.823909	1.58115	1.59808	0.756429	0.753238	0.765733	0.661875	0.717915	0.719159	0.929011	0.899504	0.811198	0.996464	1.79008	1.75822
1412	ECI1	P42126	sp|P42126|ECI1_HUMAN	ECI1	1.5	-0.336	0.578	0.737	1.1	0.146	0.562	0.667	Enoyl-CoA delta isomerase 1 mitochondrial OS=Homo sapiens OX=9606 GN=ECI1 PE=1 SV=1	1412	ECI1	P42126	sp|P42126|ECI1_HUMAN	6.65	32	7	Carbamidomethylation; Replacement of 2 protons by calcium; Replacement of 2 protons by iron; Carbamylation	32816	0.834233	0.839581	0.702575	0.705668	1.63046	1.66634	0.881522	0.863314	0.946976	1.06122	0.219165	0.393026	0.54409	1.22965	1.36674	1.14669	1.62865	1.34009
781	NEP	P08473	sp|P08473|NEP_HUMAN	MME	1.5	-0.336	0.276	0.589	1.2	0.196	0.468	0.592	Neprilysin OS=Homo sapiens OX=9606 GN=MME PE=1 SV=2	781	NEP	P08473	sp|P08473|NEP_HUMAN	15.06	16	10	Carbamidomethylation; Oxidation (M)	85514	0.919529	0.929487	1.18371	1.27174	1.00261	0.973603	0.92673	1.15655	0.465749	0.865434	0.387735	0.462249	1.38709	1.59685	1.05799	1.00857	1.18803	1.21636
510	B4DJV2	B4DJV2	tr|B4DJV2|B4DJV2_HUMAN	CS	1.5	-0.319	0.367	0.611	1.4	0.375	0.03	0.201	Citrate synthase OS=Homo sapiens OX=9606 GN=CS PE=1 SV=1	510	B4DJV2	B4DJV2	tr|B4DJV2|B4DJV2_HUMAN	19.62	13	4	Carbamidomethylation	50432	0.627187	0.604802	0.826529	0.845445	1.4789	1.50396	0.637958	0.685347	0.789673	0.597933	0.347308	0.915177	1.20095	0.998521	1.19481	0.986655	1.99809	1.76076
514	DHSO	Q00796	sp|Q00796|DHSO_HUMAN	SORD	1.4	-0.442	0.097	0.589	3	-0.98	0.012	0.198	Sorbitol dehydrogenase OS=Homo sapiens OX=9606 GN=SORD PE=1 SV=4	514	DHSO	Q00796	sp|Q00796|DHSO_HUMAN	78.2	38	11	Carbamidomethylation; Acetylation (N-term)	38325	1.46187	1.47925	1.77956	1.47493	1.34255	1.30573	1.0338	1.0065	0.935849	0.929053	1.27685	1.01003	0.446732	0.46212	0.478354	0.479051	0.545938	0.55183
253	HPPD	P32754	sp|P32754|HPPD_HUMAN	HPD	1.4	-0.423	0.191	0.589	4.1	-1.15	0.025	0.198	4-hydroxyphenylpyruvate dioxygenase OS=Homo sapiens OX=9606 GN=HPD PE=1 SV=2	253	HPPD	P32754	sp|P32754|HPPD_HUMAN	51.32	43	13		44934	1.78785	1.7936	1.73327	1.52165	0.973339	1.33641	1.69962	1.56864	0.762726	0.783919	0.892493	0.900599	0.527294	0.401857	0.298492	0.271677	0.412112	0.334445
2893	DOPD	P30046	sp|P30046|DOPD_HUMAN	DDT	1.4	-0.416	0.175	0.589	2.1	-0.74	0.048	0.211	D-dopachrome decarboxylase OS=Homo sapiens OX=9606 GN=DDT PE=1 SV=3	2893	DOPD	P30046	sp|P30046|DOPD_HUMAN	43.62	68	11	Carbamidomethylation; Carbamylation	12712	1.53801	1.62333	1.48766	1.49709	1.09117	1.07437	1.11355	1.13108	0.741989	0.761196	1.03016	1.04047	0.630934	0.630842	0.605815	0.648577	0.672936	0.680826
6944	CISD2	Q8N5K1	sp|Q8N5K1|CISD2_HUMAN	CISD2	1.4	-0.41	0.262	0.589	2.1	-0.721	0.066	0.226	CDGSH iron-sulfur domain-containing protein 2 OS=Homo sapiens OX=9606 GN=CISD2 PE=1 SV=1	6944	CISD2	Q8N5K1	sp|Q8N5K1|CISD2_HUMAN	15.77	15	2		15278	0.895515	1.3799	1.27463	1.27966	1.6007	1.83271	1.29799	1.15959	0.769063	0.764179	0.768869	1.04266	0.426597	0.265342	0.358361	0.155998	1.17903	1.5492
1622	GCKR	Q14397	sp|Q14397|GCKR_HUMAN	GCKR	1.4	-0.406	0	0.049	3.3	-1.038	0.001	0.177	Glucokinase regulatory protein OS=Homo sapiens OX=9606 GN=GCKR PE=1 SV=6	1622	GCKR	Q14397	sp|Q14397|GCKR_HUMAN	75.78	10	5	Carbamidomethylation; Carbamylation	68685	1.41894	1.42448	1.38082	1.41176	1.61005	1.64256	1.03484	0.994447	0.997705	0.990835	1.2119	1.22085	0.441889	0.389173	0.405379	0.392777	0.50639	0.525195
1623	A0A0C4DFN2	A0A0C4	tr|A0A0C4DFN2|A0A0C4DFN2_HUMAN	GCKR	1.4	-0.406	0	0.049	3.3	-1.038	0.001	0.177	Glucokinase (Hexokinase 4) regulator OS=Homo sapiens OX=9606 GN=GCKR PE=1 SV=1	1623	A0A0C4DFN2	A0A0C4	tr|A0A0C4DFN2|A0A0C4DFN2_HUMAN	75.78	10	5	Carbamidomethylation; Carbamylation	68701	1.41894	1.42448	1.38082	1.41176	1.61005	1.64256	1.03484	0.994447	0.997705	0.990835	1.2119	1.22085	0.441889	0.389173	0.405379	0.392777	0.50639	0.525195
243	IQGA2	Q13576	sp|Q13576|IQGA2_HUMAN	IQGAP2	1.4	-0.401	0.002	0.325	2.7	-0.913	0.004	0.191	Ras GTPase-activating-like protein IQGAP2 OS=Homo sapiens OX=9606 GN=IQGAP2 PE=1 SV=4	243	IQGA2	Q13576	sp|Q13576|IQGA2_HUMAN	52.66	10	10		180577	1.35953	1.35082	1.45639	1.38096	1.52236	1.55628	0.986761	0.988679	0.98555	1.01445	1.12184	1.1251	0.379397	0.458526	0.417717	0.416169	0.733998	0.745471
6538	TMM33	P57088	sp|P57088|TMM33_HUMAN	TMEM33	1.4	-0.397	0.142	0.589	2	-0.698	0.084	0.243	Transmembrane protein 33 OS=Homo sapiens OX=9606 GN=TMEM33 PE=1 SV=2	6538	TMM33	P57088	sp|P57088|TMM33_HUMAN	10.29	8	2	Carbamylation	27978	1.23957	0.611963	1.51985	1.39983	1.77252	1.64756	0.596418	1.08102	0.932767	1.10655	1.22982	0.860103	0.25768	1.05306	0.173809	1.0303	0.825272	0.661931
685	CALX	P27824	sp|P27824|CALX_HUMAN	CANX	1.4	-0.395	0.188	0.589	1.6	-0.509	0.227	0.381	Calnexin OS=Homo sapiens OX=9606 GN=CANX PE=1 SV=2	685	CALX	P27824	sp|P27824|CALX_HUMAN	15.73	6	2		67568	0.975573	1.19426	1.15092	1.12826	1.63938	1.71927	1.05423	0.900949	0.922038	0.763712	0.801913	0.995696	1.02173	0.934194	0.058654	0.0505826	1.30104	1.3876
775	GRHPR	Q9UBQ7	sp|Q9UBQ7|GRHPR_HUMAN	GRHPR	1.4	-0.394	0.068	0.589	1.9	-0.633	0.001	0.16	Glyoxylate reductase/hydroxypyruvate reductase OS=Homo sapiens OX=9606 GN=GRHPR PE=1 SV=1	775	GRHPR	Q9UBQ7	sp|Q9UBQ7|GRHPR_HUMAN	37.29	55	13	Carbamidomethylation	35668	1.27086	1.29452	1.20571	1.19806	1.52437	1.55972	0.991818	1.00993	0.911453	0.912337	0.935754	0.927801	0.649446	0.657154	0.606343	0.596475	0.876892	0.871345
1813	DHB11	Q8NBQ5	sp|Q8NBQ5|DHB11_HUMAN	HSD17B11	1.4	-0.391	0.172	0.589	1.5	-0.412	0.021	0.198	Estradiol 17-beta-dehydrogenase 11 OS=Homo sapiens OX=9606 GN=HSD17B11 PE=1 SV=3	1813	DHB11	Q8NBQ5	sp|Q8NBQ5|DHB11_HUMAN	14.9	24	5		32936	1.06182	1.05102	1.08366	1.05081	1.68599	1.67228	0.928758	0.947208	0.727224	0.797964	0.917728	0.940132	0.716033	0.811447	0.6016	0.558638	1.22102	1.22666
1707	ANGT	P01019	sp|P01019|ANGT_HUMAN	AGT	1.4	-0.39	0.069	0.589	2	-0.664	0.017	0.198	Angiotensinogen OS=Homo sapiens OX=9606 GN=AGT PE=1 SV=1	1707	ANGT	P01019	sp|P01019|ANGT_HUMAN	32.05	16	5		53154	1.418	1.11592	1.32159	1.43743	1.45908	1.35454	1.0453	1.11273	0.798406	0.841508	0.964604	1.00598	0.326673	0.558181	0.645845	0.827701	0.781117	0.985376
71	FAS	P49327	sp|P49327|FAS_HUMAN	FASN	1.4	-0.389	0.004	0.531	2.2	-0.764	0.018	0.198	Fatty acid synthase OS=Homo sapiens OX=9606 GN=FASN PE=1 SV=3	71	FAS	P49327	sp|P49327|FAS_HUMAN	36.18	49	85	Carbamidomethylation; Ammonia-loss (N); Replacement of 2 protons by calcium; Replacement of 2 protons by iron; Oxidation (M); 6 more	273424	1.75011	1.77941	1.18631	1.21412	1.18202	1.19366	1.38546	1.3882	0.763667	0.767729	0.832182	0.833421	0.790808	0.796657	0.537001	0.539076	0.524468	0.535705
787	CKAP4	Q07065	sp|Q07065|CKAP4_HUMAN	CKAP4	1.4	-0.387	0.069	0.589	1.4	-0.39	0.187	0.344	Cytoskeleton-associated protein 4 OS=Homo sapiens OX=9606 GN=CKAP4 PE=1 SV=2	787	CKAP4	Q07065	sp|Q07065|CKAP4_HUMAN	13.45	15	7	Deamidation (NQ)	66023	0.899105	1.23143	1.09502	1.09559	1.83799	1.39349	0.770325	0.810206	0.810439	0.81251	0.866211	1.16275	0.665044	0.645712	0.534323	0.213763	1.5679	1.58819
1035	GSTA2	P09210	sp|P09210|GSTA2_HUMAN	GSTA2	1.4	-0.384	0.011	0.589	2.7	-0.901	0.004	0.191	Glutathione S-transferase A2 OS=Homo sapiens OX=9606 GN=GSTA2 PE=1 SV=4	1035	GSTA2	P09210	sp|P09210|GSTA2_HUMAN	57.58	3	1		25664	1.36442	1.36726	1.45664	1.45317	1.46111	1.46652	0.996408	0.999747	0.986571	0.99898	1.13601	1.14815	0.452158	0.457482	0.45491	0.458294	0.670363	0.671807
871	NIT2	Q9NQR4	sp|Q9NQR4|NIT2_HUMAN	NIT2	1.4	-0.384	0.062	0.589	1.8	-0.606	0.001	0.166	Omega-amidase NIT2 OS=Homo sapiens OX=9606 GN=NIT2 PE=1 SV=1	871	NIT2	Q9NQR4	sp|Q9NQR4|NIT2_HUMAN	25.48	14	2	Carbamidomethylation	30608	1.35254	1.41429	1.17605	1.24219	1.40826	1.38481	1.14886	1.23172	0.890966	0.461301	0.911069	1.03298	0.778729	0.822476	0.743511	0.385818	0.802673	0.811751
468701	SPCS1	Q9Y6A9	sp|Q9Y6A9|SPCS1_HUMAN	SPCS1	1.4	-0.377	0.185	0.589	2.6	-0.87	0.167	0.325	Signal peptidase complex subunit 1 OS=Homo sapiens OX=9606 GN=SPCS1 PE=1 SV=4	468701	SPCS1	Q9Y6A9	sp|Q9Y6A9|SPCS1_HUMAN	21.11	15	1		11805	1.07847	1.08184	1.29285	1.2598	1.8907	1.88958	1.02281	1.07313	0.915742	0.809523	1.2475	1.16315	0.882391	0.841163	0.522298	0.49643	0.282825	0.249794
2822	RBP2	P49792	sp|P49792|RBP2_HUMAN	RANBP2	1.4	-0.373	0.281	0.589	1.3	-0.292	0.087	0.248	E3 SUMO-protein ligase RanBP2 OS=Homo sapiens OX=9606 GN=RANBP2 PE=1 SV=2	2822	RBP2	P49792	sp|P49792|RBP2_HUMAN	10.45	0	1		358201	0.871583	0.900092	1.16962	1.12435	1.6287	1.63571	0.669012	0.936418	0.996868	0.988626	0.678951	0.820471	0.845585	0.706859	0.675131	0.803352	1.32338	1.2253
2832	SRSF3	P84103	sp|P84103|SRSF3_HUMAN	SRSF3	1.4	-0.369	0.067	0.589	2.5	-0.853	0.022	0.198	Serine/arginine-rich splicing factor 3 OS=Homo sapiens OX=9606 GN=SRSF3 PE=1 SV=1	2832	SRSF3	P84103	sp|P84103|SRSF3_HUMAN	23.68	21	3	Carbamidomethylation; Deamidation (NQ)	19330	1.42437	1.3605	1.61037	1.67413	1.18181	1.19321	1.18611	1.1817	1.0903	1.08678	0.867739	0.818622	0.79038	0.805567	0.677188	0.668685	0.205083	0.177473
5688	SYJ2B	P57105	sp|P57105|SYJ2B_HUMAN	SYNJ2BP	1.4	-0.368	0.277	0.589	1.4	-0.353	0.018	0.198	Synaptojanin-2-binding protein OS=Homo sapiens OX=9606 GN=SYNJ2BP PE=1 SV=2	5688	SYJ2B	P57105	sp|P57105|SYJ2B_HUMAN	12.42	8	1		15928	0.990612	1.06673	0.921711	1.2005	1.62298	1.63967	0.973232	0.961826	0.897192	0.858086	0.901382	0.640333	0.749597	0.791435	0.627274	0.660312	1.1856	1.31153
5689	A0A087WUM0	A0A087	tr|A0A087WUM0|A0A087WUM0_HUMAN	SYNJ2BP-COX16	1.4	-0.368	0.277	0.589	1.4	-0.353	0.018	0.198	SYNJ2BP-COX16 readthrough (Fragment) OS=Homo sapiens OX=9606 GN=SYNJ2BP-COX16 PE=4 SV=1	5689	A0A087WUM0	A0A087	tr|A0A087WUM0|A0A087WUM0_HUMAN	12.42	6	1		20774	0.990612	1.06673	0.921711	1.2005	1.62298	1.63967	0.973232	0.961826	0.897192	0.858086	0.901382	0.640333	0.749597	0.791435	0.627274	0.660312	1.1856	1.31153
6637	A0A087X1F5	A0A087	tr|A0A087X1F5|A0A087X1F5_HUMAN	SYNJ2BP-COX16	1.4	-0.368	0.277	0.589	1.4	-0.353	0.018	0.198	SYNJ2BP-COX16 readthrough (Fragment) OS=Homo sapiens OX=9606 GN=SYNJ2BP-COX16 PE=4 SV=6	6637	A0A087X1F5	A0A087	tr|A0A087X1F5|A0A087X1F5_HUMAN	12.42	8	1		17188	0.990612	1.06673	0.921711	1.2005	1.62298	1.63967	0.973232	0.961826	0.897192	0.858086	0.901382	0.640333	0.749597	0.791435	0.627274	0.660312	1.1856	1.31153
6638	A0A087WYV9	A0A087	tr|A0A087WYV9|A0A087WYV9_HUMAN	SYNJ2BP-COX16	1.4	-0.368	0.277	0.589	1.4	-0.353	0.018	0.198	SYNJ2BP-COX16 readthrough OS=Homo sapiens OX=9606 GN=SYNJ2BP-COX16 PE=4 SV=1	6638	A0A087WYV9	A0A087	tr|A0A087WYV9|A0A087WYV9_HUMAN	12.42	7	1		20527	0.990612	1.06673	0.921711	1.2005	1.62298	1.63967	0.973232	0.961826	0.897192	0.858086	0.901382	0.640333	0.749597	0.791435	0.627274	0.660312	1.1856	1.31153
248	THIM	P42765	sp|P42765|THIM_HUMAN	ACAA2	1.4	-0.366	0.241	0.589	1.3	-0.266	0.074	0.232	3-ketoacyl-CoA thiolase mitochondrial OS=Homo sapiens OX=9606 GN=ACAA2 PE=1 SV=2	248	THIM	P42765	sp|P42765|THIM_HUMAN	10.74	67	22	Carbamidomethylation; Replacement of proton by potassium; Deamidation (NQ); Carbamylation; Sodium adduct; 2 more	41924	0.879742	0.885153	1.07783	1.0918	1.67561	1.65361	0.821959	0.807023	0.841284	0.869002	0.876622	0.854398	0.761057	0.75987	0.797802	0.78502	1.29421	1.26801
4013	RDH11	Q8TC12	sp|Q8TC12|RDH11_HUMAN	RDH11	1.4	-0.365	0.229	0.589	1.7	-0.515	0.057	0.218	Retinol dehydrogenase 11 OS=Homo sapiens OX=9606 GN=RDH11 PE=1 SV=2	4013	RDH11	Q8TC12	sp|Q8TC12|RDH11_HUMAN	17.57	4	1		35386	1.038	1.02513	1.1922	1.2396	1.60221	1.66308	1.09421	1.00924	0.863791	0.770598	0.902073	0.931492	0.765013	0.736302	0.521673	0.459385	1.12812	1.05787
3877	PXL2A	Q9BRX8	sp|Q9BRX8|PXL2A_HUMAN	PRXL2A	1.4	-0.361	0.229	0.589	1.8	-0.578	0.137	0.293	Peroxiredoxin-like 2A OS=Homo sapiens OX=9606 GN=PRXL2A PE=1 SV=3	3877	PXL2A	Q9BRX8	sp|Q9BRX8|PXL2A_HUMAN	10.15	21	4		25764	0.70527	1.27891	1.40974	1.2851	1.24726	1.95121	1.08429	1.00822	0.480023	0.942384	1.12004	1.07521	0.746849	0.436053	0.279542	0.311961	1.32836	1.30957
200	LPPRC	P42704	sp|P42704|LPPRC_HUMAN	LRPPRC	1.4	-0.355	0.333	0.592	1.1	-0.127	0.468	0.592	Leucine-rich PPR motif-containing protein mitochondrial OS=Homo sapiens OX=9606 GN=LRPPRC PE=1 SV=3	200	LPPRC	P42704	sp|P42704|LPPRC_HUMAN	9.07	20	24	Carbamidomethylation	157904	0.792848	0.829883	1.01874	1.0409	1.61212	1.67048	0.858005	0.820076	0.86156	0.815411	0.719194	0.758031	0.806146	0.798318	0.467928	0.768481	1.68195	1.67993
47071	THEM6	Q8WUY1	sp|Q8WUY1|THEM6_HUMAN	THEM6	1.4	-0.354	0.094	0.589	1.4	-0.369	0.096	0.254	Protein THEM6 OS=Homo sapiens OX=9606 GN=THEM6 PE=1 SV=2	47071	THEM6	Q8WUY1	sp|Q8WUY1|THEM6_HUMAN	12.54	4	1		23865	0.86002	1.10744	1.03056	1.30003	1.61654	1.53275	0.79397	0.83494	0.874055	0.812351	1.07339	0.933615	0.780004	0.80301	0.491105	0.623971	1.34117	1.19108
5702	SAC1	Q9NTJ5	sp|Q9NTJ5|SAC1_HUMAN	SACM1L	1.4	-0.352	0.207	0.589	1.5	-0.402	0.148	0.303	Phosphatidylinositide phosphatase SAC1 OS=Homo sapiens OX=9606 GN=SACM1L PE=1 SV=2	5702	SAC1	Q9NTJ5	sp|Q9NTJ5|SAC1_HUMAN	12.8	2	1		66967	0.932604	0.98416	1.18435	1.15821	1.61478	1.63494	0.95525	0.944669	0.78869	0.794694	0.94225	0.971217	0.737825	0.756253	0.405424	0.434751	1.40975	1.35018
227629	G5E9Z2	G5E9Z2	tr|G5E9Z2|G5E9Z2_HUMAN	CLPTM1L	1.4	-0.35	0.306	0.589	1.3	-0.278	0.205	0.361	Cisplatin resistance related protein CRR9p isoform CRA_c OS=Homo sapiens OX=9606 GN=CLPTM1L PE=1 SV=1	227629	G5E9Z2	G5E9Z2	tr|G5E9Z2|G5E9Z2_HUMAN	12.78	4	1		43280	1.042	1.11733	1.09891	1.01128	1.4858	1.5007	1.18436	1.13044	0.717749	0.756765	0.638558	0.731	0.890895	0.88513	0.419999	0.547556	1.34052	1.50102
797	CO4B	P0C0L5	sp|P0C0L5|CO4B_HUMAN	C4B	1.4	-0.348	0.14	0.589	1.8	-0.561	0.013	0.198	Complement C4-B OS=Homo sapiens OX=9606 GN=C4B PE=1 SV=2	797	CO4B	P0C0L5	sp|P0C0L5|CO4B_HUMAN	27.66	5	4		192750	1.25828	1.26555	1.18191	1.17898	1.46917	1.46228	1.24781	1.13912	0.780631	0.751889	0.940937	0.870358	0.762739	0.862249	0.489902	0.530864	0.876144	0.931191
3805	UMPS	P11172	sp|P11172|UMPS_HUMAN	UMPS	1.4	-0.346	0.058	0.589	1.8	-0.581	0.075	0.233	Uridine 5'-monophosphate synthase OS=Homo sapiens OX=9606 GN=UMPS PE=1 SV=1	3805	UMPS	P11172	sp|P11172|UMPS_HUMAN	27.82	11	4		52222	1.16245	1.57858	1.15194	1.54359	1.22633	1.19135	0.882602	0.961031	0.899879	0.964636	1.04611	1.02573	0.629294	0.595008	0.640853	0.573089	0.953449	0.974082
141	DYHC1	Q14204	sp|Q14204|DYHC1_HUMAN	DYNC1H1	1.4	-0.346	0.182	0.589	1.1	-0.078	0.215	0.372	Cytoplasmic dynein 1 heavy chain 1 OS=Homo sapiens OX=9606 GN=DYNC1H1 PE=1 SV=5	141	DYHC1	Q14204	sp|Q14204|DYHC1_HUMAN	12.51	12	47	Carbamidomethylation; Pyro-glu from Q	532412	1.93958	0.668211	0.704842	1.89225	0.698742	0.944836	0.70319	0.699044	0.838532	0.921469	0.823108	0.784173	1.14623	1.1413	1.25709	1.22009	0.733325	0.88398
2811	FAH2A	Q96GK7	sp|Q96GK7|FAH2A_HUMAN	FAHD2A	1.4	-0.342	0.074	0.589	1.4	-0.382	0.001	0.185	Fumarylacetoacetate hydrolase domain-containing protein 2A OS=Homo sapiens OX=9606 GN=FAHD2A PE=1 SV=1	2811	FAH2A	Q96GK7	sp|Q96GK7|FAH2A_HUMAN	19.49	15	5	Carbamidomethylation	34596	1.00729	1.05519	1.19124	1.17438	1.47958	1.54195	0.819463	0.885893	0.868356	0.838426	0.989503	0.993005	0.634427	0.721554	0.79006	0.780764	1.07988	1.14904
423597	H0YNG3	H0YNG3	tr|H0YNG3|H0YNG3_HUMAN	SEC11A	1.4	-0.34	0.299	0.589	1.3	-0.298	0.119	0.277	Signal peptidase complex catalytic subunit SEC11 OS=Homo sapiens OX=9606 GN=SEC11A PE=1 SV=1	423597	H0YNG3	H0YNG3	tr|H0YNG3|H0YNG3_HUMAN	8.31	7	1		18651	0.965025	0.914607	1.06037	0.930768	1.69091	1.71526	0.957376	0.93819	0.712991	0.843706	0.943114	0.839685	0.792179	0.838707	0.430272	0.538023	1.48255	1.40627
423598	SC11A	P67812	sp|P67812|SC11A_HUMAN	SEC11A	1.4	-0.34	0.299	0.589	1.3	-0.298	0.119	0.277	Signal peptidase complex catalytic subunit SEC11A OS=Homo sapiens OX=9606 GN=SEC11A PE=1 SV=1	423598	SC11A	P67812	sp|P67812|SC11A_HUMAN	8.31	7	1		20625	0.965025	0.914607	1.06037	0.930768	1.69091	1.71526	0.957376	0.93819	0.712991	0.843706	0.943114	0.839685	0.792179	0.838707	0.430272	0.538023	1.48255	1.40627
78858	LONP2	Q86WA8	sp|Q86WA8|LONP2_HUMAN	LONP2	1.4	-0.339	0.144	0.589	1.8	-0.569	0.074	0.232	Lon protease homolog 2 peroxisomal OS=Homo sapiens OX=9606 GN=LONP2 PE=1 SV=1	78858	LONP2	Q86WA8	sp|Q86WA8|LONP2_HUMAN	22.2	2	1		94617	1.56269	1.44951	1.02492	1.69793	1.06443	1.01647	1.15189	0.912099	1.29595	1.32853	0.50874	0.585509	0.846178	0.857683	0.540814	0.57924	0.87682	0.700599
423594	H3BUW8	H3BUW8	tr|H3BUW8|H3BUW8_HUMAN	LONP2	1.4	-0.339	0.144	0.589	1.8	-0.569	0.074	0.232	Lon protease homolog 2 peroxisomal OS=Homo sapiens OX=9606 GN=LONP2 PE=1 SV=1	423594	H3BUW8	H3BUW8	tr|H3BUW8|H3BUW8_HUMAN	22.2	6	1		33890	1.56269	1.44951	1.02492	1.69793	1.06443	1.01647	1.15189	0.912099	1.29595	1.32853	0.50874	0.585509	0.846178	0.857683	0.540814	0.57924	0.87682	0.700599
423595	E7EN44	E7EN44	tr|E7EN44|E7EN44_HUMAN	LONP2	1.4	-0.339	0.144	0.589	1.8	-0.569	0.074	0.232	Lon protease homolog 2 peroxisomal OS=Homo sapiens OX=9606 GN=LONP2 PE=1 SV=1	423595	E7EN44	E7EN44	tr|E7EN44|E7EN44_HUMAN	22.2	3	1		68055	1.56269	1.44951	1.02492	1.69793	1.06443	1.01647	1.15189	0.912099	1.29595	1.32853	0.50874	0.585509	0.846178	0.857683	0.540814	0.57924	0.87682	0.700599
668	ECHD3	Q96DC8	sp|Q96DC8|ECHD3_HUMAN	ECHDC3	1.4	-0.338	0.239	0.589	1.2	-0.183	0.093	0.253	Enoyl-CoA hydratase domain-containing protein 3 mitochondrial OS=Homo sapiens OX=9606 GN=ECHDC3 PE=1 SV=2	668	ECHD3	Q96DC8	sp|Q96DC8|ECHD3_HUMAN	14.26	40	9	Carbamidomethylation	32634	0.899081	0.904072	1.04041	1.08933	1.56715	1.54182	0.783917	0.92222	0.815676	0.84562	0.803502	0.843427	0.815525	0.818247	0.892351	0.891898	1.24851	1.27724
3308	CN37	P09543	sp|P09543|CN37_HUMAN	CNP	1.4	-0.338	0.189	0.589	1.2	0.239	0.087	0.248	2' 3'-cyclic-nucleotide 3'-phosphodiesterase OS=Homo sapiens OX=9606 GN=CNP PE=1 SV=2	3308	CN37	P09543	sp|P09543|CN37_HUMAN	11.36	6	2		47579	0.881601	0.996912	0.635251	1.02982	1.15126	1.16689	0.323597	1.08577	0	0	0.484428	0.950289	1.36217	1.25013	1.15766	0.99307	1.21839	1.31277
4145	TMM43	Q9BTV4	sp|Q9BTV4|TMM43_HUMAN	TMEM43	1.4	-0.337	0.256	0.589	1	-0.054	0.86	0.898	Transmembrane protein 43 OS=Homo sapiens OX=9606 GN=TMEM43 PE=1 SV=1	4145	TMM43	Q9BTV4	sp|Q9BTV4|TMM43_HUMAN	11.69	11	4	Carbamylation	44876	0.998164	0.922943	1.02473	0.98771	1.41464	1.43194	0.953792	1.00532	0.835128	0.560204	0.57865	0.827743	0.953568	0.969041	0.466283	0.459793	1.76399	1.84637
150	ECHB	P55084	sp|P55084|ECHB_HUMAN	HADHB	1.4	-0.337	0.327	0.589	1	-0.043	0.311	0.453	Trifunctional enzyme subunit beta mitochondrial OS=Homo sapiens OX=9606 GN=HADHB PE=1 SV=3	150	ECHB	P55084	sp|P55084|ECHB_HUMAN	8.87	69	30	Carbamidomethylation; Carbamylation; Oxidation (HW)	51294	0.740828	0.75191	0.956647	0.965918	1.67348	1.67058	0.719514	0.729614	0.82702	0.829878	0.821937	0.809175	0.729789	0.731949	0.853897	0.857016	1.66054	1.67031
468726	TOM5	Q8N4H5	sp|Q8N4H5|TOM5_HUMAN	TOMM5	1.4	-0.332	0.16	0.589	1.6	-0.478	0.063	0.222	Mitochondrial import receptor subunit TOM5 homolog OS=Homo sapiens OX=9606 GN=TOMM5 PE=1 SV=1	468726	TOM5	Q8N4H5	sp|Q8N4H5|TOM5_HUMAN	10.43	14	1		6035	0.927459	0.979799	1.12832	1.09201	1.68243	1.6171	0.810034	0.824542	0.882653	0.88097	1.04184	0.99559	0.434666	0.493603	0.42027	0	1.42505	1.36366
3165	PGRC1	O00264	sp|O00264|PGRC1_HUMAN	PGRMC1	1.4	-0.329	0.176	0.589	1.9	-0.598	0.039	0.203	Membrane-associated progesterone receptor component 1 OS=Homo sapiens OX=9606 GN=PGRMC1 PE=1 SV=3	3165	PGRC1	O00264	sp|O00264|PGRC1_HUMAN	9.98	4	1		21671	0.962432	0.963377	1.10996	1.13153	1.74058	1.70727	0.929387	0.925281	0.670016	0.841203	1.1476	1.12554	0.461386	0.460669	0	0.281524	1.25683	1.28541
15992	A0A087WUN7	A0A087	tr|A0A087WUN7|A0A087WUN7_HUMAN	SLIRP	1.4	-0.329	0.312	0.589	1.2	-0.204	0.57	0.674	SRA stem-loop-interacting RNA-binding protein mitochondrial OS=Homo sapiens OX=9606 GN=SLIRP PE=1 SV=1	15992	A0A087WUN7	A0A087	tr|A0A087WUN7|A0A087WUN7_HUMAN	5.32	28	2		10353	0.804059	0.801471	0.97482	0.976003	1.75663	1.75375	0.782177	0.766284	0.846342	0.818917	0.969941	0.908511	1.27635	0.982508	1.19415	0.325763	1.52089	0.54144
15993	H0YJ40	H0YJ40	tr|H0YJ40|H0YJ40_HUMAN	SLIRP	1.4	-0.329	0.312	0.589	1.2	-0.204	0.57	0.674	SRA stem-loop-interacting RNA-binding protein mitochondrial (Fragment) OS=Homo sapiens OX=9606 GN=SLIRP PE=1 SV=1	15993	H0YJ40	H0YJ40	tr|H0YJ40|H0YJ40_HUMAN	5.32	27	2		10857	0.804059	0.801471	0.97482	0.976003	1.75663	1.75375	0.782177	0.766284	0.846342	0.818917	0.969941	0.908511	1.27635	0.982508	1.19415	0.325763	1.52089	0.54144
15994	G3V4X6	G3V4X6	tr|G3V4X6|G3V4X6_HUMAN	SLIRP	1.4	-0.329	0.312	0.589	1.2	-0.204	0.57	0.674	SRA stem-loop-interacting RNA-binding protein mitochondrial OS=Homo sapiens OX=9606 GN=SLIRP PE=1 SV=1	15994	G3V4X6	G3V4X6	tr|G3V4X6|G3V4X6_HUMAN	5.32	27	2		10957	0.804059	0.801471	0.97482	0.976003	1.75663	1.75375	0.782177	0.766284	0.846342	0.818917	0.969941	0.908511	1.27635	0.982508	1.19415	0.325763	1.52089	0.54144
15995	SLIRP	Q9GZT3	sp|Q9GZT3|SLIRP_HUMAN	SLIRP	1.4	-0.329	0.312	0.589	1.2	-0.204	0.57	0.674	SRA stem-loop-interacting RNA-binding protein mitochondrial OS=Homo sapiens OX=9606 GN=SLIRP PE=1 SV=1	15995	SLIRP	Q9GZT3	sp|Q9GZT3|SLIRP_HUMAN	5.32	24	2		12349	0.804059	0.801471	0.97482	0.976003	1.75663	1.75375	0.782177	0.766284	0.846342	0.818917	0.969941	0.908511	1.27635	0.982508	1.19415	0.325763	1.52089	0.54144
15996	G3V2S9	G3V2S9	tr|G3V2S9|G3V2S9_HUMAN	SLIRP	1.4	-0.329	0.312	0.589	1.2	-0.204	0.57	0.674	SRA stem-loop-interacting RNA-binding protein mitochondrial OS=Homo sapiens OX=9606 GN=SLIRP PE=1 SV=1	15996	G3V2S9	G3V2S9	tr|G3V2S9|G3V2S9_HUMAN	5.32	21	2		13878	0.804059	0.801471	0.97482	0.976003	1.75663	1.75375	0.782177	0.766284	0.846342	0.818917	0.969941	0.908511	1.27635	0.982508	1.19415	0.325763	1.52089	0.54144
1260	LRC59	Q96AG4	sp|Q96AG4|LRC59_HUMAN	LRRC59	1.4	-0.328	0.202	0.589	1.5	-0.393	0.105	0.26	Leucine-rich repeat-containing protein 59 OS=Homo sapiens OX=9606 GN=LRRC59 PE=1 SV=1	1260	LRC59	Q96AG4	sp|Q96AG4|LRC59_HUMAN	9.85	13	4	Carbamidomethylation; Carbamylation	34930	0.938503	1.01787	1.13278	0.994112	1.70894	1.64885	0.956717	0.955485	0.735817	0.724546	1.01127	1.08976	0.686041	0.659363	0.388969	0.410078	1.50146	1.43943
9503	OSBL8	Q9BZF1	sp|Q9BZF1|OSBL8_HUMAN	OSBPL8	1.4	-0.326	0.299	0.589	1.3	-0.274	0.145	0.3	Oxysterol-binding protein-related protein 8 OS=Homo sapiens OX=9606 GN=OSBPL8 PE=1 SV=3	9503	OSBL8	Q9BZF1	sp|Q9BZF1|OSBL8_HUMAN	11.75	1	1		101196	0.988924	1.0052	0.990211	1.05221	1.62385	1.54005	0.967571	0.964227	0.897917	0.830385	0.799128	0.784785	0.700274	0.899654	0.537811	0.494121	1.52558	1.3981
699	HIBCH	Q6NVY1	sp|Q6NVY1|HIBCH_HUMAN	HIBCH	1.4	-0.326	0.386	0.619	1.1	-0.054	0.294	0.44	3-hydroxyisobutyryl-CoA hydrolase mitochondrial OS=Homo sapiens OX=9606 GN=HIBCH PE=1 SV=2	699	HIBCH	Q6NVY1	sp|Q6NVY1|HIBCH_HUMAN	11.39	13	4		43482	0.856371	0.900523	0.913913	0.899058	1.56598	1.62359	0.837374	0.989719	0.838312	0.774911	0.635383	0.730439	0.889445	0.9089	0.843668	0.815767	1.42245	1.55419
6740	RM47	Q9HD33	sp|Q9HD33|RM47_HUMAN	MRPL47	1.4	-0.326	0.388	0.619	1.1	0.086	0.557	0.662	39S ribosomal protein L47 mitochondrial OS=Homo sapiens OX=9606 GN=MRPL47 PE=1 SV=2	6740	RM47	Q9HD33	sp|Q9HD33|RM47_HUMAN	10.42	8	2		29450	0.798746	0.738531	0.910573	0.864408	1.647	1.5205	0.83367	0.893107	0.710525	0.72091	0.724264	0.643142	0.787004	0.802508	0.824885	0.768976	1.90035	1.9109
303	IDHP	P48735	sp|P48735|IDHP_HUMAN	IDH2	1.4	-0.325	0.396	0.624	1	-0.013	0.82	0.864	Isocitrate dehydrogenase [NADP] mitochondrial OS=Homo sapiens OX=9606 GN=IDH2 PE=1 SV=2	303	IDHP	P48735	sp|P48735|IDHP_HUMAN	11.22	23	10	Carbamidomethylation; Carbamylation	50909	0.787671	0.794692	0.925814	0.916262	1.62135	1.63102	0.831106	0.875439	0.826983	0.786691	0.707046	0.69733	0.873357	0.86756	0.82686	0.82584	1.59641	1.60857
468722	NDUB9	Q9Y6M9	sp|Q9Y6M9|NDUB9_HUMAN	NDUFB9	1.4	-0.325	0.354	0.606	1	0.003	0.976	0.981	NADH dehydrogenase [ubiquinone] 1 beta subcomplex subunit 9 OS=Homo sapiens OX=9606 GN=NDUFB9 PE=1 SV=3	468722	NDUB9	Q9Y6M9	sp|Q9Y6M9|NDUB9_HUMAN	4.98	9	1		21831	0.704553	0.801291	0.835027	0.78526	1.82242	1.69649	0.828181	0.872585	0.536083	0.600893	0.931328	0.925433	0.728971	0.682189	0.753845	0.676161	1.87407	1.94523
8842	RT14	O60783	sp|O60783|RT14_HUMAN	MRPS14	1.4	-0.324	0.08	0.589	1.2	-0.216	0.051	0.213	28S ribosomal protein S14 mitochondrial OS=Homo sapiens OX=9606 GN=MRPS14 PE=1 SV=1	8842	RT14	O60783	sp|O60783|RT14_HUMAN	20.64	12	1		15139	0.998777	0.932397	1.153	1.24243	1.20435	1.54984	0.84964	0.805421	0.830429	0.833643	0.879268	0.939004	0.864751	0.831188	0.934093	0.971795	1.06333	1.11664
3594	C1QBP	Q07021	sp|Q07021|C1QBP_HUMAN	C1QBP	1.4	-0.324	0.307	0.589	1.1	-0.061	0.876	0.912	Complement component 1 Q subcomponent-binding protein mitochondrial OS=Homo sapiens OX=9606 GN=C1QBP PE=1 SV=1	3594	C1QBP	Q07021	sp|Q07021|C1QBP_HUMAN	12.38	26	5	Carbamidomethylation	31362	0.788486	0.976923	0.947349	0.997207	1.43684	1.62296	0.949982	0.987762	0.622396	0.682422	0.831686	0.750189	1.2257	1.28985	1.12939	1.18126	0.775996	0.803608
100	GRP75	P38646	sp|P38646|GRP75_HUMAN	HSPA9	1.4	-0.323	0.343	0.598	1	0.003	0.93	0.95	Stress-70 protein mitochondrial OS=Homo sapiens OX=9606 GN=HSPA9 PE=1 SV=2	100	GRP75	P38646	sp|P38646|GRP75_HUMAN	13.27	39	22	Carbamidomethylation; Deamidation (NQ)	73681	0.806249	0.830087	0.918667	0.94614	1.55686	1.58193	0.813978	0.830623	0.792627	0.808851	0.728842	0.728153	0.845851	0.854843	0.865251	0.89039	1.60358	1.59708
16612	ADX	P10109	sp|P10109|ADX_HUMAN	FDX1	1.4	-0.323	0.336	0.593	1	0.027	0.552	0.658	Adrenodoxin mitochondrial OS=Homo sapiens OX=9606 GN=FDX1 PE=1 SV=1	16612	ADX	P10109	sp|P10109|ADX_HUMAN	12.97	4	1		19393	0.800034	0.73914	0.906095	0.926576	1.57538	1.64414	0.815212	0.73341	0.815699	0.730789	0.750782	0.807653	0.880007	0.85977	0.902499	0.868791	1.59775	1.64627
2787	HDHD3	Q9BSH5	sp|Q9BSH5|HDHD3_HUMAN	HDHD3	1.4	-0.322	0.218	0.589	1.4	-0.368	0.013	0.198	Haloacid dehalogenase-like hydrolase domain-containing protein 3 OS=Homo sapiens OX=9606 GN=HDHD3 PE=1 SV=1	2787	HDHD3	Q9BSH5	sp|Q9BSH5|HDHD3_HUMAN	16.81	25	4	Carbamidomethylation	28000	1.00014	1.03695	1.13223	1.16186	1.46432	1.58352	0.898795	0.880676	0.909349	1.07995	0.87044	0.80966	0.717684	0.753097	0.671866	0.810677	1.15101	1.06778
2205	METK2	P31153	sp|P31153|METK2_HUMAN	MAT2A	1.4	-0.319	0.112	0.589	1.1	-0.069	0.439	0.568	S-adenosylmethionine synthase isoform type-2 OS=Homo sapiens OX=9606 GN=MAT2A PE=1 SV=1	2205	METK2	P31153	sp|P31153|METK2_HUMAN	23.02	4	2	Carbamidomethylation	43661	0.85993	0.948658	1.1204	1.06138	1.57685	1.20725	0.775847	0.820178	0.786197	0.714244	0.956086	0.80982	1.06016	0.850217	1.01951	1.04236	1.30324	1.08767
3223	ECHD1	Q9NTX5	sp|Q9NTX5|ECHD1_HUMAN	ECHDC1	1.4	-0.318	0.171	0.589	1.3	-0.276	0.244	0.396	Ethylmalonyl-CoA decarboxylase OS=Homo sapiens OX=9606 GN=ECHDC1 PE=1 SV=2	3223	ECHD1	Q9NTX5	sp|Q9NTX5|ECHD1_HUMAN	4.95	12	3		33698	1.29079	1.33735	1.23513	0.562549	1.3862	1.37588	1.21049	0.576077	0.51957	1.23855	0.497303	1.23842	1.03619	1.03923	1.023	0.808448	0.487725	1.1371
324	AL3A2	P51648	sp|P51648|AL3A2_HUMAN	ALDH3A2	1.4	-0.317	0.269	0.589	1.4	-0.339	0.136	0.291	Fatty aldehyde dehydrogenase OS=Homo sapiens OX=9606 GN=ALDH3A2 PE=1 SV=1	324	AL3A2	P51648	sp|P51648|AL3A2_HUMAN	9.41	44	15	Carbamidomethylation; Carbamylation; Oxidation (M); Replacement of 2 protons by calcium; Sodium adduct	54848	0.907285	0.991034	1.06218	1.05672	1.64454	1.65022	0.949294	1.00256	0.786562	0.766115	0.916164	0.986806	0.767922	0.780067	0.433157	0.454027	1.41274	1.43261
952	NB5R3	P00387	sp|P00387|NB5R3_HUMAN	CYB5R3	1.4	-0.315	0.253	0.589	1.1	-0.102	0.645	0.737	NADH-cytochrome b5 reductase 3 OS=Homo sapiens OX=9606 GN=CYB5R3 PE=1 SV=3	952	NB5R3	P00387	sp|P00387|NB5R3_HUMAN	12.83	65	11	Carbamidomethylation	34235	1.01355	1.04179	0.96921	0.996047	1.41075	1.40336	1.04985	1.05061	0.670324	0.687399	0.738383	0.746343	1.03453	1.06023	0.508766	0.506212	1.54808	1.56456
260	B9A067	B9A067	tr|B9A067|B9A067_HUMAN	IMMT	1.4	-0.315	0.346	0.602	1	-0.016	0.753	0.817	MICOS complex subunit MIC60 OS=Homo sapiens OX=9606 GN=IMMT PE=1 SV=2	260	B9A067	B9A067	tr|B9A067|B9A067_HUMAN	11.76	33	18		78974	0.86841	0.824661	0.905253	0.942382	1.55232	1.56921	0.886402	0.913765	0.747542	0.726621	0.763628	0.731497	0.838036	0.882384	0.820929	0.824538	1.60012	1.6023
1716	SCMC1	Q6NUK1	sp|Q6NUK1|SCMC1_HUMAN	SLC25A24	1.4	-0.315	0.201	0.589	1.1	0.098	0.651	0.742	Calcium-binding mitochondrial carrier protein SCaMC-1 OS=Homo sapiens OX=9606 GN=SLC25A24 PE=1 SV=2	1716	SCMC1	Q6NUK1	sp|Q6NUK1|SCMC1_HUMAN	3.44	17	5	Carbamidomethylation	53354	0.669161	0.675912	0.757764	0.7848	1.73452	1.81256	0.579073	0.693092	0.317603	0.640201	1.43415	0.880728	0.668317	0.67149	0.4821	0.73812	2.18152	2.2789
8299	ELOV1	Q9BW60	sp|Q9BW60|ELOV1_HUMAN	ELOVL1	1.4	-0.313	0.412	0.633	1	-0.048	0.887	0.918	Elongation of very long chain fatty acids protein 1 OS=Homo sapiens OX=9606 GN=ELOVL1 PE=1 SV=1	8299	ELOV1	Q9BW60	sp|Q9BW60|ELOV1_HUMAN	8	5	1	Acetylation (N-term)	32663	0.776496	0.864212	1.04199	1.03386	1.33083	1.4738	1.19924	0.988074	0.565388	0.584264	0.650079	0.654107	1.03052	0.969559	0	0.394941	1.91157	1.53106
46547	E5RIZ4	E5RIZ4	tr|E5RIZ4|E5RIZ4_HUMAN	MRPL15	1.4	-0.313	0.268	0.589	1.2	0.23	0.111	0.268	39S ribosomal protein L15 mitochondrial (Fragment) OS=Homo sapiens OX=9606 GN=MRPL15 PE=1 SV=2	46547	E5RIZ4	E5RIZ4	tr|E5RIZ4|E5RIZ4_HUMAN	14.79	5	1		27237	0.685949	0.672509	0.912474	0.876286	1.54185	1.47629	0.659049	0.711361	0.665423	0.631205	0.841816	0.779146	0.886329	0.752917	1.12805	0.966401	1.68313	2.12981
46548	RM15	Q9P015	sp|Q9P015|RM15_HUMAN	MRPL15	1.4	-0.313	0.268	0.589	1.2	0.23	0.111	0.268	39S ribosomal protein L15 mitochondrial OS=Homo sapiens OX=9606 GN=MRPL15 PE=1 SV=1	46548	RM15	Q9P015	sp|Q9P015|RM15_HUMAN	14.79	4	1		33420	0.685949	0.672509	0.912474	0.876286	1.54185	1.47629	0.659049	0.711361	0.665423	0.631205	0.841816	0.779146	0.886329	0.752917	1.12805	0.966401	1.68313	2.12981
468656	AUP1	Q9Y679	sp|Q9Y679|AUP1_HUMAN	AUP1	1.4	-0.312	0.256	0.589	1.2	-0.227	0.316	0.457	Ancient ubiquitous protein 1 OS=Homo sapiens OX=9606 GN=AUP1 PE=1 SV=2	468656	AUP1	Q9Y679	sp|Q9Y679|AUP1_HUMAN	8.4	3	1		45787	0.883045	0.881629	1.05874	1.03554	1.59238	1.62699	0.754176	0.845622	0.862563	0.938683	0.876019	0.929193	0.747689	0.854036	0.477005	0.479951	1.66759	1.48915
101	DHB4	P51659	sp|P51659|DHB4_HUMAN	HSD17B4	1.4	-0.311	0.498	0.68	1.2	-0.233	0.5	0.616	Peroxisomal multifunctional enzyme type 2 OS=Homo sapiens OX=9606 GN=HSD17B4 PE=1 SV=3	101	DHB4	P51659	sp|P51659|DHB4_HUMAN	9.15	2	1	Dehydration	79686	0.998543	0.97463	1.10957	1.09268	1.45968	1.45353	1.31717	1.36515	0.74033	0.800699	0.510325	0.486188	1.16559	1.18428	0.963161	1.02021	0.667127	0.691138
2735	RAP1B	P61224	sp|P61224|RAP1B_HUMAN	RAP1B	1.4	-0.31	0.171	0.589	1.1	0.13	0.569	0.674	Ras-related protein Rap-1b OS=Homo sapiens OX=9606 GN=RAP1B PE=1 SV=1	2735	RAP1B	P61224	sp|P61224|RAP1B_HUMAN	7.3	15	2	Carbamidomethylation	20825	0.941293	1.00604	1.02727	0.994735	1.14667	1.24572	0.950335	0.932413	0.259251	0.684536	0.828919	0.843289	1.23111	1.34284	0.700803	0.811966	1.51479	1.53804
16470	RM41	Q8IXM3	sp|Q8IXM3|RM41_HUMAN	MRPL41	1.4	-0.31	0.334	0.592	1.2	0.161	0.174	0.331	39S ribosomal protein L41 mitochondrial OS=Homo sapiens OX=9606 GN=MRPL41 PE=1 SV=1	16470	RM41	Q8IXM3	sp|Q8IXM3|RM41_HUMAN	10.11	24	1		15383	0.695211	0.854326	0.853427	0.865767	1.31873	1.43434	0.865467	0.95674	0.502574	0	0.666036	0	1.04541	1.12994	0.900787	0.93261	1.55084	1.42779
15902	RT35	P82673	sp|P82673|RT35_HUMAN	MRPS35	1.4	-0.309	0.413	0.634	1	-0.006	0.902	0.93	28S ribosomal protein S35 mitochondrial OS=Homo sapiens OX=9606 GN=MRPS35 PE=1 SV=1	15902	RT35	P82673	sp|P82673|RT35_HUMAN	11.01	11	2		36844	0.807673	0.834939	0.875842	0.899513	1.58372	1.62845	0.898121	0.87297	0.811633	0.792531	0.720133	0.677898	0.876277	0.911958	0.801312	0.856121	1.58555	1.56536
476	ETFA	P13804	sp|P13804|ETFA_HUMAN	ETFA	1.4	-0.308	0.448	0.658	1.1	-0.093	0.603	0.699	Electron transfer flavoprotein subunit alpha mitochondrial OS=Homo sapiens OX=9606 GN=ETFA PE=1 SV=1	476	ETFA	P13804	sp|P13804|ETFA_HUMAN	10.59	5	1		35080	0.721984	0.888249	0.976772	0.932012	1.6318	1.65084	0.90802	0.888743	0.874564	0.918922	0.58859	0.77296	0.955628	0.951143	0.886235	0.913348	1.28909	1.2511
2220	E5RGR0	E5RGR0	tr|E5RGR0|E5RGR0_HUMAN	LYPLA1	1.4	-0.307	0.171	0.589	1.2	-0.226	0.043	0.208	Acyl-protein thioesterase 1 (Fragment) OS=Homo sapiens OX=9606 GN=LYPLA1 PE=1 SV=1	2220	E5RGR0	E5RGR0	tr|E5RGR0|E5RGR0_HUMAN	14.29	24	3	Carbamidomethylation	20861	1.13103	1.07165	1.25859	1.29392	1.25269	1.05761	1.07698	0.883531	1.07839	1.06799	0.561549	0.557035	0.685815	1.02777	0.93372	1.01984	1.24743	0.794469
2221	LYPA1	O75608	sp|O75608|LYPA1_HUMAN	LYPLA1	1.4	-0.307	0.171	0.589	1.2	-0.226	0.043	0.208	Acyl-protein thioesterase 1 OS=Homo sapiens OX=9606 GN=LYPLA1 PE=1 SV=1	2221	LYPA1	O75608	sp|O75608|LYPA1_HUMAN	14.29	21	3	Carbamidomethylation	24670	1.13103	1.07165	1.25859	1.29392	1.25269	1.05761	1.07698	0.883531	1.07839	1.06799	0.561549	0.557035	0.685815	1.02777	0.93372	1.01984	1.24743	0.794469
76685	RT36	P82909	sp|P82909|RT36_HUMAN	MRPS36	1.4	-0.307	0.354	0.606	1.2	0.173	0.122	0.281	28S ribosomal protein S36 mitochondrial OS=Homo sapiens OX=9606 GN=MRPS36 PE=1 SV=2	76685	RT36	P82909	sp|P82909|RT36_HUMAN	20.4	28	2		11466	0.708076	0.71346	0.808452	0.846416	1.62059	1.57251	0.69923	0.686484	0.800486	0.685385	0.754281	0.800101	0.901687	0.966627	1.08101	1.08123	1.64454	1.62943
1700	ETHE1	O95571	sp|O95571|ETHE1_HUMAN	ETHE1	1.4	-0.306	0.287	0.589	1.1	-0.115	0.226	0.381	Persulfide dioxygenase ETHE1 mitochondrial OS=Homo sapiens OX=9606 GN=ETHE1 PE=1 SV=2	1700	ETHE1	O95571	sp|O95571|ETHE1_HUMAN	11.66	48	7	Carbamidomethylation	27873	0.860428	0.892928	0.99687	1.06643	1.45409	1.57001	0.962101	0.92715	0.627258	0.800272	0.833987	0.856052	0.876779	0.880994	0.912379	0.913676	1.22591	1.34269
1701	M0QXB5	M0QXB5	tr|M0QXB5|M0QXB5_HUMAN	ETHE1	1.4	-0.306	0.287	0.589	1.1	-0.115	0.226	0.381	Persulfide dioxygenase ETHE1 mitochondrial OS=Homo sapiens OX=9606 GN=ETHE1 PE=1 SV=1	1701	M0QXB5	M0QXB5	tr|M0QXB5|M0QXB5_HUMAN	11.66	47	7	Carbamidomethylation	28444	0.860428	0.892928	0.99687	1.06643	1.45409	1.57001	0.962101	0.92715	0.627258	0.800272	0.833987	0.856052	0.876779	0.880994	0.912379	0.913676	1.22591	1.34269
4212	DHB8	Q92506	sp|Q92506|DHB8_HUMAN	HSD17B8	1.4	-0.302	0.415	0.634	1	0.01	0.744	0.811	Estradiol 17-beta-dehydrogenase 8 OS=Homo sapiens OX=9606 GN=HSD17B8 PE=1 SV=2	4212	DHB8	Q92506	sp|Q92506|DHB8_HUMAN	4.7	10	2	Deamidation (NQ)	26974	0.828965	0.835621	1.00306	0.993779	1.45803	1.46459	0.808792	0.881885	0.972417	0.973087	0.210969	0.92752	0.87363	0.903698	0.980207	1.02345	1.4527	1.4076
197093	MTX1	Q13505	sp|Q13505|MTX1_HUMAN	MTX1	1.4	-0.297	0.545	0.712	1.1	-0.107	0.338	0.478	Metaxin-1 OS=Homo sapiens OX=9606 GN=MTX1 PE=1 SV=3	197093	MTX1	Q13505	sp|Q13505|MTX1_HUMAN	3.6	3	1		51463	0.841048	1.03631	0.719068	0.791109	1.67542	1.74621	1.28098	1.15906	0.806956	0.541356	0.635196	0.601956	0.915213	1.08761	0.549099	0.619089	1.57632	1.418
7194	NIPS2	O75323	sp|O75323|NIPS2_HUMAN	NIPSNAP2	1.4	-0.297	0.409	0.631	1.1	-0.085	0.588	0.687	Protein NipSnap homolog 2 OS=Homo sapiens OX=9606 GN=NIPSNAP2 PE=1 SV=1	7194	NIPS2	O75323	sp|O75323|NIPS2_HUMAN	1.2	3	1		33743	1.35378	1.59687	1.17315	0	0.530026	0.835288	1.39792	0.70264	0	0.457799	0	0.933058	1.13482	0	1.31852	1.23213	0.547826	0.786176
218	MCCB	Q9HCC0	sp|Q9HCC0|MCCB_HUMAN	MCCC2	1.4	-0.295	0.385	0.619	1.1	-0.093	0.242	0.394	Methylcrotonoyl-CoA carboxylase beta chain mitochondrial OS=Homo sapiens OX=9606 GN=MCCC2 PE=1 SV=1	218	MCCB	Q9HCC0	sp|Q9HCC0|MCCB_HUMAN	6.4	4	2		61333	0.800248	0.805561	0.940947	0.969304	1.64006	1.61983	0.819356	0.815547	0.877543	0.887369	0.811066	0.792919	0.89425	0.411438	0.962967	0.987772	1.47875	1.48508
7515	NDUF4	Q9P032	sp|Q9P032|NDUF4_HUMAN	NDUFAF4	1.4	-0.294	0.47	0.666	1.1	0.095	0.515	0.63	NADH dehydrogenase [ubiquinone] 1 alpha subcomplex assembly factor 4 OS=Homo sapiens OX=9606 GN=NDUFAF4 PE=1 SV=1	7515	NDUF4	Q9P032	sp|Q9P032|NDUF4_HUMAN	8.56	8	1		20266	0.707927	0.797047	0.854221	0.91494	1.51559	1.60731	0.963734	0.959883	0.719414	0.71005	0.6015	0.678607	0.895248	0.900302	0.761163	0.736088	1.81982	1.85717
36	ACADV	P49748	sp|P49748|ACADV_HUMAN	ACADVL	1.4	-0.293	0.357	0.607	1	-0.031	0.463	0.589	Very long-chain specific acyl-CoA dehydrogenase mitochondrial OS=Homo sapiens OX=9606 GN=ACADVL PE=1 SV=1	36	ACADV	P49748	sp|P49748|ACADV_HUMAN	10.64	17	9	Deamidation (NQ); Replacement of 2 protons by calcium	70390	0.802584	0.813619	0.954324	0.961037	1.559	1.5564	0.827807	0.797347	0.854453	0.860097	0.760886	0.789821	0.842401	0.816467	0.860707	0.864521	1.53154	1.54699
9	MDHM	P40926	sp|P40926|MDHM_HUMAN	MDH2	1.4	-0.291	0.287	0.589	1.1	0.082	0.359	0.495	Malate dehydrogenase mitochondrial OS=Homo sapiens OX=9606 GN=MDH2 PE=1 SV=3	9	MDHM	P40926	sp|P40926|MDHM_HUMAN	33.46	71	23	Sodium adduct; Carbamidomethylation; Deamidation (NQ); Carbamylation; Ammonia-loss (N); 3 more	35503	0.866223	0.863895	0.972615	0.985202	1.35887	1.37214	0.853514	0.871741	0.776729	0.802319	0.682244	0.68602	1.05211	1.05314	1.07763	1.09116	1.31162	1.32283
2636	IDH3B	O43837	sp|O43837|IDH3B_HUMAN	IDH3B	1.4	-0.291	0.381	0.617	1.1	0.106	0.28	0.428	Isocitrate dehydrogenase [NAD] subunit beta mitochondrial OS=Homo sapiens OX=9606 GN=IDH3B PE=1 SV=2	2636	IDH3B	O43837	sp|O43837|IDH3B_HUMAN	10.74	14	3		42184	0.877118	0.854701	0.941618	0.849969	1.47432	1.37197	0.64684	1.19586	0.885843	0.653619	0.705668	0.534855	0.955746	0.947457	0.896045	0.880172	1.64151	1.68668
2637	A0A087WZN1	A0A087	tr|A0A087WZN1|A0A087WZN1_HUMAN	IDH3B	1.4	-0.291	0.381	0.617	1.1	0.106	0.28	0.428	Isocitrate dehydrogenase [NAD] subunit mitochondrial OS=Homo sapiens OX=9606 GN=IDH3B PE=1 SV=1	2637	A0A087WZN1	A0A087	tr|A0A087WZN1|A0A087WZN1_HUMAN	10.74	13	3		42411	0.877118	0.854701	0.941618	0.849969	1.47432	1.37197	0.64684	1.19586	0.885843	0.653619	0.705668	0.534855	0.955746	0.947457	0.896045	0.880172	1.64151	1.68668
5340	D6RIE3	D6RIE3	tr|D6RIE3|D6RIE3_HUMAN	COX7A2	1.4	-0.285	0.339	0.595	1	0.039	0.85	0.889	Cytochrome c oxidase subunit 7A2 mitochondrial OS=Homo sapiens OX=9606 GN=COX7A2 PE=1 SV=1	5340	D6RIE3	D6RIE3	tr|D6RIE3|D6RIE3_HUMAN	4.51	25	2		10264	0.731235	0.718844	0.88713	0.859459	1.63238	1.66437	0.820516	0.819707	0.608041	0.630742	0.946891	0.955232	0.731269	0.733488	0.618635	0.613562	2.06335	1.96515
1765	PPIF	P30405	sp|P30405|PPIF_HUMAN	PPIF	1.4	-0.284	0.165	0.589	1	0.009	0.929	0.95	Peptidyl-prolyl cis-trans isomerase F mitochondrial OS=Homo sapiens OX=9606 GN=PPIF PE=1 SV=1	1765	PPIF	P30405	sp|P30405|PPIF_HUMAN	20.9	40	6	Carbamidomethylation; Deamidation (NQ)	22040	0.876037	0.817013	1.06115	1.04451	1.38692	1.36373	0.817341	0.767243	0.780724	0.754333	0.800532	0.924264	0.980047	1.07803	0.949042	0.879207	1.36545	1.35443
1169	SDHB	P21912	sp|P21912|SDHB_HUMAN	SDHB	1.4	-0.282	0.317	0.589	1	0.023	0.608	0.702	Succinate dehydrogenase [ubiquinone] iron-sulfur subunit mitochondrial OS=Homo sapiens OX=9606 GN=SDHB PE=1 SV=3	1169	SDHB	P21912	sp|P21912|SDHB_HUMAN	11.45	11	3	Carbamidomethylation	31630	0.749704	0.797711	0.983035	0.990752	1.51003	1.4863	0.746449	0.757852	0.907823	0.826381	0.7599	0.826166	0.832654	0.783418	0.931083	0.945461	1.64908	1.5162
631	ALDOB	P05062	sp|P05062|ALDOB_HUMAN	ALDOB	1.3	-0.378	0.085	0.589	4.8	-1.209	0.029	0.199	Fructose-bisphosphate aldolase B OS=Homo sapiens OX=9606 GN=ALDOB PE=1 SV=2	631	ALDOB	P05062	sp|P05062|ALDOB_HUMAN	24.71	45	10	Carbamidomethylation	39473	1.47743	2.25495	1.13178	1.87741	1.28238	1.15037	1.03987	1.64368	1.09336	0.982358	1.11002	1.03459	0.190838	0.464902	0.403843	0.0606199	0.287584	0.514016
498	FAAA	P16930	sp|P16930|FAAA_HUMAN	FAH	1.3	-0.348	0.068	0.589	2.4	-0.818	0.013	0.198	Fumarylacetoacetase OS=Homo sapiens OX=9606 GN=FAH PE=1 SV=2	498	FAAA	P16930	sp|P16930|FAAA_HUMAN	84.69	51	15	Carbamidomethylation; Acetylation (N-term)	46374	1.50843	1.51897	1.39173	1.43833	1.23646	1.23725	1.07824	1.08579	0.948239	0.97056	1.08511	1.07548	0.563479	0.547658	0.549185	0.565203	0.595508	0.60437
160	HYES	P34913	sp|P34913|HYES_HUMAN	EPHX2	1.3	-0.327	0.026	0.589	2.5	-0.822	0.006	0.191	Bifunctional epoxide hydrolase 2 OS=Homo sapiens OX=9606 GN=EPHX2 PE=1 SV=2	160	HYES	P34913	sp|P34913|HYES_HUMAN	66.4	36	14	Carbamidomethylation	62616	1.47133	1.48629	1.29083	1.44339	1.29941	1.3082	1.13931	1.24824	0.882829	0.983554	0.987269	1.09421	0.595218	0.57992	0.475082	0.486132	0.629236	0.599561
84	CATA	P04040	sp|P04040|CATA_HUMAN	CAT	1.3	-0.326	0.056	0.589	1.9	-0.604	0.006	0.191	Catalase OS=Homo sapiens OX=9606 GN=CAT PE=1 SV=3	84	CATA	P04040	sp|P04040|CATA_HUMAN	75.37	50	23	Carbamidomethylation; Acetylation (N-term); Deamidation (NQ)	59756	1.23246	1.24825	1.38786	1.41368	1.27541	1.30193	1.0284	1.04575	1.03862	1.16812	0.786128	0.83785	0.738795	0.68053	0.699926	0.711798	0.678885	0.725591
197132	A0A087WTY7	A0A087	tr|A0A087WTY7|A0A087WTY7_HUMAN	GBA3	1.3	-0.322	0.197	0.589	3.7	-1.013	0.158	0.314	Cytosolic beta-glucosidase OS=Homo sapiens OX=9606 GN=GBA3 PE=1 SV=1	197132	A0A087WTY7	A0A087	tr|A0A087WTY7|A0A087WTY7_HUMAN	26.08	3	1		53533	1.63356	1.7789	1.15464	1.26471	1.08378	0.977597	1.52833	1.37287	0.461619	0.67243	0.934823	0.991206	0.452969	0.418131	0	0	0.274432	0
197133	GBA3	Q9H227	sp|Q9H227|GBA3_HUMAN	GBA3	1.3	-0.322	0.197	0.589	3.7	-1.013	0.158	0.314	Cytosolic beta-glucosidase OS=Homo sapiens OX=9606 GN=GBA3 PE=1 SV=2	197133	GBA3	Q9H227	sp|Q9H227|GBA3_HUMAN	26.08	3	1		53696	1.63356	1.7789	1.15464	1.26471	1.08378	0.977597	1.52833	1.37287	0.461619	0.67243	0.934823	0.991206	0.452969	0.418131	0	0	0.274432	0
5804	MLXPL	Q9NP71	sp|Q9NP71|MLXPL_HUMAN	MLXIPL	1.3	-0.321	0.014	0.589	2.4	-0.791	0.013	0.198	Carbohydrate-responsive element-binding protein OS=Homo sapiens OX=9606 GN=MLXIPL PE=1 SV=1	5804	MLXPL	Q9NP71	sp|Q9NP71|MLXPL_HUMAN	59.67	2	1	Acetylation (N-term)	93073	1.52024	1.49819	1.28744	1.28131	1.34374	1.29437	1.17155	1.10542	0.941072	0.934528	1.07328	1.07224	0.559993	0.556912	0.521262	0.479321	0.707841	0.651284
535	PEPD	P12955	sp|P12955|PEPD_HUMAN	PEPD	1.3	-0.319	0.109	0.589	2.6	-0.861	0.026	0.199	Xaa-Pro dipeptidase OS=Homo sapiens OX=9606 GN=PEPD PE=1 SV=3	535	PEPD	P12955	sp|P12955|PEPD_HUMAN	30.34	34	11	Carbamidomethylation; Acetylation (N-term); Carbamylation	54548	1.56089	1.59738	1.40622	1.43998	1.19331	1.16086	1.08858	1.17734	1.01458	0.988981	1.04268	1.13367	0.578773	0.613195	0.221204	0.587204	0.596312	0.59884
16116	B7ZBJ4	B7ZBJ4	tr|B7ZBJ4|B7ZBJ4_HUMAN	CAB39L	1.3	-0.319	0.348	0.604	1.4	-0.379	0.238	0.389	Calcium-binding protein 39-like OS=Homo sapiens OX=9606 GN=CAB39L PE=1 SV=1	16116	B7ZBJ4	B7ZBJ4	tr|B7ZBJ4|B7ZBJ4_HUMAN	5.22	10	2		22958	1.35999	0.500544	1.34358	1.34451	1.43592	1.41078	1.04397	1.19047	1.53471	0.252136	0.313332	1.14592	0.997562	1.01405	0.223006	1.19898	1.41769	0.272838
16117	Q5TAW7	Q5TAW7	tr|Q5TAW7|Q5TAW7_HUMAN	CAB39L	1.3	-0.319	0.348	0.604	1.4	-0.379	0.238	0.389	Calcium-binding protein 39-like (Fragment) OS=Homo sapiens OX=9606 GN=CAB39L PE=1 SV=1	16117	Q5TAW7	Q5TAW7	tr|Q5TAW7|Q5TAW7_HUMAN	5.22	7	2		32424	1.35999	0.500544	1.34358	1.34451	1.43592	1.41078	1.04397	1.19047	1.53471	0.252136	0.313332	1.14592	0.997562	1.01405	0.223006	1.19898	1.41769	0.272838
16120	CB39L	Q9H9S4	sp|Q9H9S4|CB39L_HUMAN	CAB39L	1.3	-0.319	0.348	0.604	1.4	-0.379	0.238	0.389	Calcium-binding protein 39-like OS=Homo sapiens OX=9606 GN=CAB39L PE=1 SV=3	16120	CB39L	Q9H9S4	sp|Q9H9S4|CB39L_HUMAN	5.22	6	2		39088	1.35999	0.500544	1.34358	1.34451	1.43592	1.41078	1.04397	1.19047	1.53471	0.252136	0.313332	1.14592	0.997562	1.01405	0.223006	1.19898	1.41769	0.272838
7111	APOB	P04114	sp|P04114|APOB_HUMAN	APOB	1.3	-0.314	0.334	0.592	2.2	-0.694	0.073	0.232	Apolipoprotein B-100 OS=Homo sapiens OX=9606 GN=APOB PE=1 SV=2	7111	APOB	P04114	sp|P04114|APOB_HUMAN	7.26	1	2		515611	0.677047	1.18398	1.05636	1.35079	1.80529	1.65211	1.09996	1.011	0.814183	0.929464	1.05833	0.931521	0.357048	0.699267	0	0.129583	1.3659	0.878166
2446	KHK	P50053	sp|P50053|KHK_HUMAN	KHK	1.3	-0.312	0.316	0.589	2.5	-0.815	0.016	0.198	Ketohexokinase OS=Homo sapiens OX=9606 GN=KHK PE=1 SV=2	2446	KHK	P50053	sp|P50053|KHK_HUMAN	36.54	13	3		32523	1.57788	1.59057	1.16243	1.41885	1.29957	1.20636	0.698476	0.95013	1.04607	1.10262	1.25428	1.32929	0.42418	0.767189	0.691242	0.632662	0.387138	0.461058
197098	H0YNM1	H0YNM1	tr|H0YNM1|H0YNM1_HUMAN	GCHFR	1.3	-0.306	0.352	0.606	2.3	-0.758	0.031	0.201	GTP cyclohydrolase 1 feedback regulatory protein OS=Homo sapiens OX=9606 GN=GCHFR PE=1 SV=1	197098	H0YNM1	H0YNM1	tr|H0YNM1|H0YNM1_HUMAN	41.73	57	1		4899	1.553	1.73599	1.32877	1.39504	0.949922	1.16502	1.1586	1.21495	0.719906	0.701765	1.18192	1.31378	0.616851	0.683465	0.590379	0.611641	0.542594	0.536406
197099	GFRP	P30047	sp|P30047|GFRP_HUMAN	GCHFR	1.3	-0.306	0.352	0.606	2.3	-0.758	0.031	0.201	GTP cyclohydrolase 1 feedback regulatory protein OS=Homo sapiens OX=9606 GN=GCHFR PE=1 SV=3	197099	GFRP	P30047	sp|P30047|GFRP_HUMAN	41.73	30	1		9698	1.553	1.73599	1.32877	1.39504	0.949922	1.16502	1.1586	1.21495	0.719906	0.701765	1.18192	1.31378	0.616851	0.683465	0.590379	0.611641	0.542594	0.536406
2813	GLNA	P15104	sp|P15104|GLNA_HUMAN	GLUL	1.3	-0.306	0.086	0.589	1.6	-0.454	0.03	0.201	Glutamine synthetase OS=Homo sapiens OX=9606 GN=GLUL PE=1 SV=4	2813	GLNA	P15104	sp|P15104|GLNA_HUMAN	42.59	12	3	Carbamidomethylation	42064	1.33954	1.33162	1.315	1.31852	1.11065	1.10418	1.1889	1.08776	0.802447	0.83731	0.82979	0.937471	0.818711	0.804605	0.813927	0.728806	0.706113	0.924657
46471	NDUA7	O95182	sp|O95182|NDUA7_HUMAN	NDUFA7	1.3	-0.306	0.428	0.641	1.6	0.504	0.01	0.198	NADH dehydrogenase [ubiquinone] 1 alpha subcomplex subunit 7 OS=Homo sapiens OX=9606 GN=NDUFA7 PE=1 SV=3	46471	NDUA7	O95182	sp|O95182|NDUA7_HUMAN	36.23	16	1		12551	0.682638	0.626648	0.647772	0	1.14421	1.29889	0.654106	0.530383	0	0	0.645053	0.69695	1.12393	1.19868	1.18679	1.28643	1.64382	1.6337
2153	CRYL1	Q9Y2S2	sp|Q9Y2S2|CRYL1_HUMAN	CRYL1	1.3	-0.304	0.172	0.589	2.6	-0.857	0.004	0.191	Lambda-crystallin homolog OS=Homo sapiens OX=9606 GN=CRYL1 PE=1 SV=3	2153	CRYL1	Q9Y2S2	sp|Q9Y2S2|CRYL1_HUMAN	64.82	14	4	Carbamidomethylation	35419	1.40914	1.51472	1.36068	1.42761	1.31693	1.29372	1.07022	0.767528	1.06507	1.0641	1.28325	1.24676	0.445194	0.574474	0.612362	0.49284	0.564436	0.490954
5321	TMX2	Q9Y320	sp|Q9Y320|TMX2_HUMAN	TMX2	1.3	-0.301	0.306	0.589	1.2	-0.201	0.506	0.621	Thioredoxin-related transmembrane protein 2 OS=Homo sapiens OX=9606 GN=TMX2 PE=1 SV=1	5321	TMX2	Q9Y320	sp|Q9Y320|TMX2_HUMAN	7.39	9	2	Pyro-glu from Q	34038	0.889983	0.951779	0.897505	0.999167	1.60305	1.66448	0.965897	0.903349	0.733314	0.782265	0.897795	0.914401	0.809498	0.818177	0.33573	0.210924	1.79511	1.82759
6580	F5H8H2	F5H8H2	tr|F5H8H2|F5H8H2_HUMAN	MVK	1.3	-0.3	0.067	0.589	2.9	-0.922	0.013	0.198	Mevalonate kinase OS=Homo sapiens OX=9606 GN=MVK PE=1 SV=1	6580	F5H8H2	F5H8H2	tr|F5H8H2|F5H8H2_HUMAN	45.95	3	1		37172	1.54733	1.50598	1.43433	1.4719	1.17281	1.31131	1.16883	1.18637	0.984285	1.10036	1.1119	1.09122	0.580048	0.580152	0.402387	0.315243	0.579659	0.455885
6581	KIME	Q03426	sp|Q03426|KIME_HUMAN	MVK	1.3	-0.3	0.067	0.589	2.9	-0.922	0.013	0.198	Mevalonate kinase OS=Homo sapiens OX=9606 GN=MVK PE=1 SV=1	6581	KIME	Q03426	sp|Q03426|KIME_HUMAN	45.95	3	1		42451	1.54733	1.50598	1.43433	1.4719	1.17281	1.31131	1.16883	1.18637	0.984285	1.10036	1.1119	1.09122	0.580048	0.580152	0.402387	0.315243	0.579659	0.455885
3295	BAAT	Q14032	sp|Q14032|BAAT_HUMAN	BAAT	1.3	-0.298	0.165	0.589	2.6	-0.851	0.04	0.205	Bile acid-CoA:amino acid N-acyltransferase OS=Homo sapiens OX=9606 GN=BAAT PE=1 SV=1	3295	BAAT	Q14032	sp|Q14032|BAAT_HUMAN	33.45	12	3		46299	1.49295	1.56398	1.47662	1.53941	1.13491	1.09011	1.47954	1.2956	0.91489	0.951065	0.931028	0.936878	0.582691	0.60419	0.547101	0.259139	0.638756	0.561142
16157	PECR	Q9BY49	sp|Q9BY49|PECR_HUMAN	PECR	1.3	-0.297	0.124	0.589	1.8	-0.698	0.073	0.232	Peroxisomal trans-2-enoyl-CoA reductase OS=Homo sapiens OX=9606 GN=PECR PE=1 SV=2	16157	PECR	Q9BY49	sp|Q9BY49|PECR_HUMAN	21.41	3	1		32544	1.00207	1.00586	1.38396	1.29363	1.39933	1.44212	1.02099	0.764341	0.837166	1.29998	0.903762	0.918327	0	0	0.503119	0.618383	0.79662	0.810357
4856	ATP5I	P56385	sp|P56385|ATP5I_HUMAN	ATP5ME	1.3	-0.295	0.171	0.589	1.7	-0.536	0.072	0.231	ATP synthase subunit e mitochondrial OS=Homo sapiens OX=9606 GN=ATP5ME PE=1 SV=2	4856	ATP5I	P56385	sp|P56385|ATP5I_HUMAN	6.88	17	2		7933	0.683351	0.696021	1	1.00341	2.1162	2.16372	0.548507	0.578436	0.422515	0.431189	1.9445	1.9667	0.277606	0.281085	0.160317	0.162478	1.78672	1.77724
5189	TMX1	Q9H3N1	sp|Q9H3N1|TMX1_HUMAN	TMX1	1.3	-0.295	0.296	0.589	1.1	-0.131	0.462	0.587	Thioredoxin-related transmembrane protein 1 OS=Homo sapiens OX=9606 GN=TMX1 PE=1 SV=1	5189	TMX1	Q9H3N1	sp|Q9H3N1|TMX1_HUMAN	7.65	9	2	Carbamidomethylation	31791	0.834497	0.870271	0.985427	1.00151	1.5322	1.62924	0.797749	0.869933	0.841779	0.827003	0.857189	0.888518	0.756343	0.862185	0.561807	0.593856	1.5582	1.73229
3825	HACD3	Q9P035	sp|Q9P035|HACD3_HUMAN	HACD3	1.3	-0.294	0.163	0.589	1.7	-0.51	0.082	0.24	Very-long-chain (3R)-3-hydroxyacyl-CoA dehydratase 3 OS=Homo sapiens OX=9606 GN=HACD3 PE=1 SV=2	3825	HACD3	Q9P035	sp|Q9P035|HACD3_HUMAN	16.51	11	3		43160	1.09044	1.09777	1.13953	1.21777	1.52944	1.53243	1.07565	1.06135	0.738474	0.832548	1.11922	1.01518	0.614203	0.610754	0.428971	0.343846	1.25565	1.29677
651018	A0A0A0MRC7	A0A0A0	tr|A0A0A0MRC7|A0A0A0MRC7_HUMAN	CLN3	1.3	-0.289	0.196	0.589	1.2	-0.197	0.165	0.324	Battenin OS=Homo sapiens OX=9606 GN=CLN3 PE=1 SV=1	651018	A0A0A0MRC7	A0A0A0	tr|A0A0A0MRC7|A0A0A0MRC7_HUMAN	8.27	4	1		42829	0.88938	0.837247	1.14194	1.10954	1.48121	1.51297	0.674631	0.745006	1.00867	0.99641	0.87816	0.934379	0.828097	0.755766	0.802894	0.696727	1.36647	1.34052
7239	CP4FN	Q6NT55	sp|Q6NT55|CP4FN_HUMAN	CYP4F22	1.3	-0.288	0.414	0.634	1.2	-0.299	0.293	0.44	Cytochrome P450 4F22 OS=Homo sapiens OX=9606 GN=CYP4F22 PE=2 SV=1	7239	CP4FN	Q6NT55	sp|Q6NT55|CP4FN_HUMAN	6.78	3	1		61958	1.01224	1.03301	0.938713	0.891739	1.47787	1.56525	1.17203	1.13124	0.745075	0.749412	0.704225	0.686702	0.594806	0.555539	0	0	1.4117	1.33044
656	SYAC	P49588	sp|P49588|SYAC_HUMAN	AARS	1.3	-0.287	0.324	0.589	1.5	-0.422	0.039	0.203	Alanine--tRNA ligase cytoplasmic OS=Homo sapiens OX=9606 GN=AARS PE=1 SV=2	656	SYAC	P49588	sp|P49588|SYAC_HUMAN	6.91	11	8	Carbamidomethylation; Replacement of 2 protons by iron	106810	1.03945	1.09255	2.26759	1.00059	1.0315	0.987543	0.852478	0.869285	0.95527	0.902316	1.08186	1.03389	0.568338	0.386465	1.79537	0.717093	0.751813	0.666615
8521	VKORL	Q8N0U8	sp|Q8N0U8|VKORL_HUMAN	VKORC1L1	1.3	-0.285	0.125	0.589	1.3	-0.296	0.365	0.501	Vitamin K epoxide reductase complex subunit 1-like protein 1 OS=Homo sapiens OX=9606 GN=VKORC1L1 PE=1 SV=2	8521	VKORL	Q8N0U8	sp|Q8N0U8|VKORL_HUMAN	21.81	6	1		19836	1.0966	1.15434	1.12111	1.12237	1.34964	1.31732	1.03323	1.07065	0.788869	0.79717	0.886594	0.875518	0.766742	0.835716	0.380163	0.41973	1.48428	1.49994
8529	A0A3B3ISV4	A0A3B3	tr|A0A3B3ISV4|A0A3B3ISV4_HUMAN	VKORC1L1	1.3	-0.285	0.125	0.589	1.3	-0.296	0.365	0.501	Vitamin K epoxide reductase complex subunit 1-like protein 1 OS=Homo sapiens OX=9606 GN=VKORC1L1 PE=1 SV=1	8529	A0A3B3ISV4	A0A3B3	tr|A0A3B3ISV4|A0A3B3ISV4_HUMAN	21.81	5	1		23499	1.0966	1.15434	1.12111	1.12237	1.34964	1.31732	1.03323	1.07065	0.788869	0.79717	0.886594	0.875518	0.766742	0.835716	0.380163	0.41973	1.48428	1.49994
3169	S39AE	Q15043	sp|Q15043|S39AE_HUMAN	SLC39A14	1.3	-0.283	0.063	0.589	1.4	-0.332	0.191	0.348	Zinc transporter ZIP14 OS=Homo sapiens OX=9606 GN=SLC39A14 PE=1 SV=3	3169	S39AE	Q15043	sp|Q15043|S39AE_HUMAN	29.32	5	2		54212	1.11122	1.11138	1.20786	1.14347	1.35814	1.29882	0.975909	0.97818	0.834596	0.825175	0.97996	0.936462	1.04367	0.975781	0.494238	0.52555	1.13435	1.06526
1842	E5RHW4	E5RHW4	tr|E5RHW4|E5RHW4_HUMAN	ERLIN2	1.3	-0.283	0.36	0.607	1.1	-0.066	0.606	0.7	Erlin-2 (Fragment) OS=Homo sapiens OX=9606 GN=ERLIN2 PE=1 SV=1	1842	E5RHW4	E5RHW4	tr|E5RHW4|E5RHW4_HUMAN	11.34	14	3		37725	0.963334	0.898705	0.964454	0.947915	1.47304	1.45014	0.937381	1.02659	0.814534	0.795552	0.711432	0.713163	1.18262	0.971985	0.759166	0.730974	1.33966	1.31936
1843	ERLN2	O94905	sp|O94905|ERLN2_HUMAN	ERLIN2	1.3	-0.283	0.36	0.607	1.1	-0.066	0.606	0.7	Erlin-2 OS=Homo sapiens OX=9606 GN=ERLIN2 PE=1 SV=1	1843	ERLN2	O94905	sp|O94905|ERLN2_HUMAN	11.34	14	3		37840	0.963334	0.898705	0.964454	0.947915	1.47304	1.45014	0.937381	1.02659	0.814534	0.795552	0.711432	0.713163	1.18262	0.971985	0.759166	0.730974	1.33966	1.31936
7404	SPS2	Q99611	sp|Q99611|SPS2_HUMAN	SEPHS2	1.3	-0.282	0.001	0.302	1.9	-0.629	0.014	0.198	Selenide water dikinase 2 OS=Homo sapiens OX=9606 GN=SEPHS2 PE=1 SV=3	7404	SPS2	Q99611	sp|Q99611|SPS2_HUMAN	65.05	7	2		47305	1.38442	1.4126	1.32068	1.32381	1.25502	1.12592	1.11572	1.0844	0.970223	1.10369	0.726311	1.12753	0.608194	0.660005	0.678157	0.735625	0.678925	0.688784
1060	3HIDH	P31937	sp|P31937|3HIDH_HUMAN	HIBADH	1.3	-0.281	0.41	0.633	1.1	-0.06	0.283	0.43	3-hydroxyisobutyrate dehydrogenase mitochondrial OS=Homo sapiens OX=9606 GN=HIBADH PE=1 SV=2	1060	3HIDH	P31937	sp|P31937|3HIDH_HUMAN	7.46	21	5	Carbamylation	35329	0.806266	0.82009	0.928426	0.932047	1.59166	1.60388	0.865842	0.882158	0.840262	0.850137	0.766722	0.790279	0.814448	0.76912	0.786424	0.789198	1.56382	1.59923
3142	COX5B	P10606	sp|P10606|COX5B_HUMAN	COX5B	1.3	-0.281	0.262	0.589	1	-0.02	0.927	0.949	Cytochrome c oxidase subunit 5B mitochondrial OS=Homo sapiens OX=9606 GN=COX5B PE=1 SV=2	3142	COX5B	P10606	sp|P10606|COX5B_HUMAN	1.59	54	6	Carbamidomethylation	13696	0.737976	0.706949	0.871357	0.547636	1.84917	1.88871	0.767868	0.509873	0.619485	0.56969	1.23227	1.21903	0.6903	0.660218	0.373352	0.358097	2.22005	2.17798
76	TKFC	Q3LXA3	sp|Q3LXA3|TKFC_HUMAN	TKFC	1.3	-0.278	0.158	0.589	2.4	-0.788	0.024	0.198	Triokinase/FMN cyclase OS=Homo sapiens OX=9606 GN=TKFC PE=1 SV=2	76	TKFC	Q3LXA3	sp|Q3LXA3|TKFC_HUMAN	62.99	26	10	Carbamidomethylation	58947	1.67325	1.59821	1.24991	1.28144	1.1852	1.14475	1.16936	1.17819	0.921728	0.938034	1.13528	1.12054	0.609833	0.600967	0.536808	0.565345	0.551157	0.539995
76780	J3KP15	J3KP15	tr|J3KP15|J3KP15_HUMAN	SRSF2	1.3	-0.277	0.271	0.589					Serine/arginine-rich-splicing factor 2 (Fragment) OS=Homo sapiens OX=9606 GN=SRSF2 PE=1 SV=8	76780	J3KP15	J3KP15	tr|J3KP15|J3KP15_HUMAN	112.05	6	1		15371	1.17393	1.06232	1.29997	1.46087	0.886432	0.947522	0.807511	0.8618	0.818612	0.758153	0.880099	1.04278	0	0	0	0	0	0
76781	SRSF2	Q01130	sp|Q01130|SRSF2_HUMAN	SRSF2	1.3	-0.277	0.271	0.589					Serine/arginine-rich splicing factor 2 OS=Homo sapiens OX=9606 GN=SRSF2 PE=1 SV=4	76781	SRSF2	Q01130	sp|Q01130|SRSF2_HUMAN	112.05	4	1		25476	1.17393	1.06232	1.29997	1.46087	0.886432	0.947522	0.807511	0.8618	0.818612	0.758153	0.880099	1.04278	0	0	0	0	0	0
1574	OGDHL	Q9ULD0	sp|Q9ULD0|OGDHL_HUMAN	OGDHL	1.3	-0.275	0.467	0.664	1	0.032	0.64	0.731	2-oxoglutarate dehydrogenase-like mitochondrial OS=Homo sapiens OX=9606 GN=OGDHL PE=1 SV=3	1574	OGDHL	Q9ULD0	sp|Q9ULD0|OGDHL_HUMAN	6.26	1	1		114481	0.89281	0.969548	0.466771	0.982537	1.50771	1.6681	0.895721	1.02976	0.719852	0.800222	0.692481	0.696587	0.846753	0.846429	0.832371	0.791489	1.70739	1.65347
197208	F8VU90	F8VU90	tr|F8VU90|F8VU90_HUMAN	FKBP11	1.3	-0.272	0.403	0.628	1.6	-0.478	0.074	0.232	Peptidylprolyl isomerase OS=Homo sapiens OX=9606 GN=FKBP11 PE=1 SV=1	197208	F8VU90	F8VU90	tr|F8VU90|F8VU90_HUMAN	5.6	6	1		19814	1.42673	0.880335	0.80114	0.647103	1.93863	1.84212	0.968267	1.16894	1.00318	0.549699	1.10722	0	0.522473	0.40067	0.441676	0.566339	1.39423	1.34124
197209	FKB11	Q9NYL4	sp|Q9NYL4|FKB11_HUMAN	FKBP11	1.3	-0.272	0.403	0.628	1.6	-0.478	0.074	0.232	Peptidyl-prolyl cis-trans isomerase FKBP11 OS=Homo sapiens OX=9606 GN=FKBP11 PE=1 SV=1	197209	FKB11	Q9NYL4	sp|Q9NYL4|FKB11_HUMAN	5.6	5	1		22180	1.42673	0.880335	0.80114	0.647103	1.93863	1.84212	0.968267	1.16894	1.00318	0.549699	1.10722	0	0.522473	0.40067	0.441676	0.566339	1.39423	1.34124
2515	COX5A	P20674	sp|P20674|COX5A_HUMAN	COX5A	1.3	-0.272	0.314	0.589	1	-0.015	0.962	0.975	Cytochrome c oxidase subunit 5A mitochondrial OS=Homo sapiens OX=9606 GN=COX5A PE=1 SV=2	2515	COX5A	P20674	sp|P20674|COX5A_HUMAN	2.54	42	7		16762	0.705568	0.647241	0.912166	0.900918	1.68281	1.72441	0.80991	0.812651	0.460112	0.464489	1.19419	1.19992	0.639306	0.621595	0.436348	0.431644	2.1671	2.18963
468651	HMOX1	P09601	sp|P09601|HMOX1_HUMAN	HMOX1	1.3	-0.269	0.256	0.589	1.4	-0.343	0.122	0.281	Heme oxygenase 1 OS=Homo sapiens OX=9606 GN=HMOX1 PE=1 SV=1	468651	HMOX1	P09601	sp|P09601|HMOX1_HUMAN	10.64	12	2		32819	0.912683	0.922396	1.31178	1.07753	1.47658	1.52361	0.98971	0.982747	0.833343	0.768496	0.844715	1.18868	0.780446	0.896859	0.943503	0.528785	0.985639	1.03249
7862	RALA	P11233	sp|P11233|RALA_HUMAN	RALA	1.3	-0.267	0.246	0.589	1.3	-0.256	0.192	0.349	Ras-related protein Ral-A OS=Homo sapiens OX=9606 GN=RALA PE=1 SV=1	7862	RALA	P11233	sp|P11233|RALA_HUMAN	11.33	3	1		23567	0.936815	0.972614	1.09021	1.09335	1.45228	1.49977	0.870177	0.886087	0.970882	0.952679	0.900828	0.865357	0.79797	0.783557	0.585	0.565346	1.37202	1.40506
1973	MET7B	Q6UX53	sp|Q6UX53|MET7B_HUMAN	METTL7B	1.3	-0.266	0.304	0.589	1.2	-0.197	0.387	0.52	Methyltransferase-like protein 7B OS=Homo sapiens OX=9606 GN=METTL7B PE=1 SV=2	1973	MET7B	Q6UX53	sp|Q6UX53|MET7B_HUMAN	10.76	42	8	Carbamidomethylation	27775	1.06937	1.08658	0.914137	0.974121	1.44306	1.43996	1.03216	1.06141	0.817786	0.837845	0.79022	0.789767	0.866835	0.86004	0.449193	0.440011	1.56219	1.5653
1974	A0A087WZT2	A0A087	tr|A0A087WZT2|A0A087WZT2_HUMAN	METTL7B	1.3	-0.266	0.304	0.589	1.2	-0.197	0.387	0.52	Methyltransferase-like protein 7B OS=Homo sapiens OX=9606 GN=METTL7B PE=1 SV=1	1974	A0A087WZT2	A0A087	tr|A0A087WZT2|A0A087WZT2_HUMAN	10.76	37	8	Carbamidomethylation	31288	1.06937	1.08658	0.914137	0.974121	1.44306	1.43996	1.03216	1.06141	0.817786	0.837845	0.79022	0.789767	0.866835	0.86004	0.449193	0.440011	1.56219	1.5653
15969	RM10	Q7Z7H8	sp|Q7Z7H8|RM10_HUMAN	MRPL10	1.3	-0.266	0.5	0.681	1.1	0.096	0.324	0.464	39S ribosomal protein L10 mitochondrial OS=Homo sapiens OX=9606 GN=MRPL10 PE=1 SV=3	15969	RM10	Q7Z7H8	sp|Q7Z7H8|RM10_HUMAN	8.82	7	1	Carbamidomethylation	29283	0.942753	0.864712	0.912872	0.767469	1.48231	1.37039	1.09016	1.20008	0.659444	0.69102	0.540997	0.561739	1.10227	1.18103	0.805514	0.852082	1.4858	1.48935
34	CH60	P10809	sp|P10809|CH60_HUMAN	HSPD1	1.3	-0.264	0.322	0.589	1.1	-0.061	0.418	0.549	60 kDa heat shock protein mitochondrial OS=Homo sapiens OX=9606 GN=HSPD1 PE=1 SV=2	34	CH60	P10809	sp|P10809|CH60_HUMAN	8.74	49	27	Carbamidomethylation; Deamidation (NQ); Dehydration; Carbamylation; Replacement of 2 protons by calcium; Replacement of 2 protons by iron	61055	0.780993	0.783373	1.00407	1.0066	1.53073	1.54316	0.728959	0.726579	0.938243	0.935329	0.874931	0.86143	0.789415	0.793368	0.996008	0.99222	1.35016	1.36444
5285	TM109	Q9BVC6	sp|Q9BVC6|TM109_HUMAN	TMEM109	1.3	-0.259	0.313	0.589	1.1	-0.12	0.568	0.672	Transmembrane protein 109 OS=Homo sapiens OX=9606 GN=TMEM109 PE=1 SV=1	5285	TM109	Q9BVC6	sp|Q9BVC6|TM109_HUMAN	8.26	5	1		26210	0.957447	0.893948	1.00223	0.915214	1.48496	1.50517	0.905006	0.928225	0.833401	0.829197	0.840306	0.868228	0.772653	0.757091	0.556985	0.549079	1.71694	1.68391
807	HSDL2	Q6YN16	sp|Q6YN16|HSDL2_HUMAN	HSDL2	1.3	-0.258	0.403	0.628	1.1	-0.065	0.28	0.428	Hydroxysteroid dehydrogenase-like protein 2 OS=Homo sapiens OX=9606 GN=HSDL2 PE=1 SV=1	807	HSDL2	Q6YN16	sp|Q6YN16|HSDL2_HUMAN	9.17	21	8	Carbamidomethylation	45395	0.823823	0.847422	1.0065	1.04075	1.4633	1.46435	0.921823	0.916285	0.912247	0.887806	0.769508	0.689082	0.827874	0.838963	0.875506	0.871692	1.39134	1.45172
7328	PPOX	P50336	sp|P50336|PPOX_HUMAN	PPOX	1.3	-0.258	0.637	0.773	1.2	0.18	0.368	0.504	Protoporphyrinogen oxidase OS=Homo sapiens OX=9606 GN=PPOX PE=1 SV=1	7328	PPOX	P50336	sp|P50336|PPOX_HUMAN	5.28	3	1		50765	0.707278	0.685749	0.825043	0.790301	1.57389	1.57367	1.34488	1.22154	0.435154	0.5199	0.557625	0.527581	1.06543	0.947098	0.666096	0.687428	1.91022	1.96113
1845	PREP	Q5JRX3	sp|Q5JRX3|PREP_HUMAN	PITRM1	1.3	-0.257	0.385	0.619	1.1	-0.093	0.179	0.337	Presequence protease mitochondrial OS=Homo sapiens OX=9606 GN=PITRM1 PE=1 SV=3	1845	PREP	Q5JRX3	sp|Q5JRX3|PREP_HUMAN	7.28	10	6	Carbamidomethylation	117413	0.922874	0.963895	0.884302	0.919905	1.49706	1.51191	1.02606	1.02724	0.730533	0.770639	0.792993	0.810583	0.881201	0.94376	0.629141	0.810681	1.43715	1.44008
16566	PDP1	Q9P0J1	sp|Q9P0J1|PDP1_HUMAN	PDP1	1.3	-0.257	0.343	0.598	1.1	0.098	0.524	0.638	[Pyruvate dehydrogenase [acetyl-transferring]]-phosphatase 1 mitochondrial OS=Homo sapiens OX=9606 GN=PDP1 PE=1 SV=3	16566	PDP1	Q9P0J1	sp|Q9P0J1|PDP1_HUMAN	9.34	4	2		61054	0.784431	0.806011	0.880509	0.931432	1.46908	1.44501	0.801168	0.759575	0.794901	0.848673	0.776027	0.795755	0.640742	0.837847	0.727383	1.0795	1.82405	1.79791
635	QOR	Q08257	sp|Q08257|QOR_HUMAN	CRYZ	1.3	-0.256	0.204	0.589	1.4	-0.372	0.078	0.237	Quinone oxidoreductase OS=Homo sapiens OX=9606 GN=CRYZ PE=1 SV=1	635	QOR	Q08257	sp|Q08257|QOR_HUMAN	10.92	34	8	Carbamidomethylation	35207	1.0553	0.793465	1.31148	1.21122	1.39267	1.49172	0.963581	0.894551	1.05049	0.853033	0.986804	0.974164	0.871451	0.625726	0.63201	0.774492	0.899307	1.21855
1803	CH10	P61604	sp|P61604|CH10_HUMAN	HSPE1	1.3	-0.256	0.394	0.621	1.1	0.066	0.495	0.613	10 kDa heat shock protein mitochondrial OS=Homo sapiens OX=9606 GN=HSPE1 PE=1 SV=2	1803	CH10	P61604	sp|P61604|CH10_HUMAN	18.94	33	5		10932	0.760658	0.765141	0.948108	0.953357	1.46887	1.48442	0.747316	0.751487	0.927549	0.927252	0.742255	0.747488	0.951951	0.941484	1.05339	1.04807	1.38251	1.3987
2065	SAR1B	Q9Y6B6	sp|Q9Y6B6|SAR1B_HUMAN	SAR1B	1.3	-0.253	0.172	0.589	1.7	-0.504	0.078	0.237	GTP-binding protein SAR1b OS=Homo sapiens OX=9606 GN=SAR1B PE=1 SV=1	2065	SAR1B	Q9Y6B6	sp|Q9Y6B6|SAR1B_HUMAN	28.56	24	3	Carbamidomethylation	22410	1.30323	1.32935	1.32534	1.32477	1.1517	1.08056	1.26063	1.32444	0.890361	0.88996	0.825914	0.805111	0.579929	0.585347	0.656851	0.88006	0.88491	0.901532
753	ACSL4	O60488	sp|O60488|ACSL4_HUMAN	ACSL4	1.3	-0.253	0.075	0.589	1.5	-0.412	0.077	0.236	Long-chain-fatty-acid--CoA ligase 4 OS=Homo sapiens OX=9606 GN=ACSL4 PE=1 SV=2	753	ACSL4	O60488	sp|O60488|ACSL4_HUMAN	31.74	6	4	Carbamidomethylation	79188	1.19209	1.16695	1.16944	1.28675	1.26083	1.25484	1.06482	1.01694	1.0177	0.978726	0.852155	0.881892	0.991447	1.00551	0.452742	0.814124	0.836186	0.756851
6956	E7EQB8	E7EQB8	tr|E7EQB8|E7EQB8_HUMAN	IDH3G	1.3	-0.252	0.34	0.595	1.3	0.336	0.113	0.27	Isocitrate dehydrogenase [NAD] subunit mitochondrial OS=Homo sapiens OX=9606 GN=IDH3G PE=1 SV=1	6956	E7EQB8	E7EQB8	tr|E7EQB8|E7EQB8_HUMAN	19.76	7	1		37067	0.652992	0.739022	0.908523	0.919672	1.23356	1.37724	0.806227	0.833094	0.614194	0.597667	0.661425	0.807794	1.02398	0.933536	1.05847	1.07745	1.89248	1.86269
46369	IDH3G	P51553	sp|P51553|IDH3G_HUMAN	IDH3G	1.3	-0.252	0.34	0.595	1.3	0.336	0.113	0.27	Isocitrate dehydrogenase [NAD] subunit gamma mitochondrial OS=Homo sapiens OX=9606 GN=IDH3G PE=1 SV=1	46369	IDH3G	P51553	sp|P51553|IDH3G_HUMAN	19.76	6	1		42794	0.652992	0.739022	0.908523	0.919672	1.23356	1.37724	0.806227	0.833094	0.614194	0.597667	0.661425	0.807794	1.02398	0.933536	1.05847	1.07745	1.89248	1.86269
46821	Q5T712	Q5T712	tr|Q5T712|Q5T712_HUMAN	ABHD12	1.3	-0.251	0.254	0.589	1.3	-0.3	0.296	0.441	Monoacylglycerol lipase ABHD12 (Fragment) OS=Homo sapiens OX=9606 GN=ABHD12 PE=1 SV=1	46821	Q5T712	Q5T712	tr|Q5T712|Q5T712_HUMAN	16.28	4	1		21231	0.976667	1.01826	1.20632	1.19734	1.33145	1.37208	1.02522	1.07862	0.880818	0.863707	0.882231	0.865373	0.854016	0.887934	0.44694	0.505899	1.32701	1.28012
46834	ABD12	Q8N2K0	sp|Q8N2K0|ABD12_HUMAN	ABHD12	1.3	-0.251	0.254	0.589	1.3	-0.3	0.296	0.441	Monoacylglycerol lipase ABHD12 OS=Homo sapiens OX=9606 GN=ABHD12 PE=1 SV=2	46834	ABD12	Q8N2K0	sp|Q8N2K0|ABD12_HUMAN	16.28	2	1		45097	0.976667	1.01826	1.20632	1.19734	1.33145	1.37208	1.02522	1.07862	0.880818	0.863707	0.882231	0.865373	0.854016	0.887934	0.44694	0.505899	1.32701	1.28012
930	LMAN2	Q12907	sp|Q12907|LMAN2_HUMAN	LMAN2	1.3	-0.251	0.081	0.589	1.3	-0.276	0.292	0.438	Vesicular integral-membrane protein VIP36 OS=Homo sapiens OX=9606 GN=LMAN2 PE=1 SV=1	930	LMAN2	Q12907	sp|Q12907|LMAN2_HUMAN	9.29	27	7	Oxidation (M); Carbamidomethylation	40229	1.12482	1.10794	1.29378	1.28809	0.805797	1.43283	1.01589	1.0084	0.941057	1.06607	0.978209	0.539841	0.883998	0.909762	0.641022	0.665213	1.14401	1.15326
254	FUMH	P07954	sp|P07954|FUMH_HUMAN	FH	1.3	-0.251	0.242	0.589	1.1	-0.141	0.069	0.226	Fumarate hydratase mitochondrial OS=Homo sapiens OX=9606 GN=FH PE=1 SV=3	254	FUMH	P07954	sp|P07954|FUMH_HUMAN	13.85	53	18	Carbamidomethylation; Oxidation (M); Carbamylation	54637	0.934751	0.954581	1.08188	1.0002	1.42912	1.38368	0.89723	0.930385	0.854206	0.872398	0.845974	0.875991	0.880676	0.880494	0.870897	0.879175	1.20831	1.22005
5882	ATLA2	Q8NHH9	sp|Q8NHH9|ATLA2_HUMAN	ATL2	1.3	-0.25	0.212	0.589	1.3	-0.292	0.117	0.273	Atlastin-2 OS=Homo sapiens OX=9606 GN=ATL2 PE=1 SV=2	5882	ATLA2	Q8NHH9	sp|Q8NHH9|ATLA2_HUMAN	14.87	3	1		66229	1.08949	0.864858	1.31568	1.17441	1.26537	1.37259	1.0102	0.995926	0.884302	0.823912	0.934571	0.935621	0.855409	0.900134	0.837141	0.695448	1.04011	1.00483
693	A0A1B0GU03	A0A1B0	tr|A0A1B0GU03|A0A1B0GU03_HUMAN		1.3	-0.25	0.373	0.613	1.2	-0.167	0.364	0.501	Uncharacterized protein OS=Homo sapiens OX=9606 PE=1 SV=1	693	A0A1B0GU03	A0A1B0	tr|A0A1B0GU03|A0A1B0GU03_HUMAN	8.55	2	1	Carbamidomethylation	62702	1.02518	1.07011	1.21461	1.24766	1.03336	1.04419	1.11571	1.23638	0.982824	0.985728	0	0.408239	1.07935	1.21283	0.814512	0.863402	0.863204	0.802702
2163	SMC1A	Q14683	sp|Q14683|SMC1A_HUMAN	SMC1A	1.3	-0.249	0.16	0.589	1.2	-0.201	0.474	0.597	Structural maintenance of chromosomes protein 1A OS=Homo sapiens OX=9606 GN=SMC1A PE=1 SV=2	2163	SMC1A	Q14683	sp|Q14683|SMC1A_HUMAN	2.38	1	2		143233	0.817618	0.736335	1.95622	0.792497	1.26379	1.33339	0.751717	0.734152	1.23247	0.930127	0.856912	0.898725	0.844822	1.15472	1.1119	1.12022	0.890749	0.573626
997	ANXA7	P20073	sp|P20073|ANXA7_HUMAN	ANXA7	1.3	-0.248	0.352	0.606	1.2	-0.197	0.284	0.431	Annexin A7 OS=Homo sapiens OX=9606 GN=ANXA7 PE=1 SV=3	997	ANXA7	P20073	sp|P20073|ANXA7_HUMAN	4.18	21	10	Carbamidomethylation	52739	0.816083	0.95139	0.915869	1.00223	1.37116	1.8335	0.90091	0.977931	0.951264	0.649744	1.00464	0.915953	0.829427	0.824286	0.577317	1.21009	1.11817	1.15004
197510	RT29	P51398	sp|P51398|RT29_HUMAN	DAP3	1.3	-0.248	0.465	0.664	1.1	0.121	0.652	0.743	28S ribosomal protein S29 mitochondrial OS=Homo sapiens OX=9606 GN=DAP3 PE=1 SV=1	197510	RT29	P51398	sp|P51398|RT29_HUMAN	5.65	4	1		45566	0.754835	1.02719	0.814084	0.772202	1.57669	1.2354	1.15917	0.697841	0.67702	0.95014	0.697025	0.509204	0	0.777191	0.697025	0.679323	1.79742	2.17825
297	DLDH	P09622	sp|P09622|DLDH_HUMAN	DLD	1.3	-0.248	0.419	0.636	1.1	0.127	0.094	0.253	Dihydrolipoyl dehydrogenase mitochondrial OS=Homo sapiens OX=9606 GN=DLD PE=1 SV=2	297	DLDH	P09622	sp|P09622|DLDH_HUMAN	17.49	41	17	Carbamidomethylation; Oxidation (M); Carbamylation; Sodium adduct	54177	0.760674	0.776491	0.861639	0.886914	1.46996	1.48564	0.825982	0.854953	0.77891	0.799049	0.74377	0.75233	0.964696	0.989482	0.971926	0.985107	1.54189	1.55059
4038	NEUL	Q9BYT8	sp|Q9BYT8|NEUL_HUMAN	NLN	1.3	-0.247	0.297	0.589	1.2	-0.191	0.011	0.198	Neurolysin mitochondrial OS=Homo sapiens OX=9606 GN=NLN PE=1 SV=1	4038	NEUL	Q9BYT8	sp|Q9BYT8|NEUL_HUMAN	11.87	8	5	Carbamidomethylation	80652	0.959403	0.983623	1.0493	1.04467	1.42331	1.41541	0.884074	0.896184	0.997488	0.977831	0.804112	0.831983	0.802287	0.81696	0.866207	0.866102	1.19388	1.18718
4851	ARL8B	Q9NVJ2	sp|Q9NVJ2|ARL8B_HUMAN	ARL8B	1.3	-0.247	0.107	0.589	1	-0.046	0.803	0.853	ADP-ribosylation factor-like protein 8B OS=Homo sapiens OX=9606 GN=ARL8B PE=1 SV=1	4851	ARL8B	Q9NVJ2	sp|Q9NVJ2|ARL8B_HUMAN	18.82	13	2		21539	1.05067	1.09691	1.06861	1.11367	1.15725	1.098	0.977292	1.02089	0.699204	0.75367	0.845919	0.808451	1.1538	1.19423	0.716863	0.727925	1.22647	1.29017
6942	LMF2	Q9BU23	sp|Q9BU23|LMF2_HUMAN	LMF2	1.3	-0.244	0.403	0.628	1.1	-0.236	0.26	0.407	Lipase maturation factor 2 OS=Homo sapiens OX=9606 GN=LMF2 PE=1 SV=2	6942	LMF2	Q9BU23	sp|Q9BU23|LMF2_HUMAN	2.22	3	1		79698	0.968275	1.346	0.650635	1.04078	1.38082	1.16868	1.2417	1.00443	1.04451	0.665345	0	0.568797	0.812821	0.825576	0	0	1.0988	1.18284
5250	ABHDB	Q8NFV4	sp|Q8NFV4|ABHDB_HUMAN	ABHD11	1.3	-0.244	0.354	0.606	1.3	0.311	0.086	0.245	Protein ABHD11 OS=Homo sapiens OX=9606 GN=ABHD11 PE=1 SV=1	5250	ABHDB	Q8NFV4	sp|Q8NFV4|ABHDB_HUMAN	16.78	8	1		34690	0.80969	0.764597	0.929526	0.954704	1.14977	1.25899	0.962134	0.941218	0.468909	0.506036	0.906467	0.615693	1.1954	1.04081	0.940333	1.21017	1.70032	1.64523
2498	RAC1	P63000	sp|P63000|RAC1_HUMAN	RAC1	1.3	-0.243	0.177	0.589	1.3	-0.262	0.057	0.218	Ras-related C3 botulinum toxin substrate 1 OS=Homo sapiens OX=9606 GN=RAC1 PE=1 SV=1	2498	RAC1	P63000	sp|P63000|RAC1_HUMAN	8.69	19	3	Carbamidomethylation	21450	1.00197	0.99206	1.00642	0.995599	1.48727	1.52714	0.949928	0.941843	0.886024	0.679253	0.997461	1.09934	0.873378	0.855213	0.695354	0.683513	1.35728	0.97096
46721	RM20	Q9BYC9	sp|Q9BYC9|RM20_HUMAN	MRPL20	1.3	-0.243	0.467	0.664	1.2	0.149	0.444	0.572	39S ribosomal protein L20 mitochondrial OS=Homo sapiens OX=9606 GN=MRPL20 PE=1 SV=1	46721	RM20	Q9BYC9	sp|Q9BYC9|RM20_HUMAN	6.11	7	1		17443	0	0.690254	0.960758	0	1.32344	1.16802	0	0.879034	0	0.789705	0	0.499042	1.0122	1.03753	0.839556	0.751736	1.56954	1.47918
681272	F5H702	F5H702	tr|F5H702|F5H702_HUMAN	MRPL48	1.3	-0.24	0.307	0.589	1	-0.011	0.211	0.367	39S ribosomal protein L48 mitochondrial OS=Homo sapiens OX=9606 GN=MRPL48 PE=1 SV=1	681272	F5H702	F5H702	tr|F5H702|F5H702_HUMAN	12.5	11	1		12770	0.77017	0.891783	1.04734	1.06161	1.59483	1.13554	0.90158	0.861352	0.776097	0.911001	0.826454	0.787442	0.77174	0.879929	1.0302	1.0691	1.28833	1.39548
681273	RM48	Q96GC5	sp|Q96GC5|RM48_HUMAN	MRPL48	1.3	-0.24	0.307	0.589	1	-0.011	0.211	0.367	39S ribosomal protein L48 mitochondrial OS=Homo sapiens OX=9606 GN=MRPL48 PE=1 SV=2	681273	RM48	Q96GC5	sp|Q96GC5|RM48_HUMAN	12.5	6	1		23935	0.77017	0.891783	1.04734	1.06161	1.59483	1.13554	0.90158	0.861352	0.776097	0.911001	0.826454	0.787442	0.77174	0.879929	1.0302	1.0691	1.28833	1.39548
2725	ACADL	P28330	sp|P28330|ACADL_HUMAN	ACADL	1.3	-0.239	0.297	0.589	1.2	0.17	0.046	0.21	Long-chain specific acyl-CoA dehydrogenase mitochondrial OS=Homo sapiens OX=9606 GN=ACADL PE=1 SV=2	2725	ACADL	P28330	sp|P28330|ACADL_HUMAN	16.45	13	6		47656	0.794431	0.809157	0.856963	0.858507	1.42678	1.39113	0.766276	0.755309	0.810948	0.71245	0.829121	0.831628	0.900068	0.901724	1.05519	1.02614	1.62013	1.65406
3636	VATH	Q9UI12	sp|Q9UI12|VATH_HUMAN	ATP6V1H	1.3	-0.237	0.35	0.605	1.2	-0.168	0.196	0.352	V-type proton ATPase subunit H OS=Homo sapiens OX=9606 GN=ATP6V1H PE=1 SV=1	3636	VATH	Q9UI12	sp|Q9UI12|VATH_HUMAN	20.08	4	2		55883	1.1789	1.21374	1.16443	1.16434	1.05568	1.03328	1.10471	0.320832	1.3036	0.26944	1.15853	1.23079	0.947841	0.885002	0.946458	0.922219	1.01494	1.08526
47004	CMTD1	Q86VU5	sp|Q86VU5|CMTD1_HUMAN	COMTD1	1.3	-0.236	0.399	0.627	1.2	-0.167	0.188	0.344	Catechol O-methyltransferase domain-containing protein 1 OS=Homo sapiens OX=9606 GN=COMTD1 PE=1 SV=1	47004	CMTD1	Q86VU5	sp|Q86VU5|CMTD1_HUMAN	2.27	9	2	Carbamidomethylation	28809	0.700313	0.897012	0.810723	1.36224	1.93584	1.09927	0.703962	1.08835	0.788033	1.08742	1.03078	0.689679	0.973294	0.623879	0.789015	0.832439	1.54604	1.0417
14632	K2013	Q8IYS2	sp|Q8IYS2|K2013_HUMAN	KIAA2013	1.3	-0.236	0.314	0.589	1.1	-0.117	0.802	0.853	Uncharacterized protein KIAA2013 OS=Homo sapiens OX=9606 GN=KIAA2013 PE=1 SV=1	14632	K2013	Q8IYS2	sp|Q8IYS2|K2013_HUMAN	5.2	2	1		69157	0.853483	0.897874	0	1.29491	1.19896	1.05885	1.01063	0.962499	0.780501	1.11421	0.624563	0.689806	1.29075	1.37347	0.380375	0	1.19625	1.27288
766	HCD2	Q99714	sp|Q99714|HCD2_HUMAN	HSD17B10	1.3	-0.236	0.387	0.619	1	0.045	0.386	0.52	3-hydroxyacyl-CoA dehydrogenase type-2 OS=Homo sapiens OX=9606 GN=HSD17B10 PE=1 SV=3	766	HCD2	Q99714	sp|Q99714|HCD2_HUMAN	14.34	85	14	Carbamidomethylation; Carbamylation; Replacement of 2 protons by calcium; Oxidation (M); Sodium adduct; 2 more	26923	0.833857	0.861785	0.960613	0.971961	1.37162	1.38209	0.916268	0.919571	0.835263	0.841411	0.729502	0.723419	0.942136	0.942234	0.92343	0.936348	1.44815	1.46035
575292	TOIP2	Q8NFQ8	sp|Q8NFQ8|TOIP2_HUMAN	TOR1AIP2	1.3	-0.235	0.268	0.589	1.4	-0.32	0.131	0.288	Torsin-1A-interacting protein 2 OS=Homo sapiens OX=9606 GN=TOR1AIP2 PE=1 SV=1	575292	TOIP2	Q8NFQ8	sp|Q8NFQ8|TOIP2_HUMAN	4.3	3	1		51263	0.889263	1.01604	0.996128	0.98062	1.45389	1.43198	0.810035	1.2353	0	0.554593	1.07525	1.12684	0.6806	0.736284	0	0.416375	1.18069	1.41612
77162	THIOM	Q99757	sp|Q99757|THIOM_HUMAN	TXN2	1.3	-0.235	0.253	0.589	1.2	0.219	0.048	0.211	Thioredoxin mitochondrial OS=Homo sapiens OX=9606 GN=TXN2 PE=1 SV=2	77162	THIOM	Q99757	sp|Q99757|THIOM_HUMAN	48.24	8	1		18383	0.765959	0.84383	1.0174	1.03219	1.13798	1.2335	0.836249	0.856189	0.701991	0.785212	0.736521	0.707054	1.11936	1.1159	1.2208	1.23491	1.33478	1.32019
81	AIFM1	O95831	sp|O95831|AIFM1_HUMAN	AIFM1	1.3	-0.233	0.315	0.589	1	-0.051	0.745	0.811	Apoptosis-inducing factor 1 mitochondrial OS=Homo sapiens OX=9606 GN=AIFM1 PE=1 SV=1	81	AIFM1	O95831	sp|O95831|AIFM1_HUMAN	19.31	49	21	Carbamidomethylation	66901	0.847144	0.86758	0.971172	0.970936	1.4518	1.45968	0.870742	0.871827	0.822131	0.837139	0.899483	0.868099	1.03673	1.05735	0.914019	0.909158	1.17005	1.17496
8328	RM53	Q96EL3	sp|Q96EL3|RM53_HUMAN	MRPL53	1.3	-0.233	0.518	0.694	1.4	0.351	0.021	0.198	39S ribosomal protein L53 mitochondrial OS=Homo sapiens OX=9606 GN=MRPL53 PE=1 SV=1	8328	RM53	Q96EL3	sp|Q96EL3|RM53_HUMAN	24.99	16	1		12107	0.596775	0.677719	0.82943	0.855497	1.3749	1.42962	0.904064	0.93385	0.665812	0.569693	0.624533	0.665963	1.08387	1.09612	1.0945	1.22555	1.72298	1.64913
76691	NFIC	P08651	sp|P08651|NFIC_HUMAN	NFIC	1.3	-0.232	0.296	0.589	1.1	-0.147	0.122	0.28	Nuclear factor 1 C-type OS=Homo sapiens OX=9606 GN=NFIC PE=1 SV=2	76691	NFIC	P08651	sp|P08651|NFIC_HUMAN	6.75	3	1		55675	1.17459	1.19454	0.922817	1.48782	0.879644	1.09697	0.996022	0.816679	0.696575	0.730767	0.946518	1.17968	1.00292	1.01104	0.94373	1.01725	0.970561	0.931868
5103	RAB18	Q9NP72	sp|Q9NP72|RAB18_HUMAN	RAB18	1.3	-0.231	0.297	0.589	1.1	-0.116	0.415	0.548	Ras-related protein Rab-18 OS=Homo sapiens OX=9606 GN=RAB18 PE=1 SV=1	5103	RAB18	Q9NP72	sp|Q9NP72|RAB18_HUMAN	12.03	5	1		22977	0	0.874102	1.08718	1.19928	1.28708	1.35803	0.839078	0.7631	0	1.08412	0.731593	0.791141	0.991711	0.973542	0.927457	0.964483	1.0865	1.04161
16736	TCP4	P53999	sp|P53999|TCP4_HUMAN	SUB1	1.3	-0.23	0.386	0.619	1.2	-0.198	0.674	0.76	Activated RNA polymerase II transcriptional coactivator p15 OS=Homo sapiens OX=9606 GN=SUB1 PE=1 SV=3	16736	TCP4	P53999	sp|P53999|TCP4_HUMAN	1.76	10	1		14395	0.805932	0.847731	1.14275	1.00159	1.24247	1.36206	0.28712	0	1.25156	1.22996	0.737229	1.2286	1.28711	1.2451	1.19265	0.788983	0.349151	0
1848	COMT	P21964	sp|P21964|COMT_HUMAN	COMT	1.3	-0.227	0.374	0.614	1.1	-0.104	0.389	0.521	Catechol O-methyltransferase OS=Homo sapiens OX=9606 GN=COMT PE=1 SV=2	1848	COMT	P21964	sp|P21964|COMT_HUMAN	5.08	17	4	Carbamidomethylation	30037	0.921746	0.925934	0.957421	1.0151	1.26881	1.57338	1.0984	1.06066	0.523922	0.814872	0.894649	0.90792	0.935218	1.05794	0.622318	0.840354	1.28773	1.29363
77515	H3BP77	H3BP77	tr|H3BP77|H3BP77_HUMAN	TK2	1.3	-0.227	0.362	0.607	1.1	0.127	0.639	0.731	Thymidine kinase 2 mitochondrial OS=Homo sapiens OX=9606 GN=TK2 PE=1 SV=1	77515	H3BP77	H3BP77	tr|H3BP77|H3BP77_HUMAN	12.18	2	1		32873	0	0.719123	1.07437	1.03324	1.32003	1.22668	0.723603	0.763926	0	0.955527	0.606898	0.722504	0.952124	0.678476	0.846275	0.744174	1.79237	1.84068
681223	KITM	O00142	sp|O00142|KITM_HUMAN	TK2	1.3	-0.227	0.362	0.607	1.1	0.127	0.639	0.731	Thymidine kinase 2 mitochondrial OS=Homo sapiens OX=9606 GN=TK2 PE=1 SV=4	681223	KITM	O00142	sp|O00142|KITM_HUMAN	12.18	3	1		31005	0	0.719123	1.07437	1.03324	1.32003	1.22668	0.723603	0.763926	0	0.955527	0.606898	0.722504	0.952124	0.678476	0.846275	0.744174	1.79237	1.84068
681224	A0A0A0MSY7	A0A0A0	tr|A0A0A0MSY7|A0A0A0MSY7_HUMAN	TK2	1.3	-0.227	0.362	0.607	1.1	0.127	0.639	0.731	Thymidine kinase 2 mitochondrial OS=Homo sapiens OX=9606 GN=TK2 PE=1 SV=1	681224	A0A0A0MSY7	A0A0A0	tr|A0A0A0MSY7|A0A0A0MSY7_HUMAN	12.18	2	1		33328	0	0.719123	1.07437	1.03324	1.32003	1.22668	0.723603	0.763926	0	0.955527	0.606898	0.722504	0.952124	0.678476	0.846275	0.744174	1.79237	1.84068
6241	CISD1	Q9NZ45	sp|Q9NZ45|CISD1_HUMAN	CISD1	1.3	-0.226	0.339	0.595	1.2	0.205	0.606	0.7	CDGSH iron-sulfur domain-containing protein 1 OS=Homo sapiens OX=9606 GN=CISD1 PE=1 SV=1	6241	CISD1	Q9NZ45	sp|Q9NZ45|CISD1_HUMAN	3.59	26	2		12199	0.682132	0.694422	0.886233	0.868966	1.46403	1.44578	0.7903	0.855669	0.506065	0.505304	1.03921	0.989235	1.06534	0.942601	0.478303	0.420058	2.10377	2.26257
3972	ACO13	Q9NPJ3	sp|Q9NPJ3|ACO13_HUMAN	ACOT13	1.3	-0.225	0.427	0.64	1.1	0.124	0.188	0.345	Acyl-coenzyme A thioesterase 13 OS=Homo sapiens OX=9606 GN=ACOT13 PE=1 SV=1	3972	ACO13	Q9NPJ3	sp|Q9NPJ3|ACO13_HUMAN	19	16	2		14960	0.722424	0.722235	0.959629	0.907881	1.43361	1.45801	0.767961	0.779405	0.888202	0.878954	0.765284	0.770997	0.935214	0.943741	1.06961	1.09722	1.44807	1.45156
3574	STML2	Q9UJZ1	sp|Q9UJZ1|STML2_HUMAN	STOML2	1.3	-0.225	0.414	0.634	1.3	0.249	0.024	0.198	Stomatin-like protein 2 mitochondrial OS=Homo sapiens OX=9606 GN=STOML2 PE=1 SV=1	3574	STML2	Q9UJZ1	sp|Q9UJZ1|STML2_HUMAN	24.54	30	5		38534	0.736463	0.731132	0.827906	0.832875	1.38962	1.43339	0.805542	0.842453	0.715591	0.710847	0.757291	0.772155	1.02303	0.99814	1.12143	1.13666	1.59017	1.5753
287562	RT09	P82933	sp|P82933|RT09_HUMAN	MRPS9	1.3	-0.223	0.528	0.701	1.2	0.18	0.19	0.346	28S ribosomal protein S9 mitochondrial OS=Homo sapiens OX=9606 GN=MRPS9 PE=1 SV=2	287562	RT09	P82933	sp|P82933|RT09_HUMAN	11.6	3	1		45835	0.690585	0.730661	1.04691	0.838159	1.38742	1.39218	0.830574	0.891254	0.912469	0.94092	0.578147	0.597385	1.09311	0.902733	0.953038	0.926011	1.66606	1.62238
5813	WASC4	Q2M389	sp|Q2M389|WASC4_HUMAN	WASHC4	1.3	-0.219	0.077	0.589	1	-0.031	0.937	0.955	WASH complex subunit 4 OS=Homo sapiens OX=9606 GN=WASHC4 PE=1 SV=2	5813	WASC4	Q2M389	sp|Q2M389|WASC4_HUMAN	8.88	1	1		136403	1.00985	1.00243	0.958315	1.51568	1.04833	0.96539	0.879945	0.943817	0.986424	0.86884	0.641499	0.864194	1.55983	1.76598	1.04368	0.658715	0.631917	0.655168
16469	A0A087X256	A0A087	tr|A0A087X256|A0A087X256_HUMAN	WASHC4	1.3	-0.219	0.077	0.589	1	-0.031	0.937	0.955	WASH complex subunit 4 OS=Homo sapiens OX=9606 GN=WASHC4 PE=1 SV=1	16469	A0A087X256	A0A087	tr|A0A087X256|A0A087X256_HUMAN	8.88	1	1		136502	1.00985	1.00243	0.958315	1.51568	1.04833	0.96539	0.879945	0.943817	0.986424	0.86884	0.641499	0.864194	1.55983	1.76598	1.04368	0.658715	0.631917	0.655168
46742	F8W1W1	F8W1W1	tr|F8W1W1|F8W1W1_HUMAN	WASHC4	1.3	-0.219	0.077	0.589	1	-0.031	0.937	0.955	WASH complex subunit 4 (Fragment) OS=Homo sapiens OX=9606 GN=WASHC4 PE=1 SV=1	46742	F8W1W1	F8W1W1	tr|F8W1W1|F8W1W1_HUMAN	8.88	9	1		13362	1.00985	1.00243	0.958315	1.51568	1.04833	0.96539	0.879945	0.943817	0.986424	0.86884	0.641499	0.864194	1.55983	1.76598	1.04368	0.658715	0.631917	0.655168
318011	A0A1W2PQV2	A0A1W2	tr|A0A1W2PQV2|A0A1W2PQV2_HUMAN	GCSH	1.3	-0.219	0.408	0.631	1	-0.003	0.966	0.977	Glycine cleavage system H protein mitochondrial (Fragment) OS=Homo sapiens OX=9606 GN=GCSH PE=1 SV=1	318011	A0A1W2PQV2	A0A1W2	tr|A0A1W2PQV2|A0A1W2PQV2_HUMAN	9.9	10	1	Carbamidomethylation	11118	0.769508	0.846422	0.974661	0.953016	1.47118	1.42899	0.830206	0.831497	0.945127	0.901253	0.844571	0.775667	0.909141	0.924213	0.991266	0.807709	1.41107	1.3845
7595	NDUS6	O75380	sp|O75380|NDUS6_HUMAN	NDUFS6	1.3	-0.219	0.38	0.617	1.3	0.317	0.062	0.222	NADH dehydrogenase [ubiquinone] iron-sulfur protein 6 mitochondrial OS=Homo sapiens OX=9606 GN=NDUFS6 PE=1 SV=1	7595	NDUS6	O75380	sp|O75380|NDUS6_HUMAN	28.83	12	1	Carbamidomethylation	13712	0.956764	0.80801	0.65575	0.746115	1.39515	1.43153	0.775471	0.732293	0.680331	0.8529	0.799585	0.83678	1.16363	1.37253	1.07974	1.14797	1.56545	0
2857	H7BXI1	H7BXI1	tr|H7BXI1|H7BXI1_HUMAN	ESYT2	1.3	-0.218	0.099	0.589	1.1	0.063	0.705	0.784	Extended synaptotagmin-2 (Fragment) OS=Homo sapiens OX=9606 GN=ESYT2 PE=1 SV=1	2857	H7BXI1	H7BXI1	tr|H7BXI1|H7BXI1_HUMAN	17.77	6	4	Carbamylation	98010	1.00665	1.00404	0.916897	1.10136	1.01444	1.26802	0.895694	0.912577	0.703504	0.918886	0.838907	0.732381	0.967431	1.29349	0.759893	0.836576	1.43145	1.3978
9938	COQ8A	Q8NI60	sp|Q8NI60|COQ8A_HUMAN	COQ8A	1.3	-0.218	0.579	0.737	1.1	0.135	0.348	0.485	Atypical kinase COQ8A mitochondrial OS=Homo sapiens OX=9606 GN=COQ8A PE=1 SV=1	9938	COQ8A	Q8NI60	sp|Q8NI60|COQ8A_HUMAN	9.34	6	3	Acetylation (N-term)	71950	0.874984	0.408205	0.806715	0.931262	1.57346	1.57159	0.774547	0.970585	0.863573	0.837272	0.699381	0.71221	1.05607	0.933582	0.878723	0.839206	1.67203	1.59661
9260	PDPR	Q8NCN5	sp|Q8NCN5|PDPR_HUMAN	PDPR	1.3	-0.217	0.309	0.589	1.2	0.168	0.311	0.453	Pyruvate dehydrogenase phosphatase regulatory subunit mitochondrial OS=Homo sapiens OX=9606 GN=PDPR PE=1 SV=2	9260	PDPR	Q8NCN5	sp|Q8NCN5|PDPR_HUMAN	14.22	3	2		99364	0.842532	0.855229	0.913318	0.886599	1.26326	1.33574	0.862666	0.890669	0.672075	0.808064	0.791284	0.772299	0.899337	0.910019	0.889114	0.971895	1.72106	1.71484
2058	NDUS3	O75489	sp|O75489|NDUS3_HUMAN	NDUFS3	1.3	-0.215	0.396	0.624	1.2	0.17	0.003	0.19	NADH dehydrogenase [ubiquinone] iron-sulfur protein 3 mitochondrial OS=Homo sapiens OX=9606 GN=NDUFS3 PE=1 SV=1	2058	NDUS3	O75489	sp|O75489|NDUS3_HUMAN	18.78	31	7		30242	0.771869	0.822397	0.899207	0.914247	1.34442	1.33685	0.755371	0.887838	0.90142	0.800742	0.761608	0.694129	0.990704	0.908009	1.15931	1.01266	1.49465	1.54457
6376	H0Y8R1	H0Y8R1	tr|H0Y8R1|H0Y8R1_HUMAN	GRSF1	1.3	-0.212	0.416	0.634	1.2	0.242	0.063	0.222	G-rich sequence factor 1 (Fragment) OS=Homo sapiens OX=9606 GN=GRSF1 PE=1 SV=1	6376	H0Y8R1	H0Y8R1	tr|H0Y8R1|H0Y8R1_HUMAN	21.11	5	1		47390	0.822172	0.812452	0.888255	0.894942	1.25169	1.27184	0.933808	0.892762	0.750552	0.787297	0.624542	0.677974	1.10709	1.09091	0.993278	1.02412	1.56246	1.61386
6377	F5H5I6	F5H5I6	tr|F5H5I6|F5H5I6_HUMAN	GRSF1	1.3	-0.212	0.416	0.634	1.2	0.242	0.063	0.222	G-rich sequence factor 1 OS=Homo sapiens OX=9606 GN=GRSF1 PE=1 SV=2	6377	F5H5I6	F5H5I6	tr|F5H5I6|F5H5I6_HUMAN	21.11	5	1		47971	0.822172	0.812452	0.888255	0.894942	1.25169	1.27184	0.933808	0.892762	0.750552	0.787297	0.624542	0.677974	1.10709	1.09091	0.993278	1.02412	1.56246	1.61386
6380	H0YAK1	H0YAK1	tr|H0YAK1|H0YAK1_HUMAN	GRSF1	1.3	-0.212	0.416	0.634	1.2	0.242	0.063	0.222	G-rich sequence factor 1 (Fragment) OS=Homo sapiens OX=9606 GN=GRSF1 PE=1 SV=1	6380	H0YAK1	H0YAK1	tr|H0YAK1|H0YAK1_HUMAN	21.11	5	1		51030	0.822172	0.812452	0.888255	0.894942	1.25169	1.27184	0.933808	0.892762	0.750552	0.787297	0.624542	0.677974	1.10709	1.09091	0.993278	1.02412	1.56246	1.61386
6382	GRSF1	Q12849	sp|Q12849|GRSF1_HUMAN	GRSF1	1.3	-0.212	0.416	0.634	1.2	0.242	0.063	0.222	G-rich sequence factor 1 OS=Homo sapiens OX=9606 GN=GRSF1 PE=1 SV=3	6382	GRSF1	Q12849	sp|Q12849|GRSF1_HUMAN	21.11	5	1		53126	0.822172	0.812452	0.888255	0.894942	1.25169	1.27184	0.933808	0.892762	0.750552	0.787297	0.624542	0.677974	1.10709	1.09091	0.993278	1.02412	1.56246	1.61386
35	AL1L1	O75891	sp|O75891|AL1L1_HUMAN	ALDH1L1	1.2	-0.26	0.245	0.589	3	-0.938	0.016	0.198	Cytosolic 10-formyltetrahydrofolate dehydrogenase OS=Homo sapiens OX=9606 GN=ALDH1L1 PE=1 SV=2	35	AL1L1	O75891	sp|O75891|AL1L1_HUMAN	74.63	55	36	Carbamidomethylation; Acetylation (N-term)	98829	1.53258	1.76469	1.45631	1.28778	1.16825	1.18723	1.19727	1.165	0.954421	1.05652	1.15706	1.30611	0.528158	0.476716	0.40917	0.464114	0.447281	0.441342
891	METK1	Q00266	sp|Q00266|METK1_HUMAN	MAT1A	1.2	-0.26	0.173	0.589	2.7	-0.869	0.013	0.198	S-adenosylmethionine synthase isoform type-1 OS=Homo sapiens OX=9606 GN=MAT1A PE=1 SV=2	891	METK1	Q00266	sp|Q00266|METK1_HUMAN	79.74	27	8	Carbamidomethylation; Carbamylation	43648	1.51683	1.55004	1.36268	1.38807	1.20063	1.23995	1.16108	1.17121	0.95003	0.998064	1.18298	1.23525	0.513114	0.514783	0.460292	0.463494	0.543432	0.548079
1464	HTAI2	Q9BUP3	sp|Q9BUP3|HTAI2_HUMAN	HTATIP2	1.2	-0.258	0.186	0.589	2.1	-0.682	0.065	0.224	Oxidoreductase HTATIP2 OS=Homo sapiens OX=9606 GN=HTATIP2 PE=1 SV=2	1464	HTAI2	Q9BUP3	sp|Q9BUP3|HTAI2_HUMAN	17.5	7	2		27049	1.06425	1.07862	1.44579	1.57793	1.16917	1.54391	1.08285	1.01579	1.19754	1.26706	0.882445	0.88881	0.894682	0.370752	1.08296	0.802986	0.265139	0.369325
9087	H0YK10	H0YK10	tr|H0YK10|H0YK10_HUMAN	GALK2	1.2	-0.254	0.079	0.589					N-acetylgalactosamine kinase (Fragment) OS=Homo sapiens OX=9606 GN=GALK2 PE=1 SV=1	9087	H0YK10	H0YK10	tr|H0YK10|H0YK10_HUMAN	20.28	4	1		22669	0.95063	1.14672	1.18478	0.926066	1.42369	1.1333	0.803713	0.848294	0	0	1.0832	0.90187	0	0	0	0	0.790822	0.806915
9128	B7ZAX5	B7ZAX5	tr|B7ZAX5|B7ZAX5_HUMAN	GALK2	1.2	-0.254	0.079	0.589					N-acetylgalactosamine kinase OS=Homo sapiens OX=9606 GN=GALK2 PE=1 SV=1	9128	B7ZAX5	B7ZAX5	tr|B7ZAX5|B7ZAX5_HUMAN	20.28	2	1		47635	0.95063	1.14672	1.18478	0.926066	1.42369	1.1333	0.803713	0.848294	0	0	1.0832	0.90187	0	0	0	0	0.790822	0.806915
9130	GALK2	Q01415	sp|Q01415|GALK2_HUMAN	GALK2	1.2	-0.254	0.079	0.589					N-acetylgalactosamine kinase OS=Homo sapiens OX=9606 GN=GALK2 PE=1 SV=1	9130	GALK2	Q01415	sp|Q01415|GALK2_HUMAN	20.28	2	1		50378	0.95063	1.14672	1.18478	0.926066	1.42369	1.1333	0.803713	0.848294	0	0	1.0832	0.90187	0	0	0	0	0.790822	0.806915
5193	SC24D	O94855	sp|O94855|SC24D_HUMAN	SEC24D	1.2	-0.253	0.038	0.589	1.8	-0.566	0.003	0.19	Protein transport protein Sec24D OS=Homo sapiens OX=9606 GN=SEC24D PE=1 SV=2	5193	SC24D	O94855	sp|O94855|SC24D_HUMAN	77.43	1	1		113010	1.22525	1.24889	1.33795	1.32449	1.23744	1.26387	0.884413	0.955076	1.00487	1.07712	1.06033	1.13544	0.709479	0.639139	0.696679	0.724433	0.742244	0.732885
1170	GSTA1	P08263	sp|P08263|GSTA1_HUMAN	GSTA1	1.2	-0.249	0.089	0.589	2.6	-0.838	0.004	0.191	Glutathione S-transferase A1 OS=Homo sapiens OX=9606 GN=GSTA1 PE=1 SV=3	1170	GSTA1	P08263	sp|P08263|GSTA1_HUMAN	65.14	7	2	Carbamylation	25631	1.40482	1.38858	1.37279	1.33957	1.31729	1.35052	1.10259	1.1331	0.97813	0.994215	1.21103	1.25914	0.485885	0.506578	0.46835	0.496941	0.573601	0.616889
8066	E9PFR3	E9PFR3	tr|E9PFR3|E9PFR3_HUMAN	PPP2R5D	1.2	-0.245	0.105	0.589	1.7	-0.535	0.012	0.198	Serine/threonine-protein phosphatase 2A 56 kDa regulatory subunit OS=Homo sapiens OX=9606 GN=PPP2R5D PE=1 SV=1	8066	E9PFR3	E9PFR3	tr|E9PFR3|E9PFR3_HUMAN	26.95	2	1		69117	1.28625	1.23725	1.0922	1.09078	1.20832	1.64535	0.852105	0.872564	1.02784	0.95311	1.14646	1.23899	0.652477	0.563159	0.671134	0.595262	0.946634	0.920107
8067	2A5D	Q14738	sp|Q14738|2A5D_HUMAN	PPP2R5D	1.2	-0.245	0.105	0.589	1.7	-0.535	0.012	0.198	Serine/threonine-protein phosphatase 2A 56 kDa regulatory subunit delta isoform OS=Homo sapiens OX=9606 GN=PPP2R5D PE=1 SV=1	8067	2A5D	Q14738	sp|Q14738|2A5D_HUMAN	26.95	2	1		69992	1.28625	1.23725	1.0922	1.09078	1.20832	1.64535	0.852105	0.872564	1.02784	0.95311	1.14646	1.23899	0.652477	0.563159	0.671134	0.595262	0.946634	0.920107
601	GLYC	P34896	sp|P34896|GLYC_HUMAN	SHMT1	1.2	-0.244	0.107	0.589	2.2	-0.717	0.028	0.199	Serine hydroxymethyltransferase cytosolic OS=Homo sapiens OX=9606 GN=SHMT1 PE=1 SV=1	601	GLYC	P34896	sp|P34896|GLYC_HUMAN	38.4	30	9	Carbamidomethylation	53083	1.44283	1.44687	1.2913	1.34802	1.18718	1.20574	1.09968	1.12726	0.951595	1.02565	1.12147	1.13215	0.680142	0.561015	0.378729	0.548019	0.616602	0.835743
1463	ADH6	P28332	sp|P28332|ADH6_HUMAN	ADH6	1.2	-0.243	0.268	0.589	4.2	-1.108	0.002	0.19	Alcohol dehydrogenase 6 OS=Homo sapiens OX=9606 GN=ADH6 PE=1 SV=3	1463	ADH6	P28332	sp|P28332|ADH6_HUMAN	49.65	24	5		39073	1.65497	1.17427	1.43285	1.47986	1.46462	1.49375	1.62808	1.06304	0.905134	0.88571	1.37709	1.38608	0.284502	0.319968	0.26097	0.269692	0.334778	0.584635
4897	TPSN	O15533	sp|O15533|TPSN_HUMAN	TAPBP	1.2	-0.243	0.248	0.589	1.7	-0.524	0.136	0.291	Tapasin OS=Homo sapiens OX=9606 GN=TAPBP PE=1 SV=1	4897	TPSN	O15533	sp|O15533|TPSN_HUMAN	10.85	2	1		47626	1.03994	1.01716	1.15409	1.14582	1.56607	1.60961	1.02259	0.987803	0.963904	0.988727	1.07095	1.04291	0.562003	0.557022	0.0785045	0.378549	1.40702	1.40734
15765	A0A0G2JKZ1	A0A0G2	tr|A0A0G2JKZ1|A0A0G2JKZ1_HUMAN	TAPBP	1.2	-0.243	0.248	0.589	1.7	-0.524	0.136	0.291	Tapasin OS=Homo sapiens OX=9606 GN=TAPBP PE=1 SV=1	15765	A0A0G2JKZ1	A0A0G2	tr|A0A0G2JKZ1|A0A0G2JKZ1_HUMAN	10.85	2	1		47607	1.03994	1.01716	1.15409	1.14582	1.56607	1.60961	1.02259	0.987803	0.963904	0.988727	1.07095	1.04291	0.562003	0.557022	0.0785045	0.378549	1.40702	1.40734
15766	A0A0G2JH37	A0A0G2	tr|A0A0G2JH37|A0A0G2JH37_HUMAN	TAPBP	1.2	-0.243	0.248	0.589	1.7	-0.524	0.136	0.291	Tapasin OS=Homo sapiens OX=9606 GN=TAPBP PE=1 SV=1	15766	A0A0G2JH37	A0A0G2	tr|A0A0G2JH37|A0A0G2JH37_HUMAN	10.85	2	1		49547	1.03994	1.01716	1.15409	1.14582	1.56607	1.60961	1.02259	0.987803	0.963904	0.988727	1.07095	1.04291	0.562003	0.557022	0.0785045	0.378549	1.40702	1.40734
15767	A2AB90	A2AB90	tr|A2AB90|A2AB90_HUMAN	TAPBP	1.2	-0.243	0.248	0.589	1.7	-0.524	0.136	0.291	Tapasin OS=Homo sapiens OX=9606 GN=TAPBP PE=1 SV=1	15767	A2AB90	A2AB90	tr|A2AB90|A2AB90_HUMAN	10.85	2	1		49492	1.03994	1.01716	1.15409	1.14582	1.56607	1.60961	1.02259	0.987803	0.963904	0.988727	1.07095	1.04291	0.562003	0.557022	0.0785045	0.378549	1.40702	1.40734
15768	A0A0A0MSV9	A0A0A0	tr|A0A0A0MSV9|A0A0A0MSV9_HUMAN	TAPBP	1.2	-0.243	0.248	0.589	1.7	-0.524	0.136	0.291	Tapasin OS=Homo sapiens OX=9606 GN=TAPBP PE=1 SV=1	15768	A0A0A0MSV9	A0A0A0	tr|A0A0A0MSV9|A0A0A0MSV9_HUMAN	10.85	2	1		53888	1.03994	1.01716	1.15409	1.14582	1.56607	1.60961	1.02259	0.987803	0.963904	0.988727	1.07095	1.04291	0.562003	0.557022	0.0785045	0.378549	1.40702	1.40734
3080	RS15A	P62244	sp|P62244|RS15A_HUMAN	RPS15A	1.2	-0.241	0.071	0.589	1.6	-0.461	0.069	0.226	40S ribosomal protein S15a OS=Homo sapiens OX=9606 GN=RPS15A PE=1 SV=2	3080	RS15A	P62244	sp|P62244|RS15A_HUMAN	35.09	7	1		14840	1.09363	1.1129	1.07058	1.76749	1.1619	1.19809	1.00343	0.985046	1.09143	1.08149	0.882051	0.914738	0.829397	0.865669	0.73095	0.716187	0.755466	0.739546
621	HGD	Q93099	sp|Q93099|HGD_HUMAN	HGD	1.2	-0.24	0.269	0.589	3.1	-0.954	0.011	0.198	Homogentisate 1 2-dioxygenase OS=Homo sapiens OX=9606 GN=HGD PE=1 SV=2	621	HGD	Q93099	sp|Q93099|HGD_HUMAN	67.86	36	10	Carbamidomethylation	49964	1.55566	1.62379	1.35753	1.37897	1.26071	1.21145	1.32736	1.47771	0.986294	0.674768	1.25389	1.22595	0.453368	0.482457	0.418808	0.392406	0.384654	0.534237
1279	SF3B3	Q15393	sp|Q15393|SF3B3_HUMAN	SF3B3	1.2	-0.238	0.606	0.752	1.8	-0.57	0.263	0.41	Splicing factor 3B subunit 3 OS=Homo sapiens OX=9606 GN=SF3B3 PE=1 SV=4	1279	SF3B3	Q15393	sp|Q15393|SF3B3_HUMAN	3.18	9	8		135577	0.681398	0.554447	2.72281	0.572369	2.60506	0.480017	0.566513	0.562235	0.656996	0.657993	1.76338	1.98349	0.796553	0.755703	0.809615	0.847869	0.482156	0.501407
3100	BZW1	Q7L1Q6	sp|Q7L1Q6|BZW1_HUMAN	BZW1	1.2	-0.237	0.007	0.589	1.5	-0.404	0.024	0.198	Basic leucine zipper and W2 domain-containing protein 1 OS=Homo sapiens OX=9606 GN=BZW1 PE=1 SV=1	3100	BZW1	Q7L1Q6	sp|Q7L1Q6|BZW1_HUMAN	33.06	5	2		48043	1.28368	1.11928	1.41863	1.10564	0.985531	1.37022	0.976853	0.927601	1.03813	0.959498	1.02353	0.934782	0.814074	0.782536	0.740345	0.751356	0.869551	0.898755
2041	PNCB	Q6XQN6	sp|Q6XQN6|PNCB_HUMAN	NAPRT	1.2	-0.235	0.023	0.589	2.5	-0.798	0.003	0.19	Nicotinate phosphoribosyltransferase OS=Homo sapiens OX=9606 GN=NAPRT PE=1 SV=2	2041	PNCB	Q6XQN6	sp|Q6XQN6|PNCB_HUMAN	60.72	10	4	Carbamidomethylation	57578	1.39874	1.47512	1.3335	1.279	1.28867	1.29059	1.14801	1.19018	1.01741	1.04658	1.14134	1.11443	0.530364	0.658524	0.4331	0.496867	0.533886	0.623698
4294	CGL	P32929	sp|P32929|CGL_HUMAN	CTH	1.2	-0.233	0.43	0.642	2.5	-0.796	0.007	0.196	Cystathionine gamma-lyase OS=Homo sapiens OX=9606 GN=CTH PE=1 SV=3	4294	CGL	P32929	sp|P32929|CGL_HUMAN	40.36	7	1		44508	1.4274	1.40187	1.3616	1.29217	1.28586	1.28839	1.67532	1.59762	0.778451	0.715332	0.942196	0.950151	0.645354	0.628531	0.381271	0.432992	0.610612	0.584895
7175	E41L5	Q9HCM4	sp|Q9HCM4|E41L5_HUMAN	EPB41L5	1.2	-0.233	0.01	0.589	1.6	-0.477	0.05	0.212	Band 4.1-like protein 5 OS=Homo sapiens OX=9606 GN=EPB41L5 PE=1 SV=3	7175	E41L5	Q9HCM4	sp|Q9HCM4|E41L5_HUMAN	49.81	1	1		81856	1.27002	1.19786	1.24905	1.28673	1.25414	1.16278	1.02358	1.0547	0.950152	1.03114	0.983002	0.978563	0.658807	0.702961	0.653545	0.642869	0.959203	0.940883
1805	NSDHL	Q15738	sp|Q15738|NSDHL_HUMAN	NSDHL	1.2	-0.228	0.304	0.589	1.4	-0.339	0.18	0.337	Sterol-4-alpha-carboxylate 3-dehydrogenase decarboxylating OS=Homo sapiens OX=9606 GN=NSDHL PE=1 SV=2	1805	NSDHL	Q15738	sp|Q15738|NSDHL_HUMAN	9.31	13	3	Carbamidomethylation	41900	1.0318	0.963041	1.0322	1.1195	1.48376	1.50263	1.06309	1.11212	0.750848	0.79629	1.01167	1.03326	0.885645	0.874484	0.410116	0.408934	1.22081	1.2998
1886	TOM70	O94826	sp|O94826|TOM70_HUMAN	TOMM70	1.2	-0.225	0.279	0.589	1.3	-0.242	0.043	0.208	Mitochondrial import receptor subunit TOM70 OS=Homo sapiens OX=9606 GN=TOMM70 PE=1 SV=1	1886	TOM70	O94826	sp|O94826|TOM70_HUMAN	8.08	11	6	Carbamidomethylation	67455	0.953551	0.947904	1.02495	1.05054	1.47173	1.48401	0.856138	0.793528	1.04599	0.982411	1.01341	0.893246	0.796557	0.798747	0.723493	0.688262	1.24039	1.23514
2060	H3BSM0	H3BSM0	tr|H3BSM0|H3BSM0_HUMAN	ACSM3	1.2	-0.225	0.362	0.607	1.2	-0.165	0.151	0.307	Acyl-coenzyme A synthetase ACSM3 mitochondrial (Fragment) OS=Homo sapiens OX=9606 GN=ACSM3 PE=1 SV=1	2060	H3BSM0	H3BSM0	tr|H3BSM0|H3BSM0_HUMAN	3.96	9	5		65540	0.808703	0.883667	0.973668	0.958781	1.56155	1.59375	0.934745	0.870601	0.859345	0.793516	0.967104	1.00625	0.830517	0.822655	0.699908	0.757912	1.37336	1.30397
2061	ACSM3	Q53FZ2	sp|Q53FZ2|ACSM3_HUMAN	ACSM3	1.2	-0.225	0.362	0.607	1.2	-0.165	0.151	0.307	Acyl-coenzyme A synthetase ACSM3 mitochondrial OS=Homo sapiens OX=9606 GN=ACSM3 PE=1 SV=2	2061	ACSM3	Q53FZ2	sp|Q53FZ2|ACSM3_HUMAN	3.96	9	5		66153	0.808703	0.883667	0.973668	0.958781	1.56155	1.59375	0.934745	0.870601	0.859345	0.793516	0.967104	1.00625	0.830517	0.822655	0.699908	0.757912	1.37336	1.30397
3935	ODPAT	P29803	sp|P29803|ODPAT_HUMAN	PDHA2	1.2	-0.224	0.087	0.589	1.6	-0.443	0.038	0.202	Pyruvate dehydrogenase E1 component subunit alpha testis-specific form mitochondrial OS=Homo sapiens OX=9606 GN=PDHA2 PE=1 SV=1	3935	ODPAT	P29803	sp|P29803|ODPAT_HUMAN	34.69	4	1		42933	0	1.17785	0	1.30117	1.27258	1.22516	0.992906	0.985459	1.16611	1.18962	0.888821	0	0.913637	0.899006	0.802312	0.826359	0.663582	0.695432
185	CP3A4	P08684	sp|P08684|CP3A4_HUMAN	CYP3A4	1.2	-0.222	0.616	0.76	2.7	-0.863	0.019	0.198	Cytochrome P450 3A4 OS=Homo sapiens OX=9606 GN=CYP3A4 PE=1 SV=4	185	CP3A4	P08684	sp|P08684|CP3A4_HUMAN	15.88	23	8	Oxidation (M)	57343	1.31792	1.33209	1.23115	1.23316	1.50894	1.54614	1.85163	1.85428	0.57535	0.568174	0.989961	1.00091	0.536322	0.538053	0.129696	0.135396	0.821825	0.829001
46811	ILVBL	A1L0T0	sp|A1L0T0|ILVBL_HUMAN	ILVBL	1.2	-0.222	0.252	0.589	1.2	-0.192	0.319	0.46	Acetolactate synthase-like protein OS=Homo sapiens OX=9606 GN=ILVBL PE=1 SV=2	46811	ILVBL	A1L0T0	sp|A1L0T0|ILVBL_HUMAN	4.98	12	3	Carbamidomethylation	67868	1.07461	1.15182	0.786276	0.906076	1.44266	1.46746	1.07107	1.12311	0.631929	0.734456	1.05663	0.878199	1.1854	1.19578	0.384687	0.457252	1.26995	1.18263
2619	GSTT1	P30711	sp|P30711|GSTT1_HUMAN	GSTT1	1.2	-0.221	0.446	0.657	2.5	-0.8	0.065	0.224	Glutathione S-transferase theta-1 OS=Homo sapiens OX=9606 GN=GSTT1 PE=1 SV=4	2619	GSTT1	P30711	sp|P30711|GSTT1_HUMAN	45.65	29	5	Carbamidomethylation	27335	1.63735	1.74535	1.23182	1.26235	1.13344	1.03307	1.14352	1.18585	0.843809	0.890629	1.3518	1.29895	0.412122	0.59367	0.464315	0.507085	0.664713	0.600146
5021	DCMC	O95822	sp|O95822|DCMC_HUMAN	MLYCD	1.2	-0.221	0.477	0.67	1.2	-0.156	0.106	0.261	Malonyl-CoA decarboxylase mitochondrial OS=Homo sapiens OX=9606 GN=MLYCD PE=1 SV=3	5021	DCMC	O95822	sp|O95822|DCMC_HUMAN	4.91	12	4		55003	0.875278	0.942215	0.999484	0.879575	1.60192	1.45646	0.99925	0.988974	0.90139	0.934181	0.806752	0.798578	0.795168	0.865749	0.768029	0.855613	1.2698	1.26158
15736	ZA2G	P25311	sp|P25311|ZA2G_HUMAN	AZGP1	1.2	-0.219	0.514	0.69	2	-0.64	0.065	0.224	Zinc-alpha-2-glycoprotein OS=Homo sapiens OX=9606 GN=AZGP1 PE=1 SV=2	15736	ZA2G	P25311	sp|P25311|ZA2G_HUMAN	20.67	12	2		34259	1.14915	1.1134	1.30337	1.2132	1.57577	1.36325	1.4918	1.31755	1.00972	1.02867	0.618826	0.937593	0.926156	0.619479	0.584213	0.708471	0.753023	0.28636
2489	GAMT	Q14353	sp|Q14353|GAMT_HUMAN	GAMT	1.2	-0.218	0.257	0.589	2.1	-0.692	0.074	0.232	Guanidinoacetate N-methyltransferase OS=Homo sapiens OX=9606 GN=GAMT PE=1 SV=1	2489	GAMT	Q14353	sp|Q14353|GAMT_HUMAN	49.87	38	4	Carbamidomethylation	26318	1.64482	1.43462	1.42668	1.43692	0.948601	0.928569	1.23944	1.29084	1.00596	1.00497	0.998449	0.970545	0.590083	0.622069	0.558935	0.615135	0.667511	0.615853
2573	GLO2	Q16775	sp|Q16775|GLO2_HUMAN	HAGH	1.2	-0.216	0.037	0.589	1.6	-0.456	0.004	0.191	Hydroxyacylglutathione hydrolase mitochondrial OS=Homo sapiens OX=9606 GN=HAGH PE=1 SV=2	2573	GLO2	Q16775	sp|Q16775|GLO2_HUMAN	55.19	14	3		33806	1.23677	1.2451	1.21022	1.20639	1.20574	1.23878	0.999061	1.00907	0.922359	0.941696	1.10751	1.07017	0.784346	0.779037	0.696057	0.708003	0.788759	0.850931
46483	UFM1	P61960	sp|P61960|UFM1_HUMAN	UFM1	1.2	-0.215	0.544	0.711	1.7	-0.49	0.157	0.313	Ubiquitin-fold modifier 1 OS=Homo sapiens OX=9606 GN=UFM1 PE=1 SV=1	46483	UFM1	P61960	sp|P61960|UFM1_HUMAN	8.85	59	3		9118	1.45519	1.44945	1.35975	1.43978	0.839001	0.866444	1.30857	1.32463	0.122305	1.14858	1.04739	1.16737	0.839684	1.00397	0.87688	0.221334	0.757754	0.771916
790	APT	P07741	sp|P07741|APT_HUMAN	APRT	1.2	-0.214	0.169	0.589	1.4	-0.318	0.019	0.198	Adenine phosphoribosyltransferase OS=Homo sapiens OX=9606 GN=APRT PE=1 SV=2	790	APT	P07741	sp|P07741|APT_HUMAN	19.86	27	3	Carbamidomethylation; Replacement of 2 protons by iron; Sodium adduct	19608	1.32211	1.34328	1.21987	1.08083	0.991985	1.10576	1.26356	1.31377	0.861617	0.651422	0.815253	0.876669	0.885428	0.972562	0.931513	0.86382	0.87111	0.629429
1139	SFXN1	Q9H9B4	sp|Q9H9B4|SFXN1_HUMAN	SFXN1	1.2	-0.214	0.485	0.674	1.1	-0.097	0.59	0.689	Sideroflexin-1 OS=Homo sapiens OX=9606 GN=SFXN1 PE=1 SV=4	1139	SFXN1	Q9H9B4	sp|Q9H9B4|SFXN1_HUMAN	2.68	30	6	Replacement of 2 protons by calcium	35619	0.739068	0.750429	0.861899	0.830491	1.71062	1.73112	0.719068	0.80132	0.899394	0.91351	0.979346	1.02415	0.870318	0.886452	0.806015	0.809834	1.27224	1.39472
3337	TMED2	Q15363	sp|Q15363|TMED2_HUMAN	TMED2	1.2	-0.213	0.276	0.589	1.2	-0.18	0.412	0.545	Transmembrane emp24 domain-containing protein 2 OS=Homo sapiens OX=9606 GN=TMED2 PE=1 SV=1	3337	TMED2	Q15363	sp|Q15363|TMED2_HUMAN	14.68	17	2		22761	1.06984	1.06916	1.20386	1.23869	1.10664	1.09757	1.12883	1.13654	0.810093	0.796841	0.814137	0.820695	1.12628	1.16808	0.686574	0.728166	0.983495	1.01452
322	SQOR	Q9Y6N5	sp|Q9Y6N5|SQOR_HUMAN	SQOR	1.2	-0.212	0.55	0.716	1.1	-0.1	0.365	0.501	Sulfide:quinone oxidoreductase mitochondrial OS=Homo sapiens OX=9606 GN=SQOR PE=1 SV=1	322	SQOR	Q9Y6N5	sp|Q9Y6N5|SQOR_HUMAN	1.4	27	8		49961	0.714286	0.743493	0.866236	0.876861	1.71389	1.70933	0.883785	0.858534	0.89311	0.897956	0.909614	0.910959	0.607591	0.63033	0.577583	0.675742	1.76613	1.76457
9448	ARH40	Q8TER5	sp|Q8TER5|ARH40_HUMAN	ARHGEF40	1.2	-0.21	0.331	0.592	1	0.023	0.891	0.921	Rho guanine nucleotide exchange factor 40 OS=Homo sapiens OX=9606 GN=ARHGEF40 PE=1 SV=3	9448	ARH40	Q8TER5	sp|Q8TER5|ARH40_HUMAN	9.51	1	1		164657	0.899948	0.902523	0.956103	0.914538	1.34649	1.35495	0.921895	0.950585	0.748526	0.840299	0.831348	0.822888	1.09263	1.02176	0.674287	0.659451	1.48718	1.5746
1134	DPP4	P27487	sp|P27487|DPP4_HUMAN	DPP4	1.2	-0.206	0.041	0.589	1.5	-0.4	0.023	0.198	Dipeptidyl peptidase 4 OS=Homo sapiens OX=9606 GN=DPP4 PE=1 SV=2	1134	DPP4	P27487	sp|P27487|DPP4_HUMAN	40.11	8	6		88279	1.03052	1.08875	1.22404	1.26336	1.33549	1.27011	0.936825	0.878394	0.969292	0.937382	1.11135	1.14391	0.781536	0.7638	0.732628	0.755754	0.878005	0.898839
3371	LHPP	Q9H008	sp|Q9H008|LHPP_HUMAN	LHPP	1.2	-0.206	0.062	0.589	1.4	-0.36	0.071	0.229	Phospholysine phosphohistidine inorganic pyrophosphate phosphatase OS=Homo sapiens OX=9606 GN=LHPP PE=1 SV=2	3371	LHPP	Q9H008	sp|Q9H008|LHPP_HUMAN	21.76	8	1	Carbamidomethylation	29165	1.32444	1.43473	1.17329	1.10665	1.08755	1.00493	1.0891	1.09284	1.00426	0.824599	0.943816	0.940151	0.834573	0.857303	0.989993	0.925494	0.726184	0.640084
617	ESYT1	Q9BSJ8	sp|Q9BSJ8|ESYT1_HUMAN	ESYT1	1.2	-0.206	0.25	0.589	1.2	-0.154	0.374	0.509	Extended synaptotagmin-1 OS=Homo sapiens OX=9606 GN=ESYT1 PE=1 SV=1	617	ESYT1	Q9BSJ8	sp|Q9BSJ8|ESYT1_HUMAN	11.09	12	9	Carbamylation	122856	0.914092	0.943928	1.09812	1.1035	1.33612	1.32452	0.905589	0.914077	0.93411	0.973058	0.861605	0.893917	0.89055	0.886773	0.668012	0.686135	1.33455	1.33134
5666	GMPPA	Q96IJ6	sp|Q96IJ6|GMPPA_HUMAN	GMPPA	1.2	-0.204	0.065	0.589	1.6	-0.481	0.043	0.208	Mannose-1-phosphate guanyltransferase alpha OS=Homo sapiens OX=9606 GN=GMPPA PE=1 SV=1	5666	GMPPA	Q96IJ6	sp|Q96IJ6|GMPPA_HUMAN	42.51	9	3	Carbamidomethylation	46291	1.30983	1.34834	1.21011	1.19651	1.15519	1.1513	1.05452	1.00061	0.992438	1.01481	1.04923	1.0345	0.650135	0.646726	0.782203	0.766397	0.819374	0.817767
529887	PTH2	Q9Y3E5	sp|Q9Y3E5|PTH2_HUMAN	PTRH2	1.2	-0.202	0.137	0.589	1.2	-0.225	0.249	0.399	Peptidyl-tRNA hydrolase 2 mitochondrial OS=Homo sapiens OX=9606 GN=PTRH2 PE=1 SV=1	529887	PTH2	Q9Y3E5	sp|Q9Y3E5|PTH2_HUMAN	5.7	8	1		19194	0.794468	1.07152	1.10071	1.01128	1.39714	1.47893	0.85173	0.944871	0.744153	0.788407	1.06823	1.24516	0.75413	0.776	0.575825	0.554298	1.51209	1.33107
529888	J3KQ48	J3KQ48	tr|J3KQ48|J3KQ48_HUMAN	PTRH2	1.2	-0.202	0.137	0.589	1.2	-0.225	0.249	0.399	Peptidyl-tRNA hydrolase 2 mitochondrial OS=Homo sapiens OX=9606 GN=PTRH2 PE=1 SV=1	529888	J3KQ48	J3KQ48	tr|J3KQ48|J3KQ48_HUMAN	5.7	8	1		19325	0.794468	1.07152	1.10071	1.01128	1.39714	1.47893	0.85173	0.944871	0.744153	0.788407	1.06823	1.24516	0.75413	0.776	0.575825	0.554298	1.51209	1.33107
2481	ERGI1	Q969X5	sp|Q969X5|ERGI1_HUMAN	ERGIC1	1.2	-0.202	0.384	0.619	1.1	-0.084	0.161	0.318	Endoplasmic reticulum-Golgi intermediate compartment protein 1 OS=Homo sapiens OX=9606 GN=ERGIC1 PE=1 SV=1	2481	ERGI1	Q969X5	sp|Q969X5|ERGI1_HUMAN	5.3	18	5		32592	1.06327	0.830304	0.925426	0.954233	1.58957	1.2088	1.03495	1.03117	0.795017	0.780559	0.739254	0.97901	0.914262	0.912356	0.76817	0.792594	1.36222	1.31884
1949	NHRF3	Q5T2W1	sp|Q5T2W1|NHRF3_HUMAN	PDZK1	1.2	-0.198	0.161	0.589	2.3	-0.757	0.024	0.198	Na(+)/H(+) exchange regulatory cofactor NHE-RF3 OS=Homo sapiens OX=9606 GN=PDZK1 PE=1 SV=2	1949	NHRF3	Q5T2W1	sp|Q5T2W1|NHRF3_HUMAN	42.71	4	3		57129	1.38312	1.38159	1.34027	1.36734	1.20366	1.23486	1.15333	1.16018	1.06318	0.963752	1.17304	1.20708	0.445577	0.522699	0.49791	0.507944	0.499051	0.895404
48599	PDC10	Q9BUL8	sp|Q9BUL8|PDC10_HUMAN	PDCD10	1.2	-0.197	0.528	0.701	1.1	-0.114	0.527	0.639	Programmed cell death protein 10 OS=Homo sapiens OX=9606 GN=PDCD10 PE=1 SV=1	48599	PDC10	Q9BUL8	sp|Q9BUL8|PDC10_HUMAN	3.78	6	1		24702	0.987726	1.01136	0.676862	1.04431	1.52745	1.37277	0.892149	1.03415	1.02359	0.998731	0.666081	0.826233	0.936446	0.815955	0.95907	1.06325	1.11799	1.04588
47067	FAF2	Q96CS3	sp|Q96CS3|FAF2_HUMAN	FAF2	1.2	-0.196	0.519	0.695	1.1	-0.114	0.512	0.627	FAS-associated factor 2 OS=Homo sapiens OX=9606 GN=FAF2 PE=1 SV=2	47067	FAF2	Q96CS3	sp|Q96CS3|FAF2_HUMAN	5.21	4	1		52624	0.979071	1.00779	0.974544	1.01723	1.333	1.30876	1.32948	1.25895	0.602998	0.659198	0.821803	0.773295	1.09358	1.06945	0.603135	0.598548	1.29396	1.27521
318223	RMD2	Q96LZ7	sp|Q96LZ7|RMD2_HUMAN	RMDN2	1.2	-0.196	0.633	0.772	1	-0.047	0.718	0.791	Regulator of microtubule dynamics protein 2 OS=Homo sapiens OX=9606 GN=RMDN2 PE=1 SV=2	318223	RMD2	Q96LZ7	sp|Q96LZ7|RMD2_HUMAN	1.44	3	1	Carbamidomethylation	47399	1.02236	0.718588	0.818537	0.700599	1.78662	1.43833	1.23482	0.9112	1.02904	0.701855	0.849894	0.585072	0.930748	0.787583	0.430666	0.57271	1.63622	1.84516
9818	C9JBY7	C9JBY7	tr|C9JBY7|C9JBY7_HUMAN	MRPS33	1.2	-0.196	0.532	0.702	1.1	0.095	0.305	0.449	28S ribosomal protein S33 mitochondrial OS=Homo sapiens OX=9606 GN=MRPS33 PE=1 SV=1	9818	C9JBY7	C9JBY7	tr|C9JBY7|C9JBY7_HUMAN	6.56	9	1		11456	0.61964	0.699236	1.05957	1.03116	1.47612	1.31612	0.844835	0.832484	0.968044	0.986151	0.609545	0.787169	0.829042	0.762352	1.00997	0.999879	1.56424	1.60443
9819	RT33	Q9Y291	sp|Q9Y291|RT33_HUMAN	MRPS33	1.2	-0.196	0.532	0.702	1.1	0.095	0.305	0.449	28S ribosomal protein S33 mitochondrial OS=Homo sapiens OX=9606 GN=MRPS33 PE=1 SV=1	9819	RT33	Q9Y291	sp|Q9Y291|RT33_HUMAN	6.56	8	1		12629	0.61964	0.699236	1.05957	1.03116	1.47612	1.31612	0.844835	0.832484	0.968044	0.986151	0.609545	0.787169	0.829042	0.762352	1.00997	0.999879	1.56424	1.60443
199	ACLY	P53396	sp|P53396|ACLY_HUMAN	ACLY	1.2	-0.195	0.109	0.589	1.8	-0.537	0.011	0.198	ATP-citrate synthase OS=Homo sapiens OX=9606 GN=ACLY PE=1 SV=3	199	ACLY	P53396	sp|P53396|ACLY_HUMAN	21.95	22	20	Carbamidomethylation; Pyro-glu from Q	120839	1.31279	1.48189	1.42528	1.03409	1.15454	1.0568	1.07234	1.05286	1.09765	1.07778	0.973412	1.02016	0.853371	0.727193	0.81756	0.794381	0.444722	0.603183
1198	DHRS7	Q9Y394	sp|Q9Y394|DHRS7_HUMAN	DHRS7	1.2	-0.195	0.215	0.589	1.2	-0.187	0.492	0.611	Dehydrogenase/reductase SDR family member 7 OS=Homo sapiens OX=9606 GN=DHRS7 PE=1 SV=1	1198	DHRS7	Q9Y394	sp|Q9Y394|DHRS7_HUMAN	4.42	3	1		38299	0.817942	0.898099	1.07902	1.06251	1.36708	1.53832	0.749196	0.96296	0.707644	0.675664	1.22494	1.2728	0.750931	0.858593	0.47352	0.422325	1.41584	1.72263
2812	A0A1W2PPH1	A0A1W2	tr|A0A1W2PPH1|A0A1W2PPH1_HUMAN	ME2	1.2	-0.195	0.618	0.761	1.2	0.202	0.283	0.43	Malic enzyme OS=Homo sapiens OX=9606 GN=ME2 PE=1 SV=1	2812	A0A1W2PPH1	A0A1W2	tr|A0A1W2PPH1|A0A1W2PPH1_HUMAN	3.67	16	5	Carbamidomethylation	61222	0.764066	0.73267	0.447221	0.854827	1.55095	1.63699	0.741183	0.801751	0.918482	0.868766	0.808947	0.67687	0.517232	0.8346	0.871513	1.03499	1.85392	2.08502
15664	HINT2	Q9BX68	sp|Q9BX68|HINT2_HUMAN	HINT2	1.2	-0.194	0.318	0.589	1.2	0.181	0.015	0.198	Histidine triad nucleotide-binding protein 2 mitochondrial OS=Homo sapiens OX=9606 GN=HINT2 PE=1 SV=1	15664	HINT2	Q9BX68	sp|Q9BX68|HINT2_HUMAN	25.95	37	4	Deamidation (NQ); Carbamylation	17162	0.850257	0.838186	0.942299	0.986853	1.18194	1.22652	0.890961	0.944499	0.721576	0.763196	0.763685	0.778506	0.990826	1.06157	1.08632	1.1254	1.41944	1.42796
308	NDUS1	P28331	sp|P28331|NDUS1_HUMAN	NDUFS1	1.2	-0.192	0.506	0.685	1.2	0.218	0.075	0.233	NADH-ubiquinone oxidoreductase 75 kDa subunit mitochondrial OS=Homo sapiens OX=9606 GN=NDUFS1 PE=1 SV=3	308	NDUS1	P28331	sp|P28331|NDUS1_HUMAN	19.31	20	11	Carbamidomethylation	79468	0.770129	0.653524	0.927212	0.807262	1.31859	1.46957	0.800637	0.811805	0.858119	0.867489	0.638727	0.82015	0.970466	1.14287	0.978732	1.07395	1.52709	1.56368
414	AATM	P00505	sp|P00505|AATM_HUMAN	GOT2	1.2	-0.192	0.459	0.664	1.2	0.23	0.088	0.249	Aspartate aminotransferase mitochondrial OS=Homo sapiens OX=9606 GN=GOT2 PE=1 SV=3	414	AATM	P00505	sp|P00505|AATM_HUMAN	27.69	64	22	Carbamidomethylation	47518	0.712024	0.730981	0.874507	0.872638	1.36685	1.36707	0.755708	0.76884	0.863297	0.877529	0.738069	0.766972	1.00226	1.01776	1.18579	1.19662	1.44548	1.45762
7421	CENPV	Q7Z7K6	sp|Q7Z7K6|CENPV_HUMAN	CENPV	1.2	-0.191	0.298	0.589	1.5	-0.415	0.102	0.257	Centromere protein V OS=Homo sapiens OX=9606 GN=CENPV PE=1 SV=1	7421	CENPV	Q7Z7K6	sp|Q7Z7K6|CENPV_HUMAN	21.59	5	1		29946	1.22382	1.19917	1.04407	1.12388	1.322	1.29845	1.15771	1.08167	1.04417	1.08464	0.881333	0.817725	1.08953	1.03454	0.686785	0.573115	0.661842	0.675541
1296	SUCB1	Q9P2R7	sp|Q9P2R7|SUCB1_HUMAN	SUCLA2	1.2	-0.191	0.49	0.675	1.2	0.171	0.324	0.464	Succinate--CoA ligase [ADP-forming] subunit beta mitochondrial OS=Homo sapiens OX=9606 GN=SUCLA2 PE=1 SV=3	1296	SUCB1	Q9P2R7	sp|Q9P2R7|SUCB1_HUMAN	6.74	10	5	Carbamidomethylation	50317	0.781261	0.74945	0.813042	0.835197	1.41564	1.4446	0.757012	0.760963	0.881159	0.921962	0.775247	0.796945	0.81341	0.798832	0.86462	0.859328	2.20817	1.52316
1297	A0A2R8Y6Y7	A0A2R8	tr|A0A2R8Y6Y7|A0A2R8Y6Y7_HUMAN	SUCLA2	1.2	-0.191	0.49	0.675	1.2	0.171	0.324	0.464	Succinate--CoA ligase [ADP-forming] subunit beta mitochondrial OS=Homo sapiens OX=9606 GN=SUCLA2 PE=1 SV=1	1297	A0A2R8Y6Y7	A0A2R8	tr|A0A2R8Y6Y7|A0A2R8Y6Y7_HUMAN	6.74	10	5	Carbamidomethylation	52612	0.781261	0.74945	0.813042	0.835197	1.41564	1.4446	0.757012	0.760963	0.881159	0.921962	0.775247	0.796945	0.81341	0.798832	0.86462	0.859328	2.20817	1.52316
24	ATPB	P06576	sp|P06576|ATPB_HUMAN	ATP5F1B	1.2	-0.189	0.507	0.686	1.3	0.29	0.087	0.248	ATP synthase subunit beta mitochondrial OS=Homo sapiens OX=9606 GN=ATP5F1B PE=1 SV=3	24	ATPB	P06576	sp|P06576|ATPB_HUMAN	37.2	16	7	Replacement of 2 protons by calcium; Oxidation (M); Carbamylation; Replacement of 2 protons by iron; Sodium adduct; 2 more	56560	0.728455	0.740333	0.817209	0.834765	1.27634	1.39972	0.874663	0.887984	0.731276	0.779519	0.694613	0.697146	1.10636	1.12745	1.19901	1.21541	1.44388	1.44586
9006	E9PHY0	E9PHY0	tr|E9PHY0|E9PHY0_HUMAN	ACP2	1.2	-0.188	0.369	0.611	1.4	-0.303	0.04	0.205	Lysosomal acid phosphatase OS=Homo sapiens OX=9606 GN=ACP2 PE=1 SV=1	9006	E9PHY0	E9PHY0	tr|E9PHY0|E9PHY0_HUMAN	5.83	2	1		40990	0.891454	0.871139	1.05351	1.02972	1.48281	1.58001	0	0.777894	1.0578	1.11242	1.03197	1.0232	0.517558	0.554144	0.891195	0.832254	0.841071	1.45184
9023	PPAL	P11117	sp|P11117|PPAL_HUMAN	ACP2	1.2	-0.188	0.369	0.611	1.4	-0.303	0.04	0.205	Lysosomal acid phosphatase OS=Homo sapiens OX=9606 GN=ACP2 PE=1 SV=3	9023	PPAL	P11117	sp|P11117|PPAL_HUMAN	5.83	2	1		48344	0.891454	0.871139	1.05351	1.02972	1.48281	1.58001	0	0.777894	1.0578	1.11242	1.03197	1.0232	0.517558	0.554144	0.891195	0.832254	0.841071	1.45184
8781	KISHA	Q8TBQ9	sp|Q8TBQ9|KISHA_HUMAN	TMEM167A	1.2	-0.187	0.072	0.589	1.4	-0.365	0.116	0.273	Protein kish-A OS=Homo sapiens OX=9606 GN=TMEM167A PE=1 SV=1	8781	KISHA	Q8TBQ9	sp|Q8TBQ9|KISHA_HUMAN	18.41	12	1		8060	0.969649	1.05651	1.25877	1.32176	1.22673	1.27078	0.956328	0.884868	1.12292	1.07282	0.93118	1.01207	0.711655	0.717905	0.669738	0.655538	1.10231	1.05846
3829	HEBP1	Q9NRV9	sp|Q9NRV9|HEBP1_HUMAN	HEBP1	1.2	-0.187	0.189	0.589	1.3	-0.273	0.058	0.219	Heme-binding protein 1 OS=Homo sapiens OX=9606 GN=HEBP1 PE=1 SV=1	3829	HEBP1	Q9NRV9	sp|Q9NRV9|HEBP1_HUMAN	15.2	15	2		21097	1.27936	1.28382	1.18042	1.22952	0.987881	0.957886	1.10809	1.11648	0.916238	0.774655	0.956182	0.927538	1.03221	1.10749	0.748253	0.841603	0.712754	0.83963
1644	NOLC1	Q14978	sp|Q14978|NOLC1_HUMAN	NOLC1	1.2	-0.186	0.163	0.589	1.5	-0.427	0.101	0.256	Nucleolar and coiled-body phosphoprotein 1 OS=Homo sapiens OX=9606 GN=NOLC1 PE=1 SV=2	1644	NOLC1	Q14978	sp|Q14978|NOLC1_HUMAN	18.33	6	4		73603	1.23	1.21433	1.26322	1.24249	1.14599	1.13092	0.869923	0.865172	1.16404	1.06834	1.10444	1.0361	0.299317	0.703494	0.999806	0.970846	0.948511	0.743065
8540	RT05	P82675	sp|P82675|RT05_HUMAN	MRPS5	1.2	-0.186	0.714	0.827	1.2	0.174	0.325	0.465	28S ribosomal protein S5 mitochondrial OS=Homo sapiens OX=9606 GN=MRPS5 PE=1 SV=2	8540	RT05	P82675	sp|P82675|RT05_HUMAN	5.34	3	1		48007	0.0909275	0.809646	0.842519	0.896789	1.62425	1.76015	0.817464	1.0375	0.882785	0.828123	0.691443	0.649708	0.950324	0.802644	0.88631	0.785718	1.82772	1.81597
2617	CDC5L	Q99459	sp|Q99459|CDC5L_HUMAN	CDC5L	1.2	-0.185	0.332	0.592	1	-0.018	0.475	0.597	Cell division cycle 5-like protein OS=Homo sapiens OX=9606 GN=CDC5L PE=1 SV=2	2617	CDC5L	Q99459	sp|Q99459|CDC5L_HUMAN	8.93	5	4		92251	0.85568	0.865267	0.953172	0.990257	1.3508	1.38962	0.779103	0.8242	0.919761	0.982387	0.900825	0.889187	0.872613	0.893456	0.900944	0.96419	1.31882	1.34972
1019	RMXL1	Q96E39	sp|Q96E39|RMXL1_HUMAN	RBMXL1	1.2	-0.183	0.77	0.864	1.7	-0.486	0.076	0.234	RNA binding motif protein X-linked-like-1 OS=Homo sapiens OX=9606 GN=RBMXL1 PE=1 SV=1	1019	RMXL1	Q96E39	sp|Q96E39|RMXL1_HUMAN	4.46	6	3		42142	0.821545	0.66335	0.847351	1.61141	2.65008	0.743656	0.786476	2.34507	0.92165	0.898058	0.401225	0.889501	0.630396	0.283341	0.518512	1.11569	1.08535	0.787349
18969	J3KQ26	J3KQ26	tr|J3KQ26|J3KQ26_HUMAN	ARMC5	1.2	-0.183	0.321	0.589	1.5	-0.417	0.196	0.352	Armadillo repeat-containing protein 5 OS=Homo sapiens OX=9606 GN=ARMC5 PE=1 SV=1	18969	J3KQ26	J3KQ26	tr|J3KQ26|J3KQ26_HUMAN	18.33	1	1		108067	1.15408	1.19121	1.24768	1.36099	1.14308	1.10314	0.933494	0.886189	0.922009	0.935326	1.17144	1.25262	0.514749	0.566101	0.674328	0.658578	1.16638	1.11861
122114	ARMC5	Q96C12	sp|Q96C12|ARMC5_HUMAN	ARMC5	1.2	-0.183	0.321	0.589	1.5	-0.417	0.196	0.352	Armadillo repeat-containing protein 5 OS=Homo sapiens OX=9606 GN=ARMC5 PE=1 SV=2	122114	ARMC5	Q96C12	sp|Q96C12|ARMC5_HUMAN	18.33	1	1		97682	1.15408	1.19121	1.24768	1.36099	1.14308	1.10314	0.933494	0.886189	0.922009	0.935326	1.17144	1.25262	0.514749	0.566101	0.674328	0.658578	1.16638	1.11861
2463	SC22B	O75396	sp|O75396|SC22B_HUMAN	SEC22B	1.2	-0.183	0.404	0.628	1.1	-0.117	0.161	0.318	Vesicle-trafficking protein SEC22b OS=Homo sapiens OX=9606 GN=SEC22B PE=1 SV=4	2463	SC22B	O75396	sp|O75396|SC22B_HUMAN	8.17	33	6	Carbamylation	24593	0.990676	0.976465	0.971016	0.976683	1.28608	1.40001	1.04671	0.97964	0.918477	0.928699	0.808289	0.820892	0.99282	0.942752	0.893081	0.779677	1.10625	1.18178
380	ARLY	P04424	sp|P04424|ARLY_HUMAN	ASL	1.2	-0.181	0.076	0.589	2.1	-0.667	0.041	0.205	Argininosuccinate lyase OS=Homo sapiens OX=9606 GN=ASL PE=1 SV=4	380	ARLY	P04424	sp|P04424|ARLY_HUMAN	20.69	27	11	Carbamidomethylation	51658	1.46635	1.51534	1.16653	1.20993	1.17118	1.16704	1.3723	1.23546	0.873338	0.963254	1.0363	1.12829	0.710591	0.770308	0.415276	0.253252	0.740822	0.804455
247	AK1A1	P14550	sp|P14550|AK1A1_HUMAN	AKR1A1	1.2	-0.18	0.116	0.589	2.1	-0.672	0.016	0.198	Alcohol dehydrogenase [NADP(+)] OS=Homo sapiens OX=9606 GN=AKR1A1 PE=1 SV=3	247	AK1A1	P14550	sp|P14550|AK1A1_HUMAN	67.18	51	13	Carbamidomethylation; Acetylation (N-term)	36573	1.39384	1.40309	1.24582	1.25001	1.19439	1.21702	1.10602	1.09668	1.05898	1.07737	1.12579	1.15863	0.570736	0.566037	0.591269	0.595355	0.676364	0.672584
6891	SRPRB	Q9Y5M8	sp|Q9Y5M8|SRPRB_HUMAN	SRPRB	1.2	-0.18	0.485	0.674	1.3	-0.264	0.114	0.271	Signal recognition particle receptor subunit beta OS=Homo sapiens OX=9606 GN=SRPRB PE=1 SV=3	6891	SRPRB	Q9Y5M8	sp|Q9Y5M8|SRPRB_HUMAN	4.66	14	3		29702	0.837756	0.848229	1.27534	0.945894	1.47659	1.5049	1.00927	0.930634	1.06576	0.994787	0.911664	0.896703	0.75577	0.717829	0.684795	0.651342	1.23554	1.2572
32	ATPA	P25705	sp|P25705|ATPA_HUMAN	ATP5F1A	1.2	-0.18	0.444	0.655	1.2	0.192	0.027	0.199	ATP synthase subunit alpha mitochondrial OS=Homo sapiens OX=9606 GN=ATP5F1A PE=1 SV=1	32	ATPA	P25705	sp|P25705|ATPA_HUMAN	19.85	70	43	Carbamylation; Amidation; Oxidation (M); Deamidation (NQ); Pyro-glu from Q; 6 more	59751	0.743294	0.752742	0.873242	0.867387	1.36575	1.37407	0.764253	0.767048	0.876569	0.869183	0.814422	0.805773	0.994474	0.969522	1.07485	1.09095	1.49324	1.50322
10207	KTHY	P23919	sp|P23919|KTHY_HUMAN	DTYMK	1.2	-0.179	0.419	0.636	1.4	-0.305	0.21	0.367	Thymidylate kinase OS=Homo sapiens OX=9606 GN=DTYMK PE=1 SV=4	10207	KTHY	P23919	sp|P23919|KTHY_HUMAN	2.28	8	2		23819	0.350608	1.17915	1.15526	1.16344	1.53416	1.58513	0.382514	0.38234	1.2931	1.37492	1.31386	1.14569	0.364346	0.34369	1.23233	1.13218	0.499025	1.56826
501	F5H365	F5H365	tr|F5H365|F5H365_HUMAN	SEC23A	1.2	-0.179	0.191	0.589	1.2	-0.222	0.002	0.185	Protein transport protein SEC23 OS=Homo sapiens OX=9606 GN=SEC23A PE=1 SV=1	501	F5H365	F5H365	tr|F5H365|F5H365_HUMAN	13.31	14	6	Carbamidomethylation	82969	1.24127	1.31415	1.13337	1.16713	0.927024	1.0175	1.07643	1.05062	0.835818	0.831475	0.878913	1.05597	1.09187	1.00733	0.87499	0.958715	0.781347	0.756072
502	SC23A	Q15436	sp|Q15436|SC23A_HUMAN	SEC23A	1.2	-0.179	0.191	0.589	1.2	-0.222	0.002	0.185	Protein transport protein Sec23A OS=Homo sapiens OX=9606 GN=SEC23A PE=1 SV=2	502	SC23A	Q15436	sp|Q15436|SC23A_HUMAN	13.31	13	6	Carbamidomethylation	86161	1.24127	1.31415	1.13337	1.16713	0.927024	1.0175	1.07643	1.05062	0.835818	0.831475	0.878913	1.05597	1.09187	1.00733	0.87499	0.958715	0.781347	0.756072
1443	MRP3	O15438	sp|O15438|MRP3_HUMAN	ABCC3	1.2	-0.179	0.68	0.806	1	-0.004	0.993	0.995	Canalicular multispecific organic anion transporter 2 OS=Homo sapiens OX=9606 GN=ABCC3 PE=1 SV=3	1443	MRP3	O15438	sp|O15438|MRP3_HUMAN	1.4	5	4		169342	1.23886	1.33199	1.14603	1.42574	0.737836	0.485127	1.44926	1.18171	0.45829	0.296527	0.850354	1.05433	1.45304	2.12338	0.494215	0.689286	0.953793	0.630226
4761	PRAF3	O75915	sp|O75915|PRAF3_HUMAN	ARL6IP5	1.2	-0.178	0.145	0.589	1.2	-0.184	0.053	0.214	PRA1 family protein 3 OS=Homo sapiens OX=9606 GN=ARL6IP5 PE=1 SV=1	4761	PRAF3	O75915	sp|O75915|PRAF3_HUMAN	15.56	24	4	Acetylation (N-term)	21615	0.992885	1.05303	1.12853	1.07208	1.20725	1.27155	0.977476	1.01382	0.751927	0.899456	0.983995	1.02947	0.835135	0.89902	0.777367	0.880781	1.10351	1.12271
2315	SC24A	O95486	sp|O95486|SC24A_HUMAN	SEC24A	1.2	-0.177	0.226	0.589	1.7	-0.481	0.022	0.198	Protein transport protein Sec24A OS=Homo sapiens OX=9606 GN=SEC24A PE=1 SV=2	2315	SC24A	O95486	sp|O95486|SC24A_HUMAN	66.53	2	3		119749	1.30647	1.31648	1.21552	1.20417	1.16647	1.10723	0.933308	0.969667	1.02457	1.06526	1.12846	1.13389	0.686728	0.710764	0.725954	0.755785	0.761276	0.787996
5730	AUHM	Q13825	sp|Q13825|AUHM_HUMAN	AUH	1.2	-0.176	0.612	0.756	1.1	0.125	0.487	0.608	Methylglutaconyl-CoA hydratase mitochondrial OS=Homo sapiens OX=9606 GN=AUH PE=1 SV=1	5730	AUHM	Q13825	sp|Q13825|AUHM_HUMAN	13.47	5	2		35609	0.711944	0.748725	0.917277	0.693647	1.50028	1.53015	0.741481	0.692329	1.03757	1.04384	0.886105	0.644983	1.03985	0.951787	1.10472	1.06573	1.37054	1.31902
1000	PAPS2	O95340	sp|O95340|PAPS2_HUMAN	PAPSS2	1.2	-0.175	0.362	0.607	1.8	-0.548	0.082	0.24	Bifunctional 3'-phosphoadenosine 5'-phosphosulfate synthase 2 OS=Homo sapiens OX=9606 GN=PAPSS2 PE=1 SV=2	1000	PAPS2	O95340	sp|O95340|PAPS2_HUMAN	33.68	14	5	Carbamidomethylation	69501	1.30346	1.39851	1.31021	1.38177	0.915922	1.13536	1.00355	1.02316	0.97204	1.10105	1.15193	1.14506	0.552734	0.705269	0.685286	0.58941	0.81326	0.812011
468689	G3V1U5	G3V1U5	tr|G3V1U5|G3V1U5_HUMAN	GOLT1B	1.2	-0.175	0.238	0.589	1.1	-0.069	0.685	0.766	Golgi transport 1 homolog B (S. cerevisiae) isoform CRA_c OS=Homo sapiens OX=9606 GN=GOLT1B PE=1 SV=1	468689	G3V1U5	G3V1U5	tr|G3V1U5|G3V1U5_HUMAN	10.54	20	2		8214	1.00551	0.879183	1.09247	1.09652	1.16959	1.24578	0.870344	0.863843	0.973796	1.08604	0.844434	0.798016	1.04344	1.04676	0.710161	0.755784	1.26879	1.24955
468690	F5H6U7	F5H6U7	tr|F5H6U7|F5H6U7_HUMAN	GOLT1B	1.2	-0.175	0.238	0.589	1.1	-0.069	0.685	0.766	Vesicle transport protein GOT1B OS=Homo sapiens OX=9606 GN=GOLT1B PE=1 SV=1	468690	F5H6U7	F5H6U7	tr|F5H6U7|F5H6U7_HUMAN	10.54	12	2		14307	1.00551	0.879183	1.09247	1.09652	1.16959	1.24578	0.870344	0.863843	0.973796	1.08604	0.844434	0.798016	1.04344	1.04676	0.710161	0.755784	1.26879	1.24955
468691	GOT1B	Q9Y3E0	sp|Q9Y3E0|GOT1B_HUMAN	GOLT1B	1.2	-0.175	0.238	0.589	1.1	-0.069	0.685	0.766	Vesicle transport protein GOT1B OS=Homo sapiens OX=9606 GN=GOLT1B PE=1 SV=1	468691	GOT1B	Q9Y3E0	sp|Q9Y3E0|GOT1B_HUMAN	10.54	11	2		15426	1.00551	0.879183	1.09247	1.09652	1.16959	1.24578	0.870344	0.863843	0.973796	1.08604	0.844434	0.798016	1.04344	1.04676	0.710161	0.755784	1.26879	1.24955
16012	J3QLR8	J3QLR8	tr|J3QLR8|J3QLR8_HUMAN	MRPS23	1.2	-0.175	0.561	0.726	1.1	0.151	0.245	0.396	28S ribosomal protein S23 mitochondrial OS=Homo sapiens OX=9606 GN=MRPS23 PE=1 SV=1	16012	J3QLR8	J3QLR8	tr|J3QLR8|J3QLR8_HUMAN	20.72	7	1		17517	0.713728	0.753319	0.877289	0.884039	1.41678	1.40343	0.91008	0.903672	0.886824	0.81316	0.696965	0.786298	1.04695	1.03914	1.03342	1.03736	1.34747	1.45008
16013	RT23	Q9Y3D9	sp|Q9Y3D9|RT23_HUMAN	MRPS23	1.2	-0.175	0.561	0.726	1.1	0.151	0.245	0.396	28S ribosomal protein S23 mitochondrial OS=Homo sapiens OX=9606 GN=MRPS23 PE=1 SV=2	16013	RT23	Q9Y3D9	sp|Q9Y3D9|RT23_HUMAN	20.72	5	1		21771	0.713728	0.753319	0.877289	0.884039	1.41678	1.40343	0.91008	0.903672	0.886824	0.81316	0.696965	0.786298	1.04695	1.03914	1.03342	1.03736	1.34747	1.45008
822	ATPG	P36542	sp|P36542|ATPG_HUMAN	ATP5F1C	1.2	-0.175	0.456	0.663	1.2	0.158	0.037	0.201	ATP synthase subunit gamma mitochondrial OS=Homo sapiens OX=9606 GN=ATP5F1C PE=1 SV=1	822	ATPG	P36542	sp|P36542|ATPG_HUMAN	15.42	44	11	Carbamidomethylation; Carbamylation	32996	0.743879	0.800463	0.921155	0.922115	1.33461	1.312	0.851365	0.821032	0.88558	0.883699	0.775853	0.764128	0.950568	0.95501	1.01876	1.01756	1.50597	1.53626
183	PDIA4	P13667	sp|P13667|PDIA4_HUMAN	PDIA4	1.2	-0.174	0.036	0.589	1.2	-0.157	0.188	0.345	Protein disulfide-isomerase A4 OS=Homo sapiens OX=9606 GN=PDIA4 PE=1 SV=2	183	PDIA4	P13667	sp|P13667|PDIA4_HUMAN	13.86	45	28		72933	1.03085	1.03825	1.13052	1.12788	1.17171	1.16242	0.957959	0.628004	1.05215	0.937467	1.0133	1.02928	1.04246	1.03212	1.04809	0.726712	0.934525	0.9363
3600	CLYBL	Q8N0X4	sp|Q8N0X4|CLYBL_HUMAN	CLYBL	1.2	-0.174	0.296	0.589	1.1	-0.134	0.179	0.336	Citramalyl-CoA lyase mitochondrial OS=Homo sapiens OX=9606 GN=CLYBL PE=1 SV=2	3600	CLYBL	Q8N0X4	sp|Q8N0X4|CLYBL_HUMAN	3.01	5	1		37359	1.06821	0.789789	0.900591	1.01182	1.4362	1.40856	1.03677	0.871955	1.07229	0.54987	1.08219	0.959933	0.943744	0.905723	0.808927	0.743688	1.2624	1.14734
7150	MOCOS	Q96EN8	sp|Q96EN8|MOCOS_HUMAN	MOCOS	1.2	-0.173	0.159	0.589	1.8	-0.552	0.039	0.203	Molybdenum cofactor sulfurase OS=Homo sapiens OX=9606 GN=MOCOS PE=1 SV=2	7150	MOCOS	Q96EN8	sp|Q96EN8|MOCOS_HUMAN	54.7	2	1		98120	1.29125	1.45117	1.28777	1.29154	1.03922	1.08877	1.08903	1.15045	1.06068	1.01599	1.08627	1.01077	0.608924	0.663227	0.696663	0.734987	0.668412	0.764879
4264	ATPD	P30049	sp|P30049|ATPD_HUMAN	ATP5F1D	1.2	-0.173	0.471	0.666	1.3	0.277	0.087	0.248	ATP synthase subunit delta mitochondrial OS=Homo sapiens OX=9606 GN=ATP5F1D PE=1 SV=2	4264	ATPD	P30049	sp|P30049|ATPD_HUMAN	36.79	58	5	Pyro-glu from Q	17490	0.71278	0.697358	0.877422	0.857948	1.32359	1.32398	0.811329	0.825964	0.770926	0.795475	0.77608	0.773011	1.10473	1.13086	1.21225	1.13204	1.43264	1.44161
2293	KAPCA	P17612	sp|P17612|KAPCA_HUMAN	PRKACA	1.2	-0.171	0.079	0.589	1.6	-0.428	0.038	0.202	cAMP-dependent protein kinase catalytic subunit alpha OS=Homo sapiens OX=9606 GN=PRKACA PE=1 SV=2	2293	KAPCA	P17612	sp|P17612|KAPCA_HUMAN	49.55	3	1		40590	1.28885	1.38314	1.21857	1.23061	1.03528	1.04117	1.11613	1.12816	0.974095	1.01509	0.95136	0.986132	0.733765	0.806385	0.75075	0.804446	0.72574	0.810331
3500	DHB12	Q53GQ0	sp|Q53GQ0|DHB12_HUMAN	HSD17B12	1.2	-0.171	0.589	0.742	1.5	-0.37	0.313	0.455	Very-long-chain 3-oxoacyl-CoA reductase OS=Homo sapiens OX=9606 GN=HSD17B12 PE=1 SV=2	3500	DHB12	Q53GQ0	sp|Q53GQ0|DHB12_HUMAN	4.59	20	4	Carbamidomethylation	34324	0.751283	0.728624	1.14018	1.16321	1.65264	1.6469	0.893457	1.31339	0.727992	0.770728	1.15804	1.19314	0.58155	0.737424	0.232257	0.221533	1.55885	1.52881
2608	RAB5C	P51148	sp|P51148|RAB5C_HUMAN	RAB5C	1.2	-0.171	0.083	0.589	1.2	-0.152	0.551	0.658	Ras-related protein Rab-5C OS=Homo sapiens OX=9606 GN=RAB5C PE=1 SV=2	2608	RAB5C	P51148	sp|P51148|RAB5C_HUMAN	8.1	11	2		23483	1.10925	1.15717	0.944163	1.00926	1.22037	1.20617	0.922407	0.869926	0.712272	0.825101	1.11569	1.17644	0.740151	0.443297	0.868999	0.857735	1.50217	1.31942
981	ACSA	Q9NR19	sp|Q9NR19|ACSA_HUMAN	ACSS2	1.2	-0.17	0.065	0.589	1.4	-0.333	0.017	0.198	Acetyl-coenzyme A synthetase cytoplasmic OS=Homo sapiens OX=9606 GN=ACSS2 PE=1 SV=1	981	ACSA	Q9NR19	sp|Q9NR19|ACSA_HUMAN	11.18	18	9	Carbamidomethylation	78580	1.36364	1.42971	1.09678	1.12251	0.851544	1.14203	1.32916	1.16295	0.837053	0.868796	0.990813	0.797726	0.903107	1.09871	1.02174	0.703305	0.744512	0.535908
3162	LACB2	Q53H82	sp|Q53H82|LACB2_HUMAN	LACTB2	1.2	-0.17	0.241	0.589	1	-0.022	0.85	0.889	Endoribonuclease LACTB2 OS=Homo sapiens OX=9606 GN=LACTB2 PE=1 SV=2	3162	LACB2	Q53H82	sp|Q53H82|LACB2_HUMAN	3.88	27	6	Carbamidomethylation; Pyro-glu from Q	32806	1.15067	0.824507	0.959695	1.21641	1.10706	1.12499	0.714489	1.20342	0.825526	1.12898	0.517041	0.975339	1.12925	1.11193	1.18397	1.02403	0.755005	1.04767
1883	PFKAL	P17858	sp|P17858|PFKAL_HUMAN	PFKL	1.2	-0.169	0.15	0.589	1.5	-0.368	0.027	0.199	ATP-dependent 6-phosphofructokinase liver type OS=Homo sapiens OX=9606 GN=PFKL PE=1 SV=6	1883	PFKAL	P17858	sp|P17858|PFKAL_HUMAN	18.46	6	3	Carbamidomethylation	85018	1.13866	1.13693	1.06367	1.22918	1.39001	1.11431	1.0617	1.03261	1.0935	1.00129	1.03857	0.833721	0.729486	0.915533	0.889129	0.809958	0.461865	1.05989
4277	PYR1	P27708	sp|P27708|PYR1_HUMAN	CAD	1.2	-0.168	0.611	0.755	1.2	0.172	0.318	0.459	CAD protein OS=Homo sapiens OX=9606 GN=CAD PE=1 SV=3	4277	PYR1	P27708	sp|P27708|PYR1_HUMAN	5.09	0	1		242981	1.0424	1.03033	1.03091	1.07038	0	0.771203	0.935658	0.963164	0	1.32341	0	0.0821911	0.972065	0.936424	1.30827	1.28708	1.20127	1.04525
4281	F8VPD4	F8VPD4	tr|F8VPD4|F8VPD4_HUMAN	CAD	1.2	-0.168	0.611	0.755	1.2	0.172	0.318	0.459	CAD protein OS=Homo sapiens OX=9606 GN=CAD PE=1 SV=1	4281	F8VPD4	F8VPD4	tr|F8VPD4|F8VPD4_HUMAN	5.09	1	1		236020	1.0424	1.03033	1.03091	1.07038	0	0.771203	0.935658	0.963164	0	1.32341	0	0.0821911	0.972065	0.936424	1.30827	1.28708	1.20127	1.04525
4706	PDIP2	Q9Y2S7	sp|Q9Y2S7|PDIP2_HUMAN	POLDIP2	1.2	-0.167	0.715	0.827	1.1	-0.054	0.819	0.864	Polymerase delta-interacting protein 2 OS=Homo sapiens OX=9606 GN=POLDIP2 PE=1 SV=1	4706	PDIP2	Q9Y2S7	sp|Q9Y2S7|PDIP2_HUMAN	1.13	6	2		42033	1.03814	0.401268	1.05568	0.61701	1.67962	1.65197	0.939673	1.07608	1.00367	1.00759	1.01092	0.40109	0.907229	1.11938	0.717448	0.897498	1.4925	0.983249
3961	G3V1C3	G3V1C3	tr|G3V1C3|G3V1C3_HUMAN	API5	1.2	-0.165	0.334	0.592	1.2	-0.183	0.043	0.208	Apoptosis inhibitor 5 OS=Homo sapiens OX=9606 GN=API5 PE=1 SV=1	3961	G3V1C3	G3V1C3	tr|G3V1C3|G3V1C3_HUMAN	15.61	5	2		57561	1.11076	1.17185	1.14666	1.0531	1.10389	1.11003	1.24751	1.20817	0.709042	1.03363	0.825363	0.681348	0.813873	1.16384	0.949708	0.979681	0.83781	0.853733
3962	API5	Q9BZZ5	sp|Q9BZZ5|API5_HUMAN	API5	1.2	-0.165	0.334	0.592	1.2	-0.183	0.043	0.208	Apoptosis inhibitor 5 OS=Homo sapiens OX=9606 GN=API5 PE=1 SV=3	3962	API5	Q9BZZ5	sp|Q9BZZ5|API5_HUMAN	15.61	5	2		59005	1.11076	1.17185	1.14666	1.0531	1.10389	1.11003	1.24751	1.20817	0.709042	1.03363	0.825363	0.681348	0.813873	1.16384	0.949708	0.979681	0.83781	0.853733
10266	ATIF1	Q9UII2	sp|Q9UII2|ATIF1_HUMAN	ATP5IF1	1.2	-0.165	0.085	0.589	1.1	0.116	0.685	0.766	ATPase inhibitor mitochondrial OS=Homo sapiens OX=9606 GN=ATP5IF1 PE=1 SV=1	10266	ATIF1	Q9UII2	sp|Q9UII2|ATIF1_HUMAN	6.18	8	1		12249	0.987133	0.93922	1.00365	1.14718	1.95789	0.0644943	0.884512	0.891852	0.787939	0.854677	0.831978	0.856376	0.927667	0.921958	0.886075	0.839114	1.65471	1.56358
129	AMPN	P15144	sp|P15144|AMPN_HUMAN	ANPEP	1.2	-0.163	0.194	0.589	1.1	-0.086	0.654	0.744	Aminopeptidase N OS=Homo sapiens OX=9606 GN=ANPEP PE=1 SV=4	129	AMPN	P15144	sp|P15144|AMPN_HUMAN	7.73	41	33	Carbamidomethylation; Pyro-glu from Q; Carbamylation	109539	1.03428	1.07353	1.21198	1.21742	1.01054	0.949227	0.982011	0.636084	0.968876	0.96037	0.982495	0.989763	1.11471	1.11207	0.800111	0.802641	1.07546	1.07842
157	AMPL	P28838	sp|P28838|AMPL_HUMAN	LAP3	1.2	-0.16	0.08	0.589	1.4	-0.311	0.029	0.199	Cytosol aminopeptidase OS=Homo sapiens OX=9606 GN=LAP3 PE=1 SV=3	157	AMPL	P28838	sp|P28838|AMPL_HUMAN	30.12	30	11	Carbamidomethylation	56166	1.29796	1.2991	1.03179	1.09418	1.11915	1.10042	1.23048	1.22561	0.894008	0.88373	0.860986	0.885752	0.884188	0.906308	0.748108	0.752903	0.895089	0.89023
4963	ACPM	O14561	sp|O14561|ACPM_HUMAN	NDUFAB1	1.2	-0.16	0.343	0.598	1.2	0.242	0.076	0.234	Acyl carrier protein mitochondrial OS=Homo sapiens OX=9606 GN=NDUFAB1 PE=1 SV=3	4963	ACPM	O14561	sp|O14561|ACPM_HUMAN	44.99	9	1	Oxidation (M)	17417	0.812891	0.819383	0.901295	0.919216	1.19368	1.18913	0.90732	0.872332	0.722661	0.74136	0.814874	0.816507	1.19356	1.15803	1.14983	1.17486	1.30856	1.30451
6731	LYN	P07948	sp|P07948|LYN_HUMAN	LYN	1.2	-0.158	0.455	0.663	1.5	-0.391	0.111	0.269	Tyrosine-protein kinase Lyn OS=Homo sapiens OX=9606 GN=LYN PE=1 SV=3	6731	LYN	P07948	sp|P07948|LYN_HUMAN	6.27	1	1		58574	1.0337	0.633574	1.45557	1.16636	1.35141	1.45673	1.00069	1.03549	1.01389	0.990948	1.32181	0.786762	0.328462	0.801753	0.693201	0.579829	1.20371	1.14611
9164	CBR4	Q8N4T8	sp|Q8N4T8|CBR4_HUMAN	CBR4	1.2	-0.158	0.606	0.752	1	-0.043	0.764	0.826	Carbonyl reductase family member 4 OS=Homo sapiens OX=9606 GN=CBR4 PE=1 SV=3	9164	CBR4	Q8N4T8	sp|Q8N4T8|CBR4_HUMAN	4.1	10	2	Carbamidomethylation	25301	0.764375	0.780736	0.903303	0.934456	1.50482	1.51328	0.822523	0.824772	1.07966	1.05784	0.783394	0.886533	0.961382	0.875285	0.922731	0.923276	1.20863	1.25301
8553	BYST	Q13895	sp|Q13895|BYST_HUMAN	BYSL	1.2	-0.156	0.585	0.739	1	-0.024	0.784	0.839	Bystin OS=Homo sapiens OX=9606 GN=BYSL PE=1 SV=3	8553	BYST	Q13895	sp|Q13895|BYST_HUMAN	2.62	5	2		49601	1.37196	1.04185	0.923496	1.40659	0.80258	0.813238	0.573412	0.564473	1.13812	1.39713	0.818344	0.93317	1.21905	1.15025	0.915632	1.09928	0.943291	0.888135
739	AP2A2	O94973	sp|O94973|AP2A2_HUMAN	AP2A2	1.2	-0.156	0.119	0.589	1	0.024	0.806	0.855	AP-2 complex subunit alpha-2 OS=Homo sapiens OX=9606 GN=AP2A2 PE=1 SV=2	739	AP2A2	O94973	sp|O94973|AP2A2_HUMAN	3.86	8	5		103960	1.04431	1.38256	1.04887	1.07654	0.802748	0.910242	0.987442	1.2377	0.948557	0.990178	0.597718	0.565599	0.974974	1.16788	1.11322	1.2875	0.750521	1.11345
1415	PCYOX	Q9UHG3	sp|Q9UHG3|PCYOX_HUMAN	PCYOX1	1.2	-0.154	0.36	0.607	1.2	-0.177	0.127	0.284	Prenylcysteine oxidase 1 OS=Homo sapiens OX=9606 GN=PCYOX1 PE=1 SV=3	1415	PCYOX	Q9UHG3	sp|Q9UHG3|PCYOX_HUMAN	4.97	20	7	Carbamidomethylation	56640	0.88992	0.88484	1.04621	1.04768	1.38582	1.40654	0.836321	0.848067	1.02785	1.06114	0.967905	0.998408	0.851142	0.807119	0.896124	0.853687	1.08662	1.1046
110	ACON	Q99798	sp|Q99798|ACON_HUMAN	ACO2	1.2	-0.154	0.595	0.746	1.3	0.302	0.311	0.453	Aconitate hydratase mitochondrial OS=Homo sapiens OX=9606 GN=ACO2 PE=1 SV=2	110	ACON	Q99798	sp|Q99798|ACON_HUMAN	8.26	45	23	Carbamidomethylation; Pyro-glu from Q; Replacement of 2 protons by calcium	85425	0.52437	0.270546	0.996885	0.949996	1.49361	1.46979	0.673173	0.726177	0.866306	0.635674	0.940447	0.937604	1.02151	1.03235	0.977035	0.714482	1.8751	1.89495
15989	G5E972	G5E972	tr|G5E972|G5E972_HUMAN	TMPO	1.2	-0.153	0.309	0.589	1.3	-0.286	0.187	0.344	Lamina-associated polypeptide 2 isoforms beta/gamma OS=Homo sapiens OX=9606 GN=TMPO PE=1 SV=1	15989	G5E972	G5E972	tr|G5E972|G5E972_HUMAN	1.73	2	1		46307	0.774124	0.810041	0.709738	0.893464	1.3308	2.17561	0.682796	0.788731	0	0.777447	1.97608	0.771203	0.66773	0	0.691064	0.594847	1.28599	1.07034
15990	LAP2B	P42167	sp|P42167|LAP2B_HUMAN	TMPO	1.2	-0.153	0.309	0.589	1.3	-0.286	0.187	0.344	Lamina-associated polypeptide 2 isoforms beta/gamma OS=Homo sapiens OX=9606 GN=TMPO PE=1 SV=2	15990	LAP2B	P42167	sp|P42167|LAP2B_HUMAN	1.73	2	1		50670	0.774124	0.810041	0.709738	0.893464	1.3308	2.17561	0.682796	0.788731	0	0.777447	1.97608	0.771203	0.66773	0	0.691064	0.594847	1.28599	1.07034
494	Q5T6W2	Q5T6W2	tr|Q5T6W2|Q5T6W2_HUMAN	HNRNPK	1.2	-0.153	0.273	0.589	1.1	0.076	0.505	0.62	Heterogeneous nuclear ribonucleoprotein K (Fragment) OS=Homo sapiens OX=9606 GN=HNRNPK PE=1 SV=1	494	Q5T6W2	Q5T6W2	tr|Q5T6W2|Q5T6W2_HUMAN	27.73	3	1		41807	1.0073	0.82174	1.14017	0.872305	0.960208	1.35196	0.929521	0.844717	0.952499	0.906922	0.749588	0.850537	1.07955	1.1605	1.12407	1.1537	1.09966	0.995052
466	FMO3	P31513	sp|P31513|FMO3_HUMAN	FMO3	1.2	-0.151	0.659	0.791	1.1	-0.091	0.639	0.731	Dimethylaniline monooxygenase [N-oxide-forming] 3 OS=Homo sapiens OX=9606 GN=FMO3 PE=1 SV=5	466	FMO3	P31513	sp|P31513|FMO3_HUMAN	2.92	24	10	Carbamidomethylation; Deamidation (NQ)	60034	0.968367	0.930463	0.897566	0.912846	1.39485	1.37984	1.38653	1.28139	0.751012	0.642473	0.717011	0.800938	0.801821	1.25759	0.530896	0.431451	1.46918	1.44577
2724	RT31	Q92665	sp|Q92665|RT31_HUMAN	MRPS31	1.2	-0.15	0.543	0.71	1.2	0.202	0.059	0.219	28S ribosomal protein S31 mitochondrial OS=Homo sapiens OX=9606 GN=MRPS31 PE=1 SV=3	2724	RT31	Q92665	sp|Q92665|RT31_HUMAN	13.02	8	2		45319	0.718949	0.778731	0.88822	0.848216	1.32424	1.33848	0.878084	0.953527	0.813396	0.765228	0.855954	0.728574	1.01589	0.972717	0.937046	0.997787	1.55251	1.63244
613	KAD3	Q9UIJ7	sp|Q9UIJ7|KAD3_HUMAN	AK3	1.2	-0.15	0.406	0.628	1.2	0.229	0.023	0.198	GTP:AMP phosphotransferase AK3 mitochondrial OS=Homo sapiens OX=9606 GN=AK3 PE=1 SV=4	613	KAD3	Q9UIJ7	sp|Q9UIJ7|KAD3_HUMAN	19.6	62	13		25565	0.789229	0.796704	0.880839	0.900585	1.29918	1.17584	0.787959	0.816874	0.901502	0.834152	0.807212	0.793037	0.989374	1.02464	1.04332	1.09072	1.43438	1.63445
3637	CBX3	Q13185	sp|Q13185|CBX3_HUMAN	CBX3	1.2	-0.149	0.464	0.664	1.6	0.556	0.06	0.22	Chromobox protein homolog 3 OS=Homo sapiens OX=9606 GN=CBX3 PE=1 SV=4	3637	CBX3	Q13185	sp|Q13185|CBX3_HUMAN	13.95	21	3	Carbamidomethylation	20811	0.866315	1.00866	1.01206	1.15087	0.770569	0.376805	0.970542	0.877162	0.532296	0.672419	0.620059	0.618398	1.68801	1.15151	2.05662	1.77171	1.24499	0.611014
1320	PRDX3	P30048	sp|P30048|PRDX3_HUMAN	PRDX3	1.2	-0.147	0.463	0.664	1.1	0.139	0.117	0.274	Thioredoxin-dependent peroxide reductase mitochondrial OS=Homo sapiens OX=9606 GN=PRDX3 PE=1 SV=3	1320	PRDX3	P30048	sp|P30048|PRDX3_HUMAN	18.26	60	14	Carbamylation; Ammonia-loss (N); Carbamidomethylation; Deamidation (NQ)	27693	0.75375	0.764975	0.92962	0.932284	1.31269	1.32113	0.767396	0.78173	0.942899	0.953346	0.841663	0.847736	0.960819	0.955078	1.1205	1.11106	1.34178	1.36154
9354	GXLT1	Q4G148	sp|Q4G148|GXLT1_HUMAN	GXYLT1	1.2	-0.146	0.287	0.589	1.1	-0.063	0.461	0.586	Glucoside xylosyltransferase 1 OS=Homo sapiens OX=9606 GN=GXYLT1 PE=1 SV=2	9354	GXLT1	Q4G148	sp|Q4G148|GXLT1_HUMAN	3.53	2	1		50567	0.838143	0.818832	1.07272	1.12911	1.20154	1.35791	0.855914	0.70985	1.0327	1.0824	0.920108	0.94202	0.882015	0.759935	0.907924	0.889913	1.26641	1.33253
7562	LTOR1	Q6IAA8	sp|Q6IAA8|LTOR1_HUMAN	LAMTOR1	1.2	-0.145	0.076	0.589	1	0.017	0.916	0.941	Ragulator complex protein LAMTOR1 OS=Homo sapiens OX=9606 GN=LAMTOR1 PE=1 SV=2	7562	LTOR1	Q6IAA8	sp|Q6IAA8|LTOR1_HUMAN	10.64	35	3		17745	1.12517	1.01414	0.988805	1.08264	1.02591	1.01997	0.885798	1.10433	0.863235	0.765191	0.961625	0.806048	1.38185	0.931906	0.629177	0.93156	1.26464	1.21802
46748	K7ENF4	K7ENF4	tr|K7ENF4|K7ENF4_HUMAN	RETREG3	1.2	-0.144	0.435	0.645	1.1	-0.054	0.7	0.779	Reticulophagy regulator 3 OS=Homo sapiens OX=9606 GN=RETREG3 PE=1 SV=1	46748	K7ENF4	K7ENF4	tr|K7ENF4|K7ENF4_HUMAN	7.07	11	1		14501	0.923367	0.968979	1.10769	1.17156	1.10508	1.11995	1.09323	1.10526	0.894336	0.778423	0.763289	0.897598	1.11842	1.12524	0.886132	0.915028	1.05051	0.975909
6618	RM14	Q6P1L8	sp|Q6P1L8|RM14_HUMAN	MRPL14	1.2	-0.144	0.669	0.799	1.2	0.173	0.102	0.257	39S ribosomal protein L14 mitochondrial OS=Homo sapiens OX=9606 GN=MRPL14 PE=1 SV=1	6618	RM14	Q6P1L8	sp|Q6P1L8|RM14_HUMAN	11.66	7	1		15948	0.718165	0.666623	0.899441	0.884812	1.38645	1.38506	1.02819	0.926973	0.88979	0.853148	0.675394	0.705465	1.0075	0.964292	0.944718	1.05925	1.52299	1.48174
16082	R4GN05	R4GN05	tr|R4GN05|R4GN05_HUMAN	DPP7	1.2	-0.143	0.468	0.664	1.1	0.09	0.009	0.198	Dipeptidyl peptidase 2 (Fragment) OS=Homo sapiens OX=9606 GN=DPP7 PE=1 SV=1	16082	R4GN05	R4GN05	tr|R4GN05|R4GN05_HUMAN	4.79	17	2		17052	1.02297	1.01972	1.11574	1.18988	0.911636	0.84553	1.01843	0.301899	1.31752	1.32831	0.0196596	1.26302	1.11014	1.08921	1.28942	1.23008	0.935102	0.991734
8896	G5E9D5	G5E9D5	tr|G5E9D5|G5E9D5_HUMAN	ELAC2	1.2	-0.138	0.451	0.66	1	-0.007	0.671	0.758	ElaC homolog 2 (E. coli) isoform CRA_a OS=Homo sapiens OX=9606 GN=ELAC2 PE=1 SV=1	8896	G5E9D5	G5E9D5	tr|G5E9D5|G5E9D5_HUMAN	7.69	5	2		90037	0.959759	0.979848	0.968412	0.974296	1.27495	1.13395	0.979757	1.04349	0.933347	0.962512	0.731218	0.811679	0.911912	1.02535	0.951984	0.918749	1.25209	1.1867
8897	RNZ2	Q9BQ52	sp|Q9BQ52|RNZ2_HUMAN	ELAC2	1.2	-0.138	0.451	0.66	1	-0.007	0.671	0.758	Zinc phosphodiesterase ELAC protein 2 OS=Homo sapiens OX=9606 GN=ELAC2 PE=1 SV=2	8897	RNZ2	Q9BQ52	sp|Q9BQ52|RNZ2_HUMAN	7.69	5	2		92219	0.959759	0.979848	0.968412	0.974296	1.27495	1.13395	0.979757	1.04349	0.933347	0.962512	0.731218	0.811679	0.911912	1.02535	0.951984	0.918749	1.25209	1.1867
46955	RM18	Q9H0U6	sp|Q9H0U6|RM18_HUMAN	MRPL18	1.2	-0.138	0.623	0.765	1.2	0.162	0.059	0.219	39S ribosomal protein L18 mitochondrial OS=Homo sapiens OX=9606 GN=MRPL18 PE=1 SV=1	46955	RM18	Q9H0U6	sp|Q9H0U6|RM18_HUMAN	10.3	5	1		20577	0.711791	0.66795	0.912447	0.813923	1.44719	1.39829	0.768306	0.801669	0.957434	0.984499	0.763649	0.850703	0.948788	0.86225	0.971424	1.13251	1.48615	1.52102
683	ATPO	P48047	sp|P48047|ATPO_HUMAN	ATP5PO	1.2	-0.138	0.479	0.671	1.2	0.229	0.001	0.15	ATP synthase subunit O mitochondrial OS=Homo sapiens OX=9606 GN=ATP5PO PE=1 SV=1	683	ATPO	P48047	sp|P48047|ATPO_HUMAN	16.48	26	5	Carbamidomethylation; Carbamylation	23277	0.676143	0.699498	1.0509	0.860517	1.25843	1.27136	0.907824	0.748437	0.817189	0.812773	0.903925	0.799444	0.925649	0.929787	1.27371	1.07493	1.5026	1.48689
5453	LCAP	Q9UIQ6	sp|Q9UIQ6|LCAP_HUMAN	LNPEP	1.2	-0.137	0.647	0.782	1.2	0.224	0.334	0.473	Leucyl-cystinyl aminopeptidase OS=Homo sapiens OX=9606 GN=LNPEP PE=1 SV=3	5453	LCAP	Q9UIQ6	sp|Q9UIQ6|LCAP_HUMAN	7.94	1	1		117349	0.953275	0.934119	0.947607	0.982299	0.960275	1.0495	1.1757	1.11383	1.05008	0.938831	0.6026	0.121981	1.41772	1.58927	0.916842	0.931388	1.15603	1.15866
872	IDH3A	P50213	sp|P50213|IDH3A_HUMAN	IDH3A	1.2	-0.133	0.59	0.743	1.4	0.331	0.066	0.225	Isocitrate dehydrogenase [NAD] subunit alpha mitochondrial OS=Homo sapiens OX=9606 GN=IDH3A PE=1 SV=1	872	IDH3A	P50213	sp|P50213|IDH3A_HUMAN	11.33	5	2		39592	0.686526	0.626347	0.766386	0.767821	1.35543	1.40108	0.745897	0.785199	0.780772	0.8382	0.826565	0.827552	0.940313	1.01042	0.992117	0.908369	1.90135	1.83965
8690	LYRM7	Q5U5X0	sp|Q5U5X0|LYRM7_HUMAN	LYRM7	1.2	-0.131	0.709	0.824	1.3	0.294	0.117	0.273	Complex III assembly factor LYRM7 OS=Homo sapiens OX=9606 GN=LYRM7 PE=1 SV=1	8690	LYRM7	Q5U5X0	sp|Q5U5X0|LYRM7_HUMAN	19.92	10	1		11955	0.723416	0.713873	0.817592	0.767411	1.30147	1.34964	0.95916	0.985284	0.89752	0.860184	0.645631	0.538876	1.19162	1.22883	1.0831	1.06694	1.49278	1.37667
757	ADRO	P22570	sp|P22570|ADRO_HUMAN	FDXR	1.2	-0.129	0.737	0.844	1.6	0.503	0.184	0.341	NADPH:adrenodoxin oxidoreductase mitochondrial OS=Homo sapiens OX=9606 GN=FDXR PE=1 SV=3	757	ADRO	P22570	sp|P22570|ADRO_HUMAN	10.27	31	12	Carbamidomethylation	53837	0.392907	0.406105	0.69093	1.17882	1.30099	1.28145	0.771132	0.736919	0.583554	1.34639	0.535586	0.50308	0.921282	0.867154	0.992034	1.02132	2.22757	2.24278
78848	FAKD5	Q7L8L6	sp|Q7L8L6|FAKD5_HUMAN	FASTKD5	1.2	-0.116	0.782	0.871	1.1	-0.199	0.591	0.689	FAST kinase domain-containing protein 5 mitochondrial OS=Homo sapiens OX=9606 GN=FASTKD5 PE=1 SV=1	78848	FAKD5	Q7L8L6	sp|Q7L8L6|FAKD5_HUMAN	1.63	1	1		86574	1.17059	1.22018	0.820145	0.863528	1.21101	1.07632	0	0	1.0499	0	0	0.704418	0.972375	0.489939	0	0	1.25513	1.16646
2064	GALK1	P51570	sp|P51570|GALK1_HUMAN	GALK1	1.1	-0.154	0.235	0.589	2.1	-0.682	0.047	0.21	Galactokinase OS=Homo sapiens OX=9606 GN=GALK1 PE=1 SV=1	2064	GALK1	P51570	sp|P51570|GALK1_HUMAN	21.19	24	6	Carbamidomethylation	42272	1.33182	1.33984	1.2534	1.30087	1.20162	1.24458	1.14239	1.10736	0.793395	1.20599	1.20516	1.29131	0.283196	0.693462	0.349138	0.560533	0.882607	0.813344
1654	DHPR	P09417	sp|P09417|DHPR_HUMAN	QDPR	1.1	-0.153	0.017	0.589	1.5	-0.419	0.008	0.198	Dihydropteridine reductase OS=Homo sapiens OX=9606 GN=QDPR PE=1 SV=2	1654	DHPR	P09417	sp|P09417|DHPR_HUMAN	48.87	32	6	Acetylation (N-term)	25790	1.16473	1.16996	1.15963	1.20752	1.19401	1.24911	1.00286	0.965554	1.0551	1.08374	1.08448	1.03408	0.683621	0.669152	0.770631	0.785564	0.848117	0.87215
2750	MTND	Q9BV57	sp|Q9BV57|MTND_HUMAN	ADI1	1.1	-0.151	0.682	0.807	2.1	-0.681	0.138	0.293	1 2-dihydroxy-3-keto-5-methylthiopentene dioxygenase OS=Homo sapiens OX=9606 GN=ADI1 PE=1 SV=1	2750	MTND	Q9BV57	sp|Q9BV57|MTND_HUMAN	51.74	32	4	Carbamidomethylation	21498	1.62893	1.60338	1.47926	1.46164	0.779168	0.71327	1.13313	1.20945	1.00272	0.945373	1.24369	1.22238	0.599373	0.559473	0.61272	0.555441	0.641394	0.609209
4174	KLC4	Q9NSK0	sp|Q9NSK0|KLC4_HUMAN	KLC4	1.1	-0.149	0.367	0.611	1.9	-0.591	0.001	0.15	Kinesin light chain 4 OS=Homo sapiens OX=9606 GN=KLC4 PE=1 SV=3	4174	KLC4	Q9NSK0	sp|Q9NSK0|KLC4_HUMAN	35.77	3	1		68640	1.33785	1.37932	1.14579	1.25859	1.24227	1.11519	1.5145	1.34669	0.866422	0.790732	1.07786	0.990666	0.907667	0.610343	0.560016	0.725748	0.543416	0.586944
3274	GALE	Q14376	sp|Q14376|GALE_HUMAN	GALE	1.1	-0.147	0.512	0.69	2	-0.645	0.112	0.27	UDP-glucose 4-epimerase OS=Homo sapiens OX=9606 GN=GALE PE=1 SV=2	3274	GALE	Q14376	sp|Q14376|GALE_HUMAN	14.34	16	3		38282	1.05384	1.05619	1.63263	1.05339	1.36481	1.42168	1.08188	1.07284	0.846153	0.804901	1.42282	1.47397	0.352416	0.334599	0.309236	0.342896	1.27052	1.10522
968	CO3	P01024	sp|P01024|CO3_HUMAN	C3	1.1	-0.145	0.653	0.787	1.3	-0.232	0.653	0.744	Complement C3 OS=Homo sapiens OX=9606 GN=C3 PE=1 SV=2	968	CO3	P01024	sp|P01024|CO3_HUMAN	2.54	5	8		187147	0.20745	1.00226	1.17536	1.07754	1.62118	1.66992	0.955445	0.980073	0.900097	0.933775	1.06214	1.0537	0.978419	1.08198	0.0500375	0.0475999	1.5936	1.60944
2562	F8VYY9	F8VYY9	tr|F8VYY9|F8VYY9_HUMAN	PRKAG1	1.1	-0.141	0.302	0.589	1.3	-0.263	0.184	0.341	5'-AMP-activated protein kinase subunit gamma-1 OS=Homo sapiens OX=9606 GN=PRKAG1 PE=1 SV=1	2562	F8VYY9	F8VYY9	tr|F8VYY9|F8VYY9_HUMAN	13.63	22	4		31905	1.13372	1.08772	1.10512	1.23211	1.19819	1.05078	1.21228	1.09132	0.888059	0.826105	0.927877	1.01894	1.04553	0.987459	0.792828	0.498128	0.927877	0.97596
2563	AAKG1	P54619	sp|P54619|AAKG1_HUMAN	PRKAG1	1.1	-0.141	0.302	0.589	1.3	-0.263	0.184	0.341	5'-AMP-activated protein kinase subunit gamma-1 OS=Homo sapiens OX=9606 GN=PRKAG1 PE=1 SV=1	2563	AAKG1	P54619	sp|P54619|AAKG1_HUMAN	13.63	19	4		37579	1.13372	1.08772	1.10512	1.23211	1.19819	1.05078	1.21228	1.09132	0.888059	0.826105	0.927877	1.01894	1.04553	0.987459	0.792828	0.498128	0.927877	0.97596
1312	UD2B4	P06133	sp|P06133|UD2B4_HUMAN	UGT2B4	1.1	-0.14	0.621	0.763	2.8	-0.822	0.026	0.199	UDP-glucuronosyltransferase 2B4 OS=Homo sapiens OX=9606 GN=UGT2B4 PE=1 SV=2	1312	UD2B4	P06133	sp|P06133|UD2B4_HUMAN	8.31	12	4		60513	1.17053	1.26431	1.06402	1.12201	1.49167	1.48916	1.5439	1.57779	0.678722	0.737685	1.08032	1.14244	1.06509	0.189526	0.0332857	0	0.683829	0.665722
423516	H3BSW0	H3BSW0	tr|H3BSW0|H3BSW0_HUMAN	LRRC57	1.1	-0.138	0.044	0.589	1.3	-0.256	0.126	0.282	Leucine-rich repeat-containing protein 57 (Fragment) OS=Homo sapiens OX=9606 GN=LRRC57 PE=1 SV=1	423516	H3BSW0	H3BSW0	tr|H3BSW0|H3BSW0_HUMAN	22.99	7	1		16324	1.09567	1.02819	1.12707	1.12629	1.20242	1.20834	1.01093	0.955411	0.926188	1.0018	1.01519	1.05033	0.83878	0.762261	0.683987	0.715063	1.13725	1.11482
423517	LRC57	Q8N9N7	sp|Q8N9N7|LRC57_HUMAN	LRRC57	1.1	-0.138	0.044	0.589	1.3	-0.256	0.126	0.282	Leucine-rich repeat-containing protein 57 OS=Homo sapiens OX=9606 GN=LRRC57 PE=1 SV=1	423517	LRC57	Q8N9N7	sp|Q8N9N7|LRC57_HUMAN	22.99	5	1		26754	1.09567	1.02819	1.12707	1.12629	1.20242	1.20834	1.01093	0.955411	0.926188	1.0018	1.01519	1.05033	0.83878	0.762261	0.683987	0.715063	1.13725	1.11482
423518	A0A3B3ISV5	A0A3B3	tr|A0A3B3ISV5|A0A3B3ISV5_HUMAN		1.1	-0.138	0.044	0.589	1.3	-0.256	0.126	0.282	Uncharacterized protein OS=Homo sapiens OX=9606 PE=4 SV=1	423518	A0A3B3ISV5	A0A3B3	tr|A0A3B3ISV5|A0A3B3ISV5_HUMAN	22.99	4	1		28572	1.09567	1.02819	1.12707	1.12629	1.20242	1.20834	1.01093	0.955411	0.926188	1.0018	1.01519	1.05033	0.83878	0.762261	0.683987	0.715063	1.13725	1.11482
7026	UBXN4	Q92575	sp|Q92575|UBXN4_HUMAN	UBXN4	1.1	-0.138	0.36	0.607	1.2	-0.182	0.044	0.209	UBX domain-containing protein 4 OS=Homo sapiens OX=9606 GN=UBXN4 PE=1 SV=2	7026	UBXN4	Q92575	sp|Q92575|UBXN4_HUMAN	15.32	3	1		56778	1.11167	1.1662	1.03838	1.02518	1.15962	1.13768	1.14541	1.07919	1.01831	1.01528	0.765187	0.789953	0.998384	1.00559	0.756768	0.785388	0.97411	1.0277
2917	RHOA	P61586	sp|P61586|RHOA_HUMAN	RHOA	1.1	-0.138	0.618	0.761	1.1	-0.056	0.723	0.794	Transforming protein RhoA OS=Homo sapiens OX=9606 GN=RHOA PE=1 SV=1	2917	RHOA	P61586	sp|P61586|RHOA_HUMAN	3.33	6	1	Carbamidomethylation	21768	1.02743	1.07502	0.923691	0.925989	1.23834	1.19797	1.13842	1.05762	1.11461	1.02778	0.591624	0.629803	1.18293	1.1187	0.606987	0.580724	1.31122	1.25114
106	AOFB	P27338	sp|P27338|AOFB_HUMAN	MAOB	1.1	-0.137	0.589	0.742	1.2	-0.168	0.126	0.282	Amine oxidase [flavin-containing] B OS=Homo sapiens OX=9606 GN=MAOB PE=1 SV=3	106	AOFB	P27338	sp|P27338|AOFB_HUMAN	2.67	45	21	Carbamidomethylation; Deamidation (NQ); Carbamylation	58763	0.881524	0.926417	0.948333	0.910767	1.47196	1.47252	1.01857	1.0403	0.939729	0.973991	0.904563	0.910455	0.846482	0.860979	0.660893	0.639257	1.28319	1.31006
1229	MAVS	Q7Z434	sp|Q7Z434|MAVS_HUMAN	MAVS	1.1	-0.135	0.232	0.589	1.1	-0.092	0.131	0.287	Mitochondrial antiviral-signaling protein OS=Homo sapiens OX=9606 GN=MAVS PE=1 SV=2	1229	MAVS	Q7Z434	sp|Q7Z434|MAVS_HUMAN	5.02	18	7	Carbamidomethylation	56528	0.928305	1.45065	0.913717	0.922312	1.10891	1.12921	0.988931	1.00747	0.950444	0.930269	0.886452	0.880407	1.02234	1.02609	0.855744	0.86189	1.02964	1.10722
3254	TMED4	Q7Z7H5	sp|Q7Z7H5|TMED4_HUMAN	TMED4	1.1	-0.134	0.173	0.589	1.2	-0.149	0.449	0.575	Transmembrane emp24 domain-containing protein 4 OS=Homo sapiens OX=9606 GN=TMED4 PE=1 SV=1	3254	TMED4	Q7Z7H5	sp|Q7Z7H5|TMED4_HUMAN	13.16	16	3		25943	1.04315	1.06575	1.19328	1.22297	0.999866	1.04037	1.03583	1.04132	0.960112	0.980887	0.862741	0.880162	1.15963	1.08785	0.73331	0.765236	0.949537	0.978006
16030	VKOR1	Q9BQB6	sp|Q9BQB6|VKOR1_HUMAN	VKORC1	1.1	-0.133	0.729	0.838	1.7	-0.344	0.248	0.399	Vitamin K epoxide reductase complex subunit 1 OS=Homo sapiens OX=9606 GN=VKORC1 PE=1 SV=1	16030	VKOR1	Q9BQB6	sp|Q9BQB6|VKOR1_HUMAN	8.68	11	1	Carbamidomethylation	18235	0.824071	0.533157	1.61305	1.25662	1.51208	1.20711	1.19239	1.16044	0	0.790763	1.12189	1.08915	0.554708	0.396272	0	0	0.888493	0.859823
3797	TMED5	Q9Y3A6	sp|Q9Y3A6|TMED5_HUMAN	TMED5	1.1	-0.132	0.296	0.589	1.3	-0.232	0.28	0.428	Transmembrane emp24 domain-containing protein 5 OS=Homo sapiens OX=9606 GN=TMED5 PE=1 SV=1	3797	TMED5	Q9Y3A6	sp|Q9Y3A6|TMED5_HUMAN	10.05	29	6	Carbamidomethylation	26005	1.05258	0.890308	1.18664	1.14872	1.22148	1.22878	1.00075	0.991306	1.08283	1.01381	0.939905	0.908671	1.018	1.0223	0.794306	0.542375	1.00737	0.94986
288810	DAAF5	Q86Y56	sp|Q86Y56|DAAF5_HUMAN	DNAAF5	1.1	-0.131	0.697	0.817	3.1	-0.919	0.044	0.209	Dynein assembly factor 5 axonemal OS=Homo sapiens OX=9606 GN=DNAAF5 PE=1 SV=4	288810	DAAF5	Q86Y56	sp|Q86Y56|DAAF5_HUMAN	44.57	1	1		93521	1.53493	1.49453	1.45785	1.46393	0.981946	1.16641	1.26295	1.22928	0.925745	0.889006	1.50108	1.50468	0.400433	0.481402	0.312334	0.288793	0.569023	0.535692
16241	RHEB	Q15382	sp|Q15382|RHEB_HUMAN	RHEB	1.1	-0.131	0.061	0.589	1.2	-0.155	0.08	0.238	GTP-binding protein Rheb OS=Homo sapiens OX=9606 GN=RHEB PE=1 SV=1	16241	RHEB	Q15382	sp|Q15382|RHEB_HUMAN	25.73	11	2		20497	1.10611	1.01516	1.0988	1.2079	1.06682	1.07624	0.848353	0.880266	1.09824	0.983313	1.02303	0.953088	0.940435	0.888911	0.890528	0.937553	0.982259	1.003
15597	CPSF5	O43809	sp|O43809|CPSF5_HUMAN	NUDT21	1.1	-0.131	0.02	0.589	1.1	-0.064	0.294	0.44	Cleavage and polyadenylation specificity factor subunit 5 OS=Homo sapiens OX=9606 GN=NUDT21 PE=1 SV=1	15597	CPSF5	O43809	sp|O43809|CPSF5_HUMAN	17.29	35	5		26227	0.978727	0.987535	1.13852	1.13971	1.02692	1.11935	0.898879	0.877348	0.983095	0.979109	0.885965	0.978488	0.978345	0.9571	0.997275	0.971303	1.05215	1.05017
2327	FPPS	P14324	sp|P14324|FPPS_HUMAN	FDPS	1.1	-0.13	0.37	0.611	1.8	-0.525	0	0.15	Farnesyl pyrophosphate synthase OS=Homo sapiens OX=9606 GN=FDPS PE=1 SV=4	2327	FPPS	P14324	sp|P14324|FPPS_HUMAN	45.64	14	3	Carbamidomethylation	48276	1.27273	1.34379	1.08014	1.27542	1.16333	1.17512	1.17804	1.23031	0.806637	0.871015	1.24745	1.19546	0.812871	0.773247	0.608206	0.654272	0.605571	0.706391
197119	ATP8	P03928	sp|P03928|ATP8_HUMAN	MT-ATP8	1.1	-0.13	0.502	0.681	1.1	0.084	0.817	0.863	ATP synthase protein 8 OS=Homo sapiens OX=9606 GN=MT-ATP8 PE=1 SV=1	197119	ATP8	P03928	sp|P03928|ATP8_HUMAN	1.68	13	1		7992	0.897546	0.94917	1.23129	1.01915	0.413618	1.58118	0.996527	0.948526	0.711592	0.641678	0.980987	1.03423	0.932986	0.911505	0.671968	0.736641	1.66027	1.68114
4871	PGAM5	Q96HS1	sp|Q96HS1|PGAM5_HUMAN	PGAM5	1.1	-0.129	0.309	0.589	1.2	-0.145	0.234	0.387	Serine/threonine-protein phosphatase PGAM5 mitochondrial OS=Homo sapiens OX=9606 GN=PGAM5 PE=1 SV=2	4871	PGAM5	Q96HS1	sp|Q96HS1|PGAM5_HUMAN	4.76	3	1		32004	0.864044	0.957125	0.971159	1.14198	1.24451	1.36902	0.877485	0.79719	1.15989	0.955283	1.02236	0.961874	0.932085	0.939011	0.900104	0.802077	1.13752	0.967278
16463	NDUS4	O43181	sp|O43181|NDUS4_HUMAN	NDUFS4	1.1	-0.129	0.473	0.668	1	0.032	0.698	0.777	NADH dehydrogenase [ubiquinone] iron-sulfur protein 4 mitochondrial OS=Homo sapiens OX=9606 GN=NDUFS4 PE=1 SV=1	16463	NDUS4	O43181	sp|O43181|NDUS4_HUMAN	19.69	9	1		20108	0.885197	0.879225	0	0.912833	1.28461	1.2662	0	0.927832	0.931582	0.871934	0.846937	0.859088	1.0197	1.0215	0.992618	0.959843	1.17281	1.16809
916	ODPB	P11177	sp|P11177|ODPB_HUMAN	PDHB	1.1	-0.128	0.501	0.681	1.1	0.06	0.679	0.764	Pyruvate dehydrogenase E1 component subunit beta mitochondrial OS=Homo sapiens OX=9606 GN=PDHB PE=1 SV=3	916	ODPB	P11177	sp|P11177|ODPB_HUMAN	2.01	19	5	Carbamylation	39233	0.553929	0.854979	0.877707	1.05374	1.42021	1.37536	0.823937	0.848496	0.817988	0.905164	1.00042	0.970451	0.794955	0.866572	0.760253	0.805938	1.62499	1.6449
1150	ATLA3	Q6DD88	sp|Q6DD88|ATLA3_HUMAN	ATL3	1.1	-0.127	0.474	0.668	1	0.017	0.912	0.938	Atlastin-3 OS=Homo sapiens OX=9606 GN=ATL3 PE=1 SV=1	1150	ATLA3	Q6DD88	sp|Q6DD88|ATLA3_HUMAN	6.05	17	6	Carbamidomethylation; Carbamylation	60542	0.913399	0.839432	0.97023	1.01767	1.24573	1.23421	0.950779	0.939926	1.00022	0.908544	0.780062	0.876368	1.11791	1.07682	0.752074	0.751249	1.28482	1.34057
1125	PEBP1	P30086	sp|P30086|PEBP1_HUMAN	PEBP1	1.1	-0.126	0.427	0.64	2	-0.64	0.017	0.198	Phosphatidylethanolamine-binding protein 1 OS=Homo sapiens OX=9606 GN=PEBP1 PE=1 SV=3	1125	PEBP1	P30086	sp|P30086|PEBP1_HUMAN	63.75	73	12	Carbamidomethylation	21057	1.3485	1.36128	1.30745	1.3472	1.07832	1.09101	1.18941	1.2165	1.00239	0.98465	1.20511	1.17712	0.610277	0.612499	0.601999	0.644141	0.60827	0.613861
2239	KAPCB	P22694	sp|P22694|KAPCB_HUMAN	PRKACB	1.1	-0.126	0.017	0.589	1.4	-0.298	0.038	0.202	cAMP-dependent protein kinase catalytic subunit beta OS=Homo sapiens OX=9606 GN=PRKACB PE=1 SV=2	2239	KAPCB	P22694	sp|P22694|KAPCB_HUMAN	35.62	3	1		40623	1.05608	1.20246	1.14572	1.14219	1.13687	1.16485	0.977701	1.09486	0.990523	1.00399	0.989093	1.03497	0.84236	0.788667	0.764097	0.739002	0.97017	0.956396
227432	NUCG	Q14249	sp|Q14249|NUCG_HUMAN	ENDOG	1.1	-0.126	0.021	0.589	1.1	-0.117	0.156	0.312	Endonuclease G mitochondrial OS=Homo sapiens OX=9606 GN=ENDOG PE=1 SV=4	227432	NUCG	Q14249	sp|Q14249|NUCG_HUMAN	10.51	4	1		32620	1.10367	1.09054	1.07114	1.25489	0.958002	1.00839	1.06105	0.904474	0.978033	1.02365	0.866488	0.896269	1.0194	1.14986	1.0208	0.946515	0.771692	0.875128
575351	SPCS3	P61009	sp|P61009|SPCS3_HUMAN	SPCS3	1.1	-0.126	0.067	0.589	1.2	0.091	0.648	0.739	Signal peptidase complex subunit 3 OS=Homo sapiens OX=9606 GN=SPCS3 PE=1 SV=1	575351	SPCS3	P61009	sp|P61009|SPCS3_HUMAN	2.52	5	1		20313	0.831873	0	0	0.910008	1.1557	1.27773	0.783937	0.65467	0	0	0	1.0775	0	0	0	0.853395	0	1.45518
19709	GCSP	P23378	sp|P23378|GCSP_HUMAN	GLDC	1.1	-0.125	0.053	0.589	1.5	-0.403	0.136	0.292	Glycine dehydrogenase (decarboxylating) mitochondrial OS=Homo sapiens OX=9606 GN=GLDC PE=1 SV=2	19709	GCSP	P23378	sp|P23378|GCSP_HUMAN	10.8	4	3	Carbamidomethylation	112730	0.749052	1.08807	1.29894	1.23259	1.16557	1.45721	0	0.808586	1.24093	1.12558	1.22178	1.03563	0.659103	0.652175	0.427977	0.636798	1.25338	0.946636
3407	RMD3	Q96TC7	sp|Q96TC7|RMD3_HUMAN	RMDN3	1.1	-0.125	0.597	0.746	1.1	-0.115	0.286	0.433	Regulator of microtubule dynamics protein 3 OS=Homo sapiens OX=9606 GN=RMDN3 PE=1 SV=2	3407	RMD3	Q96TC7	sp|Q96TC7|RMD3_HUMAN	2.93	16	4		52118	1.05049	0.906126	0.89845	0.922379	1.38793	1.31345	1.11962	0.909684	1.07902	0.967204	0.796142	0.857744	1.13422	0.903842	0.734615	0.645789	1.16575	1.20754
2827	VAPB	O95292	sp|O95292|VAPB_HUMAN	VAPB	1.1	-0.125	0.205	0.589	1.2	0.153	0.189	0.345	Vesicle-associated membrane protein-associated protein B/C OS=Homo sapiens OX=9606 GN=VAPB PE=1 SV=3	2827	VAPB	O95292	sp|O95292|VAPB_HUMAN	20.71	9	2		27228	1.0011	0.891053	0.947687	0.919877	1.08703	1.09555	0.846279	0.587572	0.920076	0.948682	0.950149	0.941911	1.29093	1.1931	1.09758	1.04605	1.11549	1.11989
88	AOXA	Q06278	sp|Q06278|AOXA_HUMAN	AOX1	1.1	-0.124	0.465	0.664	2.4	-0.758	0.036	0.201	Aldehyde oxidase OS=Homo sapiens OX=9606 GN=AOX1 PE=1 SV=2	88	AOXA	Q06278	sp|Q06278|AOXA_HUMAN	40.85	39	34	Menadione hydroquinone derivative; Carbamidomethylation; Pyro-glu from Q; Amidation; Ammonia-loss (N); Deamidation (NQ)	147918	1.60344	1.61018	1.19868	1.24505	0.957012	1.14939	1.44566	1.48064	0.866268	0.873065	1.15414	1.20172	0.614428	0.645653	0.38501	0.412377	0.586188	0.571101
4656	A0A087WY55	A0A087	tr|A0A087WY55|A0A087WY55_HUMAN	VTA1	1.1	-0.124	0.403	0.628	1.8	-0.522	0.091	0.251	Chromosome 6 open reading frame 55 isoform CRA_b OS=Homo sapiens OX=9606 GN=VTA1 PE=1 SV=1	4656	A0A087WY55	A0A087	tr|A0A087WY55|A0A087WY55_HUMAN	13.98	9	2	Acetylation (N-term)	31102	1.37952	1.21256	1.29278	1.17928	1.17241	1.05579	1.06694	1.15505	0.592829	1.29648	1.33357	1.10214	0.45428	0.436816	1.14287	0.47497	0.427689	1.22402
4657	VTA1	Q9NP79	sp|Q9NP79|VTA1_HUMAN	VTA1	1.1	-0.124	0.403	0.628	1.8	-0.522	0.091	0.251	Vacuolar protein sorting-associated protein VTA1 homolog OS=Homo sapiens OX=9606 GN=VTA1 PE=1 SV=1	4657	VTA1	Q9NP79	sp|Q9NP79|VTA1_HUMAN	13.98	8	2	Acetylation (N-term)	33879	1.37952	1.21256	1.29278	1.17928	1.17241	1.05579	1.06694	1.15505	0.592829	1.29648	1.33357	1.10214	0.45428	0.436816	1.14287	0.47497	0.427689	1.22402
1605	ARF4	P18085	sp|P18085|ARF4_HUMAN	ARF4	1.1	-0.124	0.182	0.589	1.2	-0.172	0.057	0.218	ADP-ribosylation factor 4 OS=Homo sapiens OX=9606 GN=ARF4 PE=1 SV=3	1605	ARF4	P18085	sp|P18085|ARF4_HUMAN	24.45	28	5		20511	1.07375	1.06453	1.08758	1.08093	1.14581	1.13925	0.949836	0.944695	1.06116	1.07047	0.920054	0.901617	0.870736	0.868999	0.860649	0.851067	1.05186	1.057
5140	TACO1	Q9BSH4	sp|Q9BSH4|TACO1_HUMAN	TACO1	1.1	-0.124	0.341	0.597	1.1	-0.076	0.059	0.219	Translational activator of cytochrome c oxidase 1 OS=Homo sapiens OX=9606 GN=TACO1 PE=1 SV=1	5140	TACO1	Q9BSH4	sp|Q9BSH4|TACO1_HUMAN	2.97	3	1		32477	0.949252	0.858788	0.949688	1.01294	1.35744	1.27075	0.764185	0.840343	1.13466	0.902291	1.03464	0.979224	0.916841	0.766241	1.10643	0.754793	1.26465	1.13684
16025	A0A2R8YGH5	A0A2R8	tr|A0A2R8YGH5|A0A2R8YGH5_HUMAN	AP1S1	1.1	-0.123	0.153	0.589	1.4	-0.306	0.046	0.21	AP complex subunit sigma OS=Homo sapiens OX=9606 GN=AP1S1 PE=1 SV=1	16025	A0A2R8YGH5	A0A2R8	tr|A0A2R8YGH5|A0A2R8YGH5_HUMAN	17.47	4	1		18602	1.25534	1.00205	1.26177	1.1947	1.13016	1.01352	1.30223	0.925213	1.06263	1.01451	0.866563	0.948242	1.13433	0.783823	0.945823	0.74247	0.673216	0.743398
16026	AP1S1	P61966	sp|P61966|AP1S1_HUMAN	AP1S1	1.1	-0.123	0.153	0.589	1.4	-0.306	0.046	0.21	AP-1 complex subunit sigma-1A OS=Homo sapiens OX=9606 GN=AP1S1 PE=1 SV=1	16026	AP1S1	P61966	sp|P61966|AP1S1_HUMAN	17.47	4	1		18733	1.25534	1.00205	1.26177	1.1947	1.13016	1.01352	1.30223	0.925213	1.06263	1.01451	0.866563	0.948242	1.13433	0.783823	0.945823	0.74247	0.673216	0.743398
16027	H7C1E4	H7C1E4	tr|H7C1E4|H7C1E4_HUMAN	AP1S1	1.1	-0.123	0.153	0.589	1.4	-0.306	0.046	0.21	AP complex subunit sigma (Fragment) OS=Homo sapiens OX=9606 GN=AP1S1 PE=1 SV=1	16027	H7C1E4	H7C1E4	tr|H7C1E4|H7C1E4_HUMAN	17.47	4	1		22184	1.25534	1.00205	1.26177	1.1947	1.13016	1.01352	1.30223	0.925213	1.06263	1.01451	0.866563	0.948242	1.13433	0.783823	0.945823	0.74247	0.673216	0.743398
5245	STBD1	O95210	sp|O95210|STBD1_HUMAN	STBD1	1.1	-0.123	0.007	0.589	1.3	-0.264	0.013	0.198	Starch-binding domain-containing protein 1 OS=Homo sapiens OX=9606 GN=STBD1 PE=1 SV=1	5245	STBD1	O95210	sp|O95210|STBD1_HUMAN	24.61	8	3	Carbamidomethylation	39007	0.989898	1.15024	1.06534	1.03645	1.22905	1.30321	0.943605	0.946738	0.919879	0.973452	1.08202	1.17124	0.873006	0.790921	0.808121	0.832979	1.01832	0.865523
3329	DDRGK	Q96HY6	sp|Q96HY6|DDRGK_HUMAN	DDRGK1	1.1	-0.122	0.618	0.761	1.3	-0.223	0.228	0.381	DDRGK domain-containing protein 1 OS=Homo sapiens OX=9606 GN=DDRGK1 PE=1 SV=2	3329	DDRGK	Q96HY6	sp|Q96HY6|DDRGK_HUMAN	7.56	16	3	Oxidation (HW); Methylation(KR)	35611	1.09909	1.06507	1.00157	1.00061	1.33768	1.18682	1.36673	1.36649	0.683263	0.832656	0.814609	0.89556	1.00906	1.21335	0.6004	0.59546	0.972567	0.959022
227484	E5RGR9	E5RGR9	tr|E5RGR9|E5RGR9_HUMAN	YIPF5	1.1	-0.121	0.149	0.589	1.1	-0.101	0.552	0.658	Protein YIPF5 (Fragment) OS=Homo sapiens OX=9606 GN=YIPF5 PE=1 SV=1	227484	E5RGR9	E5RGR9	tr|E5RGR9|E5RGR9_HUMAN	3.02	9	1		11253	0.819894	0.893865	1.09229	1.11412	1.31697	1.20697	0.794653	0.747921	1.04814	1.05383	1.04928	1.02628	0.831331	0.878862	0.782293	0.657378	1.36887	1.31706
227485	E5RHH4	E5RHH4	tr|E5RHH4|E5RHH4_HUMAN	YIPF5	1.1	-0.121	0.149	0.589	1.1	-0.101	0.552	0.658	Protein YIPF (Fragment) OS=Homo sapiens OX=9606 GN=YIPF5 PE=1 SV=1	227485	E5RHH4	E5RHH4	tr|E5RHH4|E5RHH4_HUMAN	3.02	5	1		19097	0.819894	0.893865	1.09229	1.11412	1.31697	1.20697	0.794653	0.747921	1.04814	1.05383	1.04928	1.02628	0.831331	0.878862	0.782293	0.657378	1.36887	1.31706
227487	YIPF5	Q969M3	sp|Q969M3|YIPF5_HUMAN	YIPF5	1.1	-0.121	0.149	0.589	1.1	-0.101	0.552	0.658	Protein YIPF5 OS=Homo sapiens OX=9606 GN=YIPF5 PE=1 SV=1	227487	YIPF5	Q969M3	sp|Q969M3|YIPF5_HUMAN	3.02	4	1		27989	0.819894	0.893865	1.09229	1.11412	1.31697	1.20697	0.794653	0.747921	1.04814	1.05383	1.04928	1.02628	0.831331	0.878862	0.782293	0.657378	1.36887	1.31706
7086	RTN3	O95197	sp|O95197|RTN3_HUMAN	RTN3	1.1	-0.121	0.349	0.604	1.1	0.067	0.379	0.514	Reticulon-3 OS=Homo sapiens OX=9606 GN=RTN3 PE=1 SV=2	7086	RTN3	O95197	sp|O95197|RTN3_HUMAN	9.18	1	1		112611	1.0232	0.902574	1.04322	1.09906	0.99561	1.04442	0.482535	0.879165	0.946403	0.91378	1.04263	1.11903	1.10932	1.17078	0.992423	1.09547	1.08078	1.05961
16518	NIF3L	Q9GZT8	sp|Q9GZT8|NIF3L_HUMAN	NIF3L1	1.1	-0.119	0.499	0.68	1.3	-0.282	0.192	0.348	NIF3-like protein 1 OS=Homo sapiens OX=9606 GN=NIF3L1 PE=1 SV=2	16518	NIF3L	Q9GZT8	sp|Q9GZT8|NIF3L_HUMAN	7.83	8	2		41968	1.24034	1.3576	1.13842	1.24239	0.86504	0.957934	1.16707	0.69568	1.01088	1.11781	1.01837	1.07708	0.977574	0.939086	0.460013	0.924215	0.731819	1.07869
423541	GALT	P07902	sp|P07902|GALT_HUMAN	GALT	1.1	-0.118	0.118	0.589	2.7	-0.83	0.011	0.198	Galactose-1-phosphate uridylyltransferase OS=Homo sapiens OX=9606 GN=GALT PE=1 SV=3	423541	GALT	P07902	sp|P07902|GALT_HUMAN	28.05	6	1	Carbamidomethylation	43363	1.55755	1.51575	1.29742	1.18301	1.21977	1.12284	1.36737	1.29441	0.857459	1.44353	1.12987	1.09437	0.768966	0.370669	0.814999	0.338088	0.317629	0.306302
77426	AP4A	P50583	sp|P50583|AP4A_HUMAN	NUDT2	1.1	-0.118	0.138	0.589	1.3	-0.25	0.081	0.24	Bis(5'-nucleosyl)-tetraphosphatase [asymmetrical] OS=Homo sapiens OX=9606 GN=NUDT2 PE=1 SV=3	77426	AP4A	P50583	sp|P50583|AP4A_HUMAN	21.5	16	1		16829	1.33444	1.28511	0.998316	1.03216	1.02899	1.05652	1.26875	1.18464	0.798914	0.802992	1.00255	0.971254	0.893528	0.923626	0.834885	0.873958	0.866512	0.842863
47034	HSP13	P48723	sp|P48723|HSP13_HUMAN	HSPA13	1.1	-0.118	0.865	0.932	1	0.319	0.042	0.208	Heat shock 70 kDa protein 13 OS=Homo sapiens OX=9606 GN=HSPA13 PE=1 SV=1	47034	HSP13	P48723	sp|P48723|HSP13_HUMAN	0.64	2	1		51928	0	0	0	0.531516	1.39357	1.47379	0	0	0.850511	1.07427	1.05145	0.483551	0.513481	0.42064	0.944549	0.799572	1.7676	1.6955
15595	RHG01	Q07960	sp|Q07960|RHG01_HUMAN	ARHGAP1	1.1	-0.117	0.206	0.589	1.3	-0.28	0.076	0.234	Rho GTPase-activating protein 1 OS=Homo sapiens OX=9606 GN=ARHGAP1 PE=1 SV=1	15595	RHG01	Q07960	sp|Q07960|RHG01_HUMAN	10.61	12	3		50436	1.2001	1.22922	1.18504	0.952077	1.05941	1.16976	0.718327	1.23392	1.08981	0.999331	0.947486	1.10257	0.519183	1.1412	0.978951	0.921116	0.62757	0.924923
6526	STX17	P56962	sp|P56962|STX17_HUMAN	STX17	1.1	-0.117	0.607	0.753	1.2	-0.198	0.484	0.606	Syntaxin-17 OS=Homo sapiens OX=9606 GN=STX17 PE=1 SV=2	6526	STX17	P56962	sp|P56962|STX17_HUMAN	5.46	9	1		33404	1.17108	1.14154	1.20441	1.19698	0.997294	0.91866	1.37011	1.44685	0.990192	0.607721	0.72759	0.786009	1.4068	1.28679	0.560853	0.613734	0.644648	0.928743
1452	ABHEB	Q96IU4	sp|Q96IU4|ABHEB_HUMAN	ABHD14B	1.1	-0.115	0.392	0.621	1.6	-0.431	0.057	0.218	Protein ABHD14B OS=Homo sapiens OX=9606 GN=ABHD14B PE=1 SV=1	1452	ABHEB	Q96IU4	sp|Q96IU4|ABHEB_HUMAN	35.18	39	5	Carbamidomethylation; Carbamylation	22346	1.3863	1.40883	1.24311	1.21289	0.926983	0.913444	1.24399	1.26421	0.937038	0.954347	0.998271	1.00511	0.801727	0.80176	0.763297	0.754945	0.693339	0.690394
46986	HACD2	Q6Y1H2	sp|Q6Y1H2|HACD2_HUMAN	HACD2	1.1	-0.112	0.287	0.589	1.3	-0.274	0.086	0.245	Very-long-chain (3R)-3-hydroxyacyl-CoA dehydratase 2 OS=Homo sapiens OX=9606 GN=HACD2 PE=1 SV=1	46986	HACD2	Q6Y1H2	sp|Q6Y1H2|HACD2_HUMAN	6.26	4	1		28368	0.972032	0.948432	0.986469	1.13428	1.32435	1.28731	0.926269	0.988395	0.973194	1.00815	1.0233	1.06451	0.651816	0.696006	0.643691	0	1.17085	1.20094
11420	A0A2R8Y4Y7	A0A2R8	tr|A0A2R8Y4Y7|A0A2R8Y4Y7_HUMAN	SPG7	1.1	-0.112	0.381	0.617	1.1	-0.113	0.123	0.281	Paraplegin OS=Homo sapiens OX=9606 GN=SPG7 PE=1 SV=1	11420	A0A2R8Y4Y7	A0A2R8	tr|A0A2R8Y4Y7|A0A2R8Y4Y7_HUMAN	7.14	2	1	Carbamidomethylation	83635	1.00392	1.08165	0.938469	1.06632	1.12346	1.2356	1.08041	1.14638	0.841006	0.902562	0.892497	0.91412	0.935158	1.0245	0.70179	0.904185	1.05613	1.15184
48732	A0A2R8YDQ1	A0A2R8	tr|A0A2R8YDQ1|A0A2R8YDQ1_HUMAN	SPG7	1.1	-0.112	0.381	0.617	1.1	-0.113	0.123	0.281	Paraplegin OS=Homo sapiens OX=9606 GN=SPG7 PE=1 SV=1	48732	A0A2R8YDQ1	A0A2R8	tr|A0A2R8YDQ1|A0A2R8YDQ1_HUMAN	7.14	2	1	Carbamidomethylation	84288	1.00392	1.08165	0.938469	1.06632	1.12346	1.2356	1.08041	1.14638	0.841006	0.902562	0.892497	0.91412	0.935158	1.0245	0.70179	0.904185	1.05613	1.15184
48733	A0A2R8YFW4	A0A2R8	tr|A0A2R8YFW4|A0A2R8YFW4_HUMAN	SPG7	1.1	-0.112	0.381	0.617	1.1	-0.113	0.123	0.281	Paraplegin OS=Homo sapiens OX=9606 GN=SPG7 PE=1 SV=1	48733	A0A2R8YFW4	A0A2R8	tr|A0A2R8YFW4|A0A2R8YFW4_HUMAN	7.14	2	1	Carbamidomethylation	86707	1.00392	1.08165	0.938469	1.06632	1.12346	1.2356	1.08041	1.14638	0.841006	0.902562	0.892497	0.91412	0.935158	1.0245	0.70179	0.904185	1.05613	1.15184
41	NAMPT	P43490	sp|P43490|NAMPT_HUMAN	NAMPT	1.1	-0.111	0.3	0.589	1.6	-0.436	0.007	0.192	Nicotinamide phosphoribosyltransferase OS=Homo sapiens OX=9606 GN=NAMPT PE=1 SV=1	41	NAMPT	P43490	sp|P43490|NAMPT_HUMAN	70.5	63	24	Carbamidomethylation; Acetylation (N-term); Carbamylation; Replacement of 2 protons by iron; Replacement of proton by potassium	55521	1.25808	1.26134	1.13224	1.12999	1.14961	1.16246	0.990238	1.0014	1.04882	1.06929	1.15772	1.16265	0.754077	0.748623	0.730021	0.735013	0.741714	0.766717
2922	Q5JR08	Q5JR08	tr|Q5JR08|Q5JR08_HUMAN	RHOC	1.1	-0.111	0.146	0.589	1.4	-0.324	0.133	0.29	Rho-related GTP-binding protein RhoC (Fragment) OS=Homo sapiens OX=9606 GN=RHOC PE=1 SV=8	2922	Q5JR08	Q5JR08	tr|Q5JR08|Q5JR08_HUMAN	6.75	6	1	Carbamidomethylation	21523	1.17409	1.27789	0.755712	1.32251	1.20377	1.13607	1.19488	1.22044	0.988129	0.815853	0.568407	1.41451	1.38416	0.623017	0.448402	0.460552	1.01455	0.997053
2923	RHOC	P08134	sp|P08134|RHOC_HUMAN	RHOC	1.1	-0.111	0.146	0.589	1.4	-0.324	0.133	0.29	Rho-related GTP-binding protein RhoC OS=Homo sapiens OX=9606 GN=RHOC PE=1 SV=1	2923	RHOC	P08134	sp|P08134|RHOC_HUMAN	6.75	6	1	Carbamidomethylation	22006	1.17409	1.27789	0.755712	1.32251	1.20377	1.13607	1.19488	1.22044	0.988129	0.815853	0.568407	1.41451	1.38416	0.623017	0.448402	0.460552	1.01455	0.997053
246	LDHA	P00338	sp|P00338|LDHA_HUMAN	LDHA	1.1	-0.111	0.469	0.666	1.2	-0.217	0.114	0.271	L-lactate dehydrogenase A chain OS=Homo sapiens OX=9606 GN=LDHA PE=1 SV=2	246	LDHA	P00338	sp|P00338|LDHA_HUMAN	10.59	42	12	Carbamidomethylation; Deamidation (NQ); Pyro-glu from Q	36689	1.38082	1.37743	0.969589	0.990495	0.956315	0.981777	1.07129	1.1137	0.793982	0.807463	1.09379	1.10897	1.02109	0.984008	0.827319	0.830056	0.833281	0.85863
3765	A8K878	A8K878	tr|A8K878|A8K878_HUMAN	MANF	1.1	-0.111	0.238	0.589	1.3	0.324	0.113	0.27	Mesencephalic astrocyte-derived neurotrophic factor OS=Homo sapiens OX=9606 GN=MANF PE=1 SV=1	3765	A8K878	A8K878	tr|A8K878|A8K878_HUMAN	26.89	36	6	Carbamidomethylation	21144	1.01545	0.846077	0.968415	0.905815	0.798144	1.04134	0.821976	0.750881	0.738004	0.722533	0.973333	0.900807	1.47493	1.37799	1.33073	1.30323	1.02252	1.00781
3885	CES1P	Q9UKY3	sp|Q9UKY3|CES1P_HUMAN	CES1P1	1.1	-0.11	0.216	0.589	1.3	-0.246	0.031	0.201	Putative inactive carboxylesterase 4 OS=Homo sapiens OX=9606 GN=CES1P1 PE=5 SV=2	3885	CES1P	Q9UKY3	sp|Q9UKY3|CES1P_HUMAN	38.66	5	2	Carbamylation	30679	1.15913	1.01107	1.14375	1.12088	1.15529	1.12272	1.01136	1.06546	1.06323	1.10106	0.882109	0.928892	0.889544	0.931709	0.820592	0.789677	0.909208	0.894318
5262	A0A3F2YNX0	A0A3F2	tr|A0A3F2YNX0|A0A3F2YNX0_HUMAN	SEC16A	1.1	-0.109	0.053	0.589	1.3	-0.245	0.014	0.198	Protein transport protein Sec16A OS=Homo sapiens OX=9606 GN=SEC16A PE=4 SV=1	5262	A0A3F2YNX0	A0A3F2	tr|A0A3F2YNX0|A0A3F2YNX0_HUMAN	40.35	4	5		228868	1.04573	1.02062	1.11565	1.15973	1.23284	1.13396	0.966249	0.945664	0.998299	1.09888	1.09023	0.95483	0.832347	0.857908	0.912465	0.836159	0.887992	0.910438
5263	A0A3F2YNZ0	A0A3F2	tr|A0A3F2YNZ0|A0A3F2YNZ0_HUMAN	SEC16A	1.1	-0.109	0.053	0.589	1.3	-0.245	0.014	0.198	Protein transport protein Sec16A OS=Homo sapiens OX=9606 GN=SEC16A PE=4 SV=1	5263	A0A3F2YNZ0	A0A3F2	tr|A0A3F2YNZ0|A0A3F2YNZ0_HUMAN	40.35	4	5		231133	1.04573	1.02062	1.11565	1.15973	1.23284	1.13396	0.966249	0.945664	0.998299	1.09888	1.09023	0.95483	0.832347	0.857908	0.912465	0.836159	0.887992	0.910438
5265	F1T0I1	F1T0I1	tr|F1T0I1|F1T0I1_HUMAN	SEC16A	1.1	-0.109	0.053	0.589	1.3	-0.245	0.014	0.198	Protein transport protein sec16 OS=Homo sapiens OX=9606 GN=SEC16A PE=1 SV=1	5265	F1T0I1	F1T0I1	tr|F1T0I1|F1T0I1_HUMAN	40.35	3	5		249480	1.04573	1.02062	1.11565	1.15973	1.23284	1.13396	0.966249	0.945664	0.998299	1.09888	1.09023	0.95483	0.832347	0.857908	0.912465	0.836159	0.887992	0.910438
5266	SC16A	O15027	sp|O15027|SC16A_HUMAN	SEC16A	1.1	-0.109	0.053	0.589	1.3	-0.245	0.014	0.198	Protein transport protein Sec16A OS=Homo sapiens OX=9606 GN=SEC16A PE=1 SV=4	5266	SC16A	O15027	sp|O15027|SC16A_HUMAN	40.35	3	5		251891	1.04573	1.02062	1.11565	1.15973	1.23284	1.13396	0.966249	0.945664	0.998299	1.09888	1.09023	0.95483	0.832347	0.857908	0.912465	0.836159	0.887992	0.910438
137	TGM2	P21980	sp|P21980|TGM2_HUMAN	TGM2	1.1	-0.109	0.227	0.589	1.1	-0.108	0.227	0.381	Protein-glutamine gamma-glutamyltransferase 2 OS=Homo sapiens OX=9606 GN=TGM2 PE=1 SV=2	137	TGM2	P21980	sp|P21980|TGM2_HUMAN	6.52	25	14	Carbamidomethylation; Carbamylation	77329	1.21686	1.23063	1.0732	0.914874	1.00186	0.997982	0.968365	1.02359	1.08227	0.884081	0.905186	0.916189	1.06469	0.924285	0.831698	0.99985	0.964766	0.999642
15824	ZW10	O43264	sp|O43264|ZW10_HUMAN	ZW10	1.1	-0.108	0.531	0.702	1	0.044	0.543	0.652	Centromere/kinetochore protein zw10 homolog OS=Homo sapiens OX=9606 GN=ZW10 PE=1 SV=3	15824	ZW10	O43264	sp|O43264|ZW10_HUMAN	3.49	2	1	Acetylation (N-term)	88830	0.982243	1.0013	0.999478	1.07889	0.979181	1.0874	1.15324	0.0944397	1.13915	1.19569	0.923787	0.97533	1.09718	1.17238	1.12843	1.05357	0.949895	0.988413
487	TRFE	P02787	sp|P02787|TRFE_HUMAN	TF	1.1	-0.107	0.305	0.589	1.9	-0.572	0.011	0.198	Serotransferrin OS=Homo sapiens OX=9606 GN=TF PE=1 SV=3	487	TRFE	P02787	sp|P02787|TRFE_HUMAN	16.73	25	11	Carbamidomethylation	77064	1.40651	1.32065	1.27942	1.01108	1.18169	1.15733	1.1122	1.16567	1.01533	1.00381	1.20043	1.21992	0.799751	0.842654	0.669019	0.242563	0.633772	0.7382
2349	ISOC1	Q96CN7	sp|Q96CN7|ISOC1_HUMAN	ISOC1	1.1	-0.107	0.21	0.589	1.7	-0.488	0.009	0.198	Isochorismatase domain-containing protein 1 OS=Homo sapiens OX=9606 GN=ISOC1 PE=1 SV=3	2349	ISOC1	Q96CN7	sp|Q96CN7|ISOC1_HUMAN	39.15	27	6		32237	1.18523	1.27625	1.28209	1.31266	1.04657	1.08854	1.10236	1.13684	1.07356	1.10672	1.05588	1.07255	0.687003	0.623172	0.831529	0.807396	0.65595	0.655698
15858	UFC1	Q9Y3C8	sp|Q9Y3C8|UFC1_HUMAN	UFC1	1.1	-0.107	0.13	0.589	1.4	-0.318	0.04	0.205	Ubiquitin-fold modifier-conjugating enzyme 1 OS=Homo sapiens OX=9606 GN=UFC1 PE=1 SV=3	15858	UFC1	Q9Y3C8	sp|Q9Y3C8|UFC1_HUMAN	43.11	13	2	Carbamidomethylation	19458	1.16226	1.17901	1.24761	1.24506	1.04152	0.974346	1.05068	1.08179	1.03498	1.0911	1.03062	0.916943	0.882156	0.836098	0.774563	0.850524	0.768777	0.831966
887	ARK72	O43488	sp|O43488|ARK72_HUMAN	AKR7A2	1.1	-0.106	0.524	0.697	1.5	-0.38	0.238	0.389	Aflatoxin B1 aldehyde reductase member 2 OS=Homo sapiens OX=9606 GN=AKR7A2 PE=1 SV=3	887	ARK72	O43488	sp|O43488|ARK72_HUMAN	16.14	24	5	Carbamidomethylation	39589	1.4891	1.32669	1.25274	1.17627	0.873435	0.853219	1.33177	1.34397	0.934326	0.774178	1.07043	0.883356	0.603336	0.613608	0.856675	0.915886	0.915644	0.78538
1114	TTC38	Q5R3I4	sp|Q5R3I4|TTC38_HUMAN	TTC38	1.1	-0.105	0.625	0.765	2.7	-0.823	0.072	0.23	Tetratricopeptide repeat protein 38 OS=Homo sapiens OX=9606 GN=TTC38 PE=1 SV=1	1114	TTC38	Q5R3I4	sp|Q5R3I4|TTC38_HUMAN	55.59	2	1		52787	1.77524	1.74688	1.23797	1.26137	0.903879	0.930105	1.36946	1.39084	1.06922	1.08445	1.15969	1.15456	0.545033	0.550529	0.410279	0.389816	0.495564	0.525111
121814	A0A0A6YYJ8	A0A0A6	tr|A0A0A6YYJ8|A0A0A6YYJ8_HUMAN	LUC7L2	1.1	-0.105	0.668	0.797	1.8	-0.525	0.05	0.212	Putative RNA-binding protein Luc7-like 2 OS=Homo sapiens OX=9606 GN=LUC7L2 PE=4 SV=1	121814	A0A0A6YYJ8	A0A0A6	tr|A0A0A6YYJ8|A0A0A6YYJ8_HUMAN	43.4	2	1		54224	1.19966	1.14002	1.34988	1.32476	0.999029	1.0223	0.974071	0.902042	0.924733	0.973453	1.32962	1.30322	0.573512	0.656546	0.618027	0	0	0.70914
257	AL9A1	P49189	sp|P49189|AL9A1_HUMAN	ALDH9A1	1.1	-0.105	0.402	0.628	1.2	-0.216	0.016	0.198	4-trimethylaminobutyraldehyde dehydrogenase OS=Homo sapiens OX=9606 GN=ALDH9A1 PE=1 SV=3	257	AL9A1	P49189	sp|P49189|AL9A1_HUMAN	8.58	50	20	Carbamidomethylation; Acetylation (N-term); Carbamylation	53802	1.00425	0.986863	0.994421	1.01821	1.31832	1.3198	0.951767	0.948225	1.08967	0.982951	1.00647	1.03332	0.755779	0.723696	0.885909	0.799385	1.04162	1.13935
122090	B4GT1	P15291	sp|P15291|B4GT1_HUMAN	B4GALT1	1.1	-0.105	0.354	0.606	1.2	-0.144	0.527	0.638	Beta-1 4-galactosyltransferase 1 OS=Homo sapiens OX=9606 GN=B4GALT1 PE=1 SV=5	122090	B4GT1	P15291	sp|P15291|B4GT1_HUMAN	4.65	2	1		43920	0.890305	0.9117	1.20201	1.21904	1.15567	1.11812	0.897238	0.901849	1.18601	1.16659	0.865679	0.85037	1.01899	0.969642	0.618163	0.768743	1.14532	1.11458
468752	Q86XA6	Q86XA6	tr|Q86XA6|Q86XA6_HUMAN	B4GALT1	1.1	-0.105	0.354	0.606	1.2	-0.144	0.527	0.638	B4GALT1 protein OS=Homo sapiens OX=9606 GN=B4GALT1 PE=1 SV=1	468752	Q86XA6	Q86XA6	tr|Q86XA6|Q86XA6_HUMAN	4.65	4	1		24286	0.890305	0.9117	1.20201	1.21904	1.15567	1.11812	0.897238	0.901849	1.18601	1.16659	0.865679	0.85037	1.01899	0.969642	0.618163	0.768743	1.14532	1.11458
10400	C8AP2	Q9UKL3	sp|Q9UKL3|C8AP2_HUMAN	CASP8AP2	1.1	-0.104	0.498	0.68	1.3	-0.271	0.257	0.407	CASP8-associated protein 2 OS=Homo sapiens OX=9606 GN=CASP8AP2 PE=1 SV=1	10400	C8AP2	Q9UKL3	sp|Q9UKL3|C8AP2_HUMAN	8.99	0	1		222656	1.15871	1.24371	1.07937	1.10886	1.08156	1.07924	0.937812	0.971169	0.909127	0.846883	1.25151	1.2082	0.786751	1.13629	1.06571	1.14519	0.410318	0.579581
46398	JAM1	Q9Y624	sp|Q9Y624|JAM1_HUMAN	F11R	1.1	-0.103	0.326	0.589	1.4	-0.294	0.232	0.385	Junctional adhesion molecule A OS=Homo sapiens OX=9606 GN=F11R PE=1 SV=1	46398	JAM1	Q9Y624	sp|Q9Y624|JAM1_HUMAN	15.64	11	2		32583	1.03787	1.06587	1.27082	1.29978	1.08183	1.03951	0.980013	0.967463	1.05052	1.01422	1.06838	1.09496	0.948735	0.976667	0.63898	0.652656	0.915559	0.896187
333274	K7ELV2	K7ELV2	tr|K7ELV2|K7ELV2_HUMAN	SEH1L	1.1	-0.103	0.547	0.714	1.2	0.203	0.533	0.645	Nucleoporin SEH1 (Fragment) OS=Homo sapiens OX=9606 GN=SEH1L PE=1 SV=1	333274	K7ELV2	K7ELV2	tr|K7ELV2|K7ELV2_HUMAN	10.39	8	1		29541	0.714269	0.858357	0.896361	1.44166	1.02534	0.862783	0.843661	0.815773	0.732759	0.829102	0.953213	1.00875	1.60945	1.45391	1.07683	1.04305	0.975975	0.85875
333275	SEH1	Q96EE3	sp|Q96EE3|SEH1_HUMAN	SEH1L	1.1	-0.103	0.547	0.714	1.2	0.203	0.533	0.645	Nucleoporin SEH1 OS=Homo sapiens OX=9606 GN=SEH1L PE=1 SV=3	333275	SEH1	Q96EE3	sp|Q96EE3|SEH1_HUMAN	10.39	6	1		39649	0.714269	0.858357	0.896361	1.44166	1.02534	0.862783	0.843661	0.815773	0.732759	0.829102	0.953213	1.00875	1.60945	1.45391	1.07683	1.04305	0.975975	0.85875
2846	NIT1	Q86X76	sp|Q86X76|NIT1_HUMAN	NIT1	1.1	-0.102	0.723	0.834	1.4	-0.307	0.123	0.281	Deaminated glutathione amidase OS=Homo sapiens OX=9606 GN=NIT1 PE=1 SV=2	2846	NIT1	Q86X76	sp|Q86X76|NIT1_HUMAN	19.15	5	1	Carbamidomethylation	35896	1.15152	0.990073	1.2058	1.11555	1.16398	1.19067	1.47365	1.46356	0.787907	0.775299	0.896575	0.808604	0.993191	0.976637	0.668409	0.665125	0.882174	0.791266
4471	NDUA2	O43678	sp|O43678|NDUA2_HUMAN	NDUFA2	1.1	-0.102	0.676	0.804	1.2	0.184	0.026	0.199	NADH dehydrogenase [ubiquinone] 1 alpha subcomplex subunit 2 OS=Homo sapiens OX=9606 GN=NDUFA2 PE=1 SV=3	4471	NDUA2	O43678	sp|O43678|NDUA2_HUMAN	10.88	19	2		10922	0.611164	1.16813	0.759059	0.781416	1.24848	1.26726	1.21795	0.714234	0.99383	0.825402	0.712958	0.759934	1.23586	0.952288	0.967862	1.01936	1.39247	1.37234
4049	RAB5B	P61020	sp|P61020|RAB5B_HUMAN	RAB5B	1.1	-0.101	0.62	0.763	1.1	-0.085	0.514	0.629	Ras-related protein Rab-5B OS=Homo sapiens OX=9606 GN=RAB5B PE=1 SV=1	4049	RAB5B	P61020	sp|P61020|RAB5B_HUMAN	4.05	7	1		23707	0	0.931959	1.16725	0.934207	1.08016	1.32287	1.12331	0.99722	1.06092	0	0.715607	0.80566	0.977426	1.05344	0.851264	0.680166	1.17477	1.12376
829	GSTO1	P78417	sp|P78417|GSTO1_HUMAN	GSTO1	1.1	-0.1	0.367	0.611	2	-0.602	0.021	0.198	Glutathione S-transferase omega-1 OS=Homo sapiens OX=9606 GN=GSTO1 PE=1 SV=2	829	GSTO1	P78417	sp|P78417|GSTO1_HUMAN	84.64	53	11	Carbamidomethylation; Carbamylation	27566	1.39757	1.3294	1.30935	1.19341	1.09698	1.07743	1.10302	1.10653	1.13481	1.21282	1.11235	1.13709	0.614838	0.589109	0.658879	0.656643	0.646777	0.623
3300	PSB7	Q99436	sp|Q99436|PSB7_HUMAN	PSMB7	1.1	-0.1	0.408	0.631	1.2	-0.194	0.416	0.548	Proteasome subunit beta type-7 OS=Homo sapiens OX=9606 GN=PSMB7 PE=1 SV=1	3300	PSB7	Q99436	sp|Q99436|PSB7_HUMAN	2.8	21	3	Carbamidomethylation	29965	1.37828	1.39816	0.92096	1.25038	0.664806	0.974786	0.945875	1.32948	0.839616	1.07431	0.972406	0.826013	0.74651	0.881051	0.890658	1.2757	1.03939	0.591632
6223	NNRD	Q8IW45	sp|Q8IW45|NNRD_HUMAN	NAXD	1.1	-0.1	0.136	0.589	1.2	-0.189	0.12	0.277	ATP-dependent (S)-NAD(P)H-hydrate dehydratase OS=Homo sapiens OX=9606 GN=NAXD PE=1 SV=1	6223	NNRD	Q8IW45	sp|Q8IW45|NNRD_HUMAN	12.65	3	1		36576	0.985341	1.03622	1.07711	1.09277	1.17163	1.21431	0.957379	0.95284	1.05103	0.995614	1.053	0.968929	0.769283	0.69725	0.857891	0.825917	1.16811	1.12537
6450	A0A0A6YYA0	A0A0A6	tr|A0A0A6YYA0|A0A0A6YYA0_HUMAN	TMED7-TICAM2	1.1	-0.1	0.212	0.589	1	-0.046	0.657	0.745	Protein TMED7-TICAM2 OS=Homo sapiens OX=9606 GN=TMED7-TICAM2 PE=3 SV=1	6450	A0A0A6YYA0	A0A0A6	tr|A0A0A6YYA0|A0A0A6YYA0_HUMAN	5.78	5	1		21233	1.07626	1.02369	0.888094	1.18996	1.0385	1.07473	0.952944	0.934716	1.00539	1.07049	0.804409	0.925101	1.03256	1.09412	0.851704	0.785069	1.17332	1.07894
6453	TMED7	Q9Y3B3	sp|Q9Y3B3|TMED7_HUMAN	TMED7	1.1	-0.1	0.212	0.589	1	-0.046	0.657	0.745	Transmembrane emp24 domain-containing protein 7 OS=Homo sapiens OX=9606 GN=TMED7 PE=1 SV=2	6453	TMED7	Q9Y3B3	sp|Q9Y3B3|TMED7_HUMAN	5.78	4	1		25172	1.07626	1.02369	0.888094	1.18996	1.0385	1.07473	0.952944	0.934716	1.00539	1.07049	0.804409	0.925101	1.03256	1.09412	0.851704	0.785069	1.17332	1.07894
367	J3KPX7	J3KPX7	tr|J3KPX7|J3KPX7_HUMAN	PHB2	1.1	-0.1	0.433	0.643	1	0.049	0.686	0.766	Prohibitin-2 OS=Homo sapiens OX=9606 GN=PHB2 PE=1 SV=2	367	J3KPX7	J3KPX7	tr|J3KPX7|J3KPX7_HUMAN	16.63	49	12	Carbamylation	33239	0.857136	0.86673	0.988092	0.981559	1.20116	1.20719	0.813501	0.840957	1.01453	1.02754	0.902863	0.902863	1.0331	1.0477	1.10246	1.12053	1.04398	1.04811
368	PHB2	Q99623	sp|Q99623|PHB2_HUMAN	PHB2	1.1	-0.1	0.433	0.643	1	0.049	0.686	0.766	Prohibitin-2 OS=Homo sapiens OX=9606 GN=PHB2 PE=1 SV=2	368	PHB2	Q99623	sp|Q99623|PHB2_HUMAN	16.63	48	12	Carbamylation	33296	0.857136	0.86673	0.988092	0.981559	1.20116	1.20719	0.813501	0.840957	1.01453	1.02754	0.902863	0.902863	1.0331	1.0477	1.10246	1.12053	1.04398	1.04811
1251	TXND5	Q8NBS9	sp|Q8NBS9|TXND5_HUMAN	TXNDC5	1.1	-0.099	0.157	0.589	1.1	-0.069	0.53	0.641	Thioredoxin domain-containing protein 5 OS=Homo sapiens OX=9606 GN=TXNDC5 PE=1 SV=2	1251	TXND5	Q8NBS9	sp|Q8NBS9|TXND5_HUMAN	10.92	21	9	Carbamidomethylation; Carbamylation	47629	1.00437	1.06127	1.079	1.0595	0.996129	1.13474	0.917362	0.893333	1.05381	1.06199	0.885066	0.931081	1.06879	1.11529	1.07674	1.02182	0.835738	0.803953
2012	MPRI	P11717	sp|P11717|MPRI_HUMAN	IGF2R	1.1	-0.098	0.626	0.766	1.2	-0.156	0.123	0.281	Cation-independent mannose-6-phosphate receptor OS=Homo sapiens OX=9606 GN=IGF2R PE=1 SV=3	2012	MPRI	P11717	sp|P11717|MPRI_HUMAN	6.58	1	4	Carbamidomethylation	274373	1.0794	1.11563	1.07763	0.912918	1.21959	1.10283	0.869838	1.10593	1.38703	1.01393	1.10154	0.442227	0.948307	1.05246	0.762704	0.673284	1.02976	1.105
76683	FPRP	Q9P2B2	sp|Q9P2B2|FPRP_HUMAN	PTGFRN	1.1	-0.098	0.501	0.681	1.1	-0.109	0.357	0.493	Prostaglandin F2 receptor negative regulator OS=Homo sapiens OX=9606 GN=PTGFRN PE=1 SV=2	76683	FPRP	Q9P2B2	sp|Q9P2B2|FPRP_HUMAN	7.48	1	1		98556	1.00462	1.01017	1.11346	1.10049	1.09669	1.08921	0.416469	0.921901	1.12343	1.07359	1.1202	1.16814	0.988219	1.00056	0.842148	0.787304	1.1008	1.0426
4868	HMGN1	P05114	sp|P05114|HMGN1_HUMAN	HMGN1	1.1	-0.098	0.563	0.728	1	0.04	0.416	0.548	Non-histone chromosomal protein HMG-14 OS=Homo sapiens OX=9606 GN=HMGN1 PE=1 SV=3	4868	HMGN1	P05114	sp|P05114|HMGN1_HUMAN	6.21	13	1		10659	0.96696	1.10645	1.01385	1.06831	0.863229	1.09678	0.984377	0.60235	0.776229	0.828357	1.19035	1.14443	0	0.998406	1.11609	1.10923	1.02634	1.10827
2273	MDR1	P08183	sp|P08183|MDR1_HUMAN	ABCB1	1.1	-0.097	0.756	0.857	1.3	-0.275	0.391	0.523	Multidrug resistance protein 1 OS=Homo sapiens OX=9606 GN=ABCB1 PE=1 SV=3	2273	MDR1	P08183	sp|P08183|MDR1_HUMAN	7.25	2	1		141478	1.02635	1.12024	1.2593	1.42323	0.996353	0.918011	1.41484	1.33846	0.636344	0.809593	1.0491	0.912842	1.25279	1.16793	0.717291	0.496427	0.738535	0.722378
5834	PAXX	Q9BUH6	sp|Q9BUH6|PAXX_HUMAN	PAXX	1.1	-0.097	0.66	0.791	1	-0.018	0.877	0.913	Protein PAXX OS=Homo sapiens OX=9606 GN=PAXX PE=1 SV=2	5834	PAXX	Q9BUH6	sp|Q9BUH6|PAXX_HUMAN	0.69	4	1		21640	0.83067	0.860627	0.752226	0.954384	1.41096	1.42196	0.751263	0.653147	1.12066	1.09114	1.07447	0.957682	0.643156	0.704801	0.602522	1.46921	1.45252	1.2486
8284	G8JLA1	G8JLA1	tr|G8JLA1|G8JLA1_HUMAN	RDH13	1.1	-0.097	0.679	0.806	1.3	0.247	0.299	0.444	Retinol dehydrogenase 13 OS=Homo sapiens OX=9606 GN=RDH13 PE=1 SV=1	8284	G8JLA1	G8JLA1	tr|G8JLA1|G8JLA1_HUMAN	8.07	9	1		24047	0.860677	0.910739	0.735795	0.709187	1.28277	1.20148	1.08775	1.21998	0.645032	0.546596	0.853712	0.763873	1.42844	1.53934	0.846965	0.828681	1.32843	1.21056
8285	RDH13	Q8NBN7	sp|Q8NBN7|RDH13_HUMAN	RDH13	1.1	-0.097	0.679	0.806	1.3	0.247	0.299	0.444	Retinol dehydrogenase 13 OS=Homo sapiens OX=9606 GN=RDH13 PE=1 SV=2	8285	RDH13	Q8NBN7	sp|Q8NBN7|RDH13_HUMAN	8.07	6	1		35932	0.860677	0.910739	0.735795	0.709187	1.28277	1.20148	1.08775	1.21998	0.645032	0.546596	0.853712	0.763873	1.42844	1.53934	0.846965	0.828681	1.32843	1.21056
197902	A0A087WUT8	A0A087	tr|A0A087WUT8|A0A087WUT8_HUMAN	CSPG5	1.1	-0.097	0.764	0.861	1.7	0.531	0.258	0.407	Chondroitin sulfate proteoglycan 5 OS=Homo sapiens OX=9606 GN=CSPG5 PE=1 SV=1	197902	A0A087WUT8	A0A087	tr|A0A087WUT8|A0A087WUT8_HUMAN	6.76	2	1		50190	0	0.297746	1.30822	1.29407	0.914068	0.605262	0.5923	0.63285	0	1.33426	0.119637	0	1.15064	1.8292	1.58694	1.67784	0.981687	0.67528
2964	AT1B1	P05026	sp|P05026|AT1B1_HUMAN	ATP1B1	1.1	-0.096	0.23	0.589	1.1	-0.055	0.81	0.858	Sodium/potassium-transporting ATPase subunit beta-1 OS=Homo sapiens OX=9606 GN=ATP1B1 PE=1 SV=1	2964	AT1B1	P05026	sp|P05026|AT1B1_HUMAN	15.73	17	3		35061	0.981281	0.99266	1.0985	1.13733	1.03025	1.06078	0.97979	0.994101	0.922748	0.923319	0.94794	0.957505	1.18185	1.21005	0.670403	0.67326	1.12804	1.1102
965	STOM	P27105	sp|P27105|STOM_HUMAN	STOM	1.1	-0.096	0.173	0.589	1	0.034	0.877	0.913	Erythrocyte band 7 integral membrane protein OS=Homo sapiens OX=9606 GN=STOM PE=1 SV=3	965	STOM	P27105	sp|P27105|STOM_HUMAN	15.79	52	10	Carbamidomethylation; Replacement of 2 protons by iron; Replacement of 2 protons by calcium	31731	0.945625	0.961644	1.07815	1.07891	1.04274	1.0162	0.917723	0.905398	0.896967	0.885686	0.970356	0.973648	1.20453	1.20084	0.716787	0.735897	1.21493	1.25396
469395	NUDC1	Q96RS6	sp|Q96RS6|NUDC1_HUMAN	NUDCD1	1.1	-0.096	0.629	0.769	1.1	0.127	0.073	0.232	NudC domain-containing protein 1 OS=Homo sapiens OX=9606 GN=NUDCD1 PE=1 SV=2	469395	NUDC1	Q96RS6	sp|Q96RS6|NUDC1_HUMAN	10.74	1	1		66756	0.800834	0.852128	0.850857	0.972545	1.24462	1.21731	0.862606	0.858991	1.01368	1.02943	0.745071	0.854301	0.90535	0.931461	1.10566	1.11602	1.31716	1.32197
40	IDHC	O75874	sp|O75874|IDHC_HUMAN	IDH1	1.1	-0.095	0.384	0.619	1.9	-0.567	0.015	0.198	Isocitrate dehydrogenase [NADP] cytoplasmic OS=Homo sapiens OX=9606 GN=IDH1 PE=1 SV=2	40	IDHC	O75874	sp|O75874|IDHC_HUMAN	114.32	54	21	Carbamidomethylation; Carbamylation	46659	1.34507	1.33261	1.23394	1.24188	1.08295	1.08755	1.10684	1.10785	1.11693	1.12176	1.15164	1.14739	0.662775	0.666534	0.641388	0.648099	0.654827	0.649979
3247	CAB45	Q9BRK5	sp|Q9BRK5|CAB45_HUMAN	SDF4	1.1	-0.095	0.599	0.746	1.3	0.319	0.286	0.434	45 kDa calcium-binding protein OS=Homo sapiens OX=9606 GN=SDF4 PE=1 SV=1	3247	CAB45	Q9BRK5	sp|Q9BRK5|CAB45_HUMAN	7.08	17	3		41807	1.02025	1.06238	0.980667	1.01973	0.71205	0.757128	1.13905	1.26815	0.851122	0.412133	0.669273	0.642801	1.82009	1.78249	1.06686	1.06462	0.870496	0.860713
1775	PCY2	Q99447	sp|Q99447|PCY2_HUMAN	PCYT2	1.1	-0.094	0.312	0.589	1.4	-0.306	0.135	0.291	Ethanolamine-phosphate cytidylyltransferase OS=Homo sapiens OX=9606 GN=PCYT2 PE=1 SV=1	1775	PCY2	Q99447	sp|Q99447|PCY2_HUMAN	7.19	14	4		43836	1.59706	1.03353	0.795492	1.29342	0.993545	1.08801	1.56509	1.04068	0.699815	1.31662	0.809476	0.802812	1.13697	0.777883	0.933639	1.02068	0.534287	0.560978
4605	RAB13	P51153	sp|P51153|RAB13_HUMAN	RAB13	1.1	-0.094	0.305	0.589	1.1	0.069	0.473	0.596	Ras-related protein Rab-13 OS=Homo sapiens OX=9606 GN=RAB13 PE=1 SV=1	4605	RAB13	P51153	sp|P51153|RAB13_HUMAN	3.55	7	1		22774	1.18086	0.975298	0.772199	0.980547	1.10191	1.03871	1.14828	1.08994	0.742465	0.730452	0.859005	0.918226	1.12242	1.20672	0.721609	0.881094	1.25689	1.27338
1079	DDAH1	O94760	sp|O94760|DDAH1_HUMAN	DDAH1	1.1	-0.093	0.562	0.728	1.7	-0.469	0.036	0.201	N(G) N(G)-dimethylarginine dimethylaminohydrolase 1 OS=Homo sapiens OX=9606 GN=DDAH1 PE=1 SV=3	1079	DDAH1	O94760	sp|O94760|DDAH1_HUMAN	22.7	44	7	Carbamidomethylation; Acetylation (N-term)	31122	1.25582	1.264	1.28389	1.07145	1.11671	1.13235	0.806119	1.07057	1.08309	1.05834	1.27057	1.27485	0.798267	0.42043	0.787892	0.779278	0.681649	0.844714
1186	CPNE3	O75131	sp|O75131|CPNE3_HUMAN	CPNE3	1.1	-0.093	0.453	0.662	1.2	-0.173	0.402	0.534	Copine-3 OS=Homo sapiens OX=9606 GN=CPNE3 PE=1 SV=1	1186	CPNE3	O75131	sp|O75131|CPNE3_HUMAN	4.22	13	5	Carbamidomethylation	60131	1.08578	1.12265	1.15173	1.14522	0.976481	1.04898	1.16303	0.461988	1.12744	1.13967	1.04064	1.0419	1.26788	0.480333	1.00009	0.45101	1.15229	1.14287
11297	SLK	Q9H2G2	sp|Q9H2G2|SLK_HUMAN	SLK	1.1	-0.093	0.406	0.628	1	-0.004	0.573	0.676	STE20-like serine/threonine-protein kinase OS=Homo sapiens OX=9606 GN=SLK PE=1 SV=1	11297	SLK	Q9H2G2	sp|Q9H2G2|SLK_HUMAN	3.15	1	1		142695	0.994704	0.901402	0.939919	0.942938	1.23458	1.26443	0.896455	0.830322	0.981595	1.0155	0.98875	1.0046	1.00709	0.857351	0.941764	0.94973	1.24887	0
5026	CADH2	P19022	sp|P19022|CADH2_HUMAN	CDH2	1.1	-0.093	0.755	0.856	1.2	0.182	0.575	0.677	Cadherin-2 OS=Homo sapiens OX=9606 GN=CDH2 PE=1 SV=4	5026	CADH2	P19022	sp|P19022|CADH2_HUMAN	3.25	3	1		99809	1.10619	1.13348	1.17489	1.19071	0.503097	0.71401	1.11341	1.2504	0.558701	0.599353	0.949338	0.790303	1.96594	1.45929	0.820858	0.866968	0.863102	0.939952
47919	C9JPK3	C9JPK3	tr|C9JPK3|C9JPK3_HUMAN	STXBP5L	1.1	-0.092	0.818	0.897	1.5	0.449	0.028	0.199	Syntaxin-binding protein 5-like OS=Homo sapiens OX=9606 GN=STXBP5L PE=1 SV=1	47919	C9JPK3	C9JPK3	tr|C9JPK3|C9JPK3_HUMAN	21.34	1	1		111739	0.446279	0.450788	0.795793	0.813781	1.39093	1.38809	0.973507	0.857003	0.751968	0.860021	0.649226	0.64162	1.00749	1.06339	1.34644	1.13981	1.78638	1.63746
123641	C9JCY1	C9JCY1	tr|C9JCY1|C9JCY1_HUMAN	STXBP5L	1.1	-0.092	0.818	0.897	1.5	0.449	0.028	0.199	Syntaxin-binding protein 5-like OS=Homo sapiens OX=9606 GN=STXBP5L PE=1 SV=1	123641	C9JCY1	C9JCY1	tr|C9JCY1|C9JCY1_HUMAN	21.34	1	1		114219	0.446279	0.450788	0.795793	0.813781	1.39093	1.38809	0.973507	0.857003	0.751968	0.860021	0.649226	0.64162	1.00749	1.06339	1.34644	1.13981	1.78638	1.63746
123642	E9PFI2	E9PFI2	tr|E9PFI2|E9PFI2_HUMAN	STXBP5L	1.1	-0.092	0.818	0.897	1.5	0.449	0.028	0.199	Syntaxin-binding protein 5-like OS=Homo sapiens OX=9606 GN=STXBP5L PE=1 SV=1	123642	E9PFI2	E9PFI2	tr|E9PFI2|E9PFI2_HUMAN	21.34	1	1		128948	0.446279	0.450788	0.795793	0.813781	1.39093	1.38809	0.973507	0.857003	0.751968	0.860021	0.649226	0.64162	1.00749	1.06339	1.34644	1.13981	1.78638	1.63746
123643	STB5L	Q9Y2K9	sp|Q9Y2K9|STB5L_HUMAN	STXBP5L	1.1	-0.092	0.818	0.897	1.5	0.449	0.028	0.199	Syntaxin-binding protein 5-like OS=Homo sapiens OX=9606 GN=STXBP5L PE=1 SV=2	123643	STB5L	Q9Y2K9	sp|Q9Y2K9|STB5L_HUMAN	21.34	1	1		131887	0.446279	0.450788	0.795793	0.813781	1.39093	1.38809	0.973507	0.857003	0.751968	0.860021	0.649226	0.64162	1.00749	1.06339	1.34644	1.13981	1.78638	1.63746
424373	C9JQS3	C9JQS3	tr|C9JQS3|C9JQS3_HUMAN	STXBP5L	1.1	-0.092	0.818	0.897	1.5	0.449	0.028	0.199	Syntaxin-binding protein 5-like (Fragment) OS=Homo sapiens OX=9606 GN=STXBP5L PE=1 SV=1	424373	C9JQS3	C9JQS3	tr|C9JQS3|C9JQS3_HUMAN	21.34	1	1		125847	0.446279	0.450788	0.795793	0.813781	1.39093	1.38809	0.973507	0.857003	0.751968	0.860021	0.649226	0.64162	1.00749	1.06339	1.34644	1.13981	1.78638	1.63746
650985	C9K0E4	C9K0E4	tr|C9K0E4|C9K0E4_HUMAN	STXBP5L	1.1	-0.092	0.818	0.897	1.5	0.449	0.028	0.199	Syntaxin-binding protein 5-like OS=Homo sapiens OX=9606 GN=STXBP5L PE=1 SV=1	650985	C9K0E4	C9K0E4	tr|C9K0E4|C9K0E4_HUMAN	21.34	1	1		111281	0.446279	0.450788	0.795793	0.813781	1.39093	1.38809	0.973507	0.857003	0.751968	0.860021	0.649226	0.64162	1.00749	1.06339	1.34644	1.13981	1.78638	1.63746
318	CNDP2	Q96KP4	sp|Q96KP4|CNDP2_HUMAN	CNDP2	1.1	-0.09	0.257	0.589	2	-0.604	0.041	0.206	Cytosolic non-specific dipeptidase OS=Homo sapiens OX=9606 GN=CNDP2 PE=1 SV=2	318	CNDP2	Q96KP4	sp|Q96KP4|CNDP2_HUMAN	32.8	29	10	Acetylation (N-term)	52879	1.3269	1.36273	1.17994	1.21826	1.19227	1.10881	1.17231	1.18855	1.10243	1.03884	1.16815	1.17852	0.48905	0.513254	0.675957	0.614902	0.522442	0.946686
2248	DPP3	Q9NY33	sp|Q9NY33|DPP3_HUMAN	DPP3	1.1	-0.09	0.112	0.589	1.7	-0.483	0.017	0.198	Dipeptidyl peptidase 3 OS=Homo sapiens OX=9606 GN=DPP3 PE=1 SV=2	2248	DPP3	Q9NY33	sp|Q9NY33|DPP3_HUMAN	30.79	5	3		82589	1.31235	1.33388	1.15762	1.0061	1.13773	1.19725	1.13083	1.2292	1.004	1.09984	1.0701	1.07299	0.681963	0.825219	0.748854	0.694857	0.805851	0.491363
2251	G3V1D3	G3V1D3	tr|G3V1D3|G3V1D3_HUMAN	DPP3	1.1	-0.09	0.112	0.589	1.7	-0.483	0.017	0.198	Dipeptidyl peptidase 3 OS=Homo sapiens OX=9606 GN=DPP3 PE=1 SV=1	2251	G3V1D3	G3V1D3	tr|G3V1D3|G3V1D3_HUMAN	30.79	5	3		84305	1.31235	1.33388	1.15762	1.0061	1.13773	1.19725	1.13083	1.2292	1.004	1.09984	1.0701	1.07299	0.681963	0.825219	0.748854	0.694857	0.805851	0.491363
2252	G3V180	G3V180	tr|G3V180|G3V180_HUMAN	DPP3	1.1	-0.09	0.112	0.589	1.7	-0.483	0.017	0.198	Dipeptidyl peptidase 3 OS=Homo sapiens OX=9606 GN=DPP3 PE=1 SV=1	2252	G3V180	G3V180	tr|G3V180|G3V180_HUMAN	30.79	5	3		84376	1.31235	1.33388	1.15762	1.0061	1.13773	1.19725	1.13083	1.2292	1.004	1.09984	1.0701	1.07299	0.681963	0.825219	0.748854	0.694857	0.805851	0.491363
76695	B1AJQ6	B1AJQ6	tr|B1AJQ6|B1AJQ6_HUMAN	STX12	1.1	-0.09	0.714	0.827	1	-0.048	0.767	0.826	Syntaxin-12 (Fragment) OS=Homo sapiens OX=9606 GN=STX12 PE=1 SV=2	76695	B1AJQ6	B1AJQ6	tr|B1AJQ6|B1AJQ6_HUMAN	1.09	8	1		24576	0.761611	1.22153	1.28092	1.167	0.931801	0.911983	0.664883	0.989927	0.896215	0.721938	1.24227	1.22115	1.12878	1.03079	0.879609	0.911159	1.07357	0.964865
76696	STX12	Q86Y82	sp|Q86Y82|STX12_HUMAN	STX12	1.1	-0.09	0.714	0.827	1	-0.048	0.767	0.826	Syntaxin-12 OS=Homo sapiens OX=9606 GN=STX12 PE=1 SV=1	76696	STX12	Q86Y82	sp|Q86Y82|STX12_HUMAN	1.09	6	1		31642	0.761611	1.22153	1.28092	1.167	0.931801	0.911983	0.664883	0.989927	0.896215	0.721938	1.24227	1.22115	1.12878	1.03079	0.879609	0.911159	1.07357	0.964865
5279	HDHD2	Q9H0R4	sp|Q9H0R4|HDHD2_HUMAN	HDHD2	1.1	-0.089	0.681	0.807	2.5	-0.784	0.005	0.191	Haloacid dehalogenase-like hydrolase domain-containing protein 2 OS=Homo sapiens OX=9606 GN=HDHD2 PE=1 SV=1	5279	HDHD2	Q9H0R4	sp|Q9H0R4|HDHD2_HUMAN	50.85	8	2		28536	1.4459	1.46186	1.29499	1.31562	1.17185	1.05526	1.32337	1.29492	0.935467	0.913164	1.4238	1.32157	0.540012	0.573273	0.560212	0.58365	0.385799	0.399261
15165	A0A0J9YXM6	A0A0J9	tr|A0A0J9YXM6|A0A0J9YXM6_HUMAN	WDR81	1.1	-0.089	0.296	0.589	1.2	-0.195	0.233	0.386	WD repeat-containing protein 81 OS=Homo sapiens OX=9606 GN=WDR81 PE=1 SV=1	15165	A0A0J9YXM6	A0A0J9	tr|A0A0J9YXM6|A0A0J9YXM6_HUMAN	2.59	1	1		211566	1.27911	1.15399	0.783132	1.18349	0.875504	1.18143	1.1447	1.35189	0.868705	0.729493	0.758495	1.0668	1.14626	1.33624	0.759181	0.719202	0	0.662381
816	G6PE	O95479	sp|O95479|G6PE_HUMAN	H6PD	1.1	-0.089	0.406	0.628	1.1	0.06	0.437	0.567	GDH/6PGL endoplasmic bifunctional protein OS=Homo sapiens OX=9606 GN=H6PD PE=1 SV=2	816	G6PE	O95479	sp|O95479|G6PE_HUMAN	10.88	19	10	Carbamidomethylation; Pyro-glu from Q	88893	1.0042	0.859209	0.943145	0.957532	1.17691	1.11666	0.853886	0.883927	1.05283	0.935519	0.90827	0.89112	1.06806	1.15429	0.953878	0.88784	1.11907	1.23365
817	R4GMU1	R4GMU1	tr|R4GMU1|R4GMU1_HUMAN	H6PD	1.1	-0.089	0.406	0.628	1.1	0.06	0.437	0.567	GDH/6PGL endoplasmic bifunctional protein OS=Homo sapiens OX=9606 GN=H6PD PE=1 SV=1	817	R4GMU1	R4GMU1	tr|R4GMU1|R4GMU1_HUMAN	10.88	19	10	Carbamidomethylation; Pyro-glu from Q	90173	1.0042	0.859209	0.943145	0.957532	1.17691	1.11666	0.853886	0.883927	1.05283	0.935519	0.90827	0.89112	1.06806	1.15429	0.953878	0.88784	1.11907	1.23365
4790	ARF6	P62330	sp|P62330|ARF6_HUMAN	ARF6	1.1	-0.088	0.077	0.589	1.4	-0.299	0.081	0.239	ADP-ribosylation factor 6 OS=Homo sapiens OX=9606 GN=ARF6 PE=1 SV=2	4790	ARF6	P62330	sp|P62330|ARF6_HUMAN	30.97	25	3		20082	1.21049	1.23851	1.13725	1.14031	1.03139	1.01742	1.19341	1.17596	1.01154	1.00763	0.930595	0.925656	0.848199	0.864763	0.71202	0.745107	0.902704	0.907047
2292	GSLG1	Q92896	sp|Q92896|GSLG1_HUMAN	GLG1	1.1	-0.088	0.612	0.756	1.2	0.216	0.348	0.485	Golgi apparatus protein 1 OS=Homo sapiens OX=9606 GN=GLG1 PE=1 SV=2	2292	GSLG1	Q92896	sp|Q92896|GSLG1_HUMAN	7.47	2	2	Carbamidomethylation	134552	0.898112	0.742854	0.997191	0.961381	1.0248	1.12021	1.08826	0.941225	0.613074	1.04065	0.828555	0.70467	1.26287	1.15078	0.847926	0.831961	1.42162	1.52386
1190	A0A2R8Y5N1	A0A2R8	tr|A0A2R8Y5N1|A0A2R8Y5N1_HUMAN	DIAPH1	1.1	-0.087	0.579	0.737	1.6	-0.443	0.029	0.199	Protein diaphanous homolog 1 OS=Homo sapiens OX=9606 GN=DIAPH1 PE=1 SV=1	1190	A0A2R8Y5N1	A0A2R8	tr|A0A2R8Y5N1|A0A2R8Y5N1_HUMAN	47.49	3	3		139413	1.37205	1.14159	1.28901	1.25875	0.952548	1.047	1.009	1.05022	0.977228	1.14618	1.20545	1.15006	0.74047	0.727276	0.819696	0.690059	0.650912	0.772501
1192	A0A140T8Z0	A0A140	tr|A0A140T8Z0|A0A140T8Z0_HUMAN	DIAPH1	1.1	-0.087	0.579	0.737	1.6	-0.443	0.029	0.199	Protein diaphanous homolog 1 OS=Homo sapiens OX=9606 GN=DIAPH1 PE=1 SV=1	1192	A0A140T8Z0	A0A140	tr|A0A140T8Z0|A0A140T8Z0_HUMAN	47.49	3	3		140300	1.37205	1.14159	1.28901	1.25875	0.952548	1.047	1.009	1.05022	0.977228	1.14618	1.20545	1.15006	0.74047	0.727276	0.819696	0.690059	0.650912	0.772501
1193	DIAP1	O60610	sp|O60610|DIAP1_HUMAN	DIAPH1	1.1	-0.087	0.579	0.737	1.6	-0.443	0.029	0.199	Protein diaphanous homolog 1 OS=Homo sapiens OX=9606 GN=DIAPH1 PE=1 SV=2	1193	DIAP1	O60610	sp|O60610|DIAP1_HUMAN	47.49	3	3		141347	1.37205	1.14159	1.28901	1.25875	0.952548	1.047	1.009	1.05022	0.977228	1.14618	1.20545	1.15006	0.74047	0.727276	0.819696	0.690059	0.650912	0.772501
1194	A0A0G2JH68	A0A0G2	tr|A0A0G2JH68|A0A0G2JH68_HUMAN	DIAPH1	1.1	-0.087	0.579	0.737	1.6	-0.443	0.029	0.199	Protein diaphanous homolog 1 OS=Homo sapiens OX=9606 GN=DIAPH1 PE=1 SV=1	1194	A0A0G2JH68	A0A0G2	tr|A0A0G2JH68|A0A0G2JH68_HUMAN	47.49	3	3		141358	1.37205	1.14159	1.28901	1.25875	0.952548	1.047	1.009	1.05022	0.977228	1.14618	1.20545	1.15006	0.74047	0.727276	0.819696	0.690059	0.650912	0.772501
4913	HCFC1	P51610	sp|P51610|HCFC1_HUMAN	HCFC1	1.1	-0.087	0.73	0.838	1.3	-0.237	0.142	0.297	Host cell factor 1 OS=Homo sapiens OX=9606 GN=HCFC1 PE=1 SV=2	4913	HCFC1	P51610	sp|P51610|HCFC1_HUMAN	6.89	4	4	Acetylation (N-term)	208730	1.41962	1.27584	1.1687	1.09893	0.912205	0.773204	0.364736	1.30538	1.0911	1.23329	1.03926	1.09123	0.869921	0.950773	1.00116	1.01231	0.681798	0.71054
4914	A6NEM2	A6NEM2	tr|A6NEM2|A6NEM2_HUMAN	HCFC1	1.1	-0.087	0.73	0.838	1.3	-0.237	0.142	0.297	Host cell factor 1 OS=Homo sapiens OX=9606 GN=HCFC1 PE=1 SV=2	4914	A6NEM2	A6NEM2	tr|A6NEM2|A6NEM2_HUMAN	6.89	3	4	Acetylation (N-term)	213474	1.41962	1.27584	1.1687	1.09893	0.912205	0.773204	0.364736	1.30538	1.0911	1.23329	1.03926	1.09123	0.869921	0.950773	1.00116	1.01231	0.681798	0.71054
7500	FRIL	P02792	sp|P02792|FRIL_HUMAN	FTL	1.1	-0.087	0.292	0.589	1.3	0.302	0.158	0.314	Ferritin light chain OS=Homo sapiens OX=9606 GN=FTL PE=1 SV=2	7500	FRIL	P02792	sp|P02792|FRIL_HUMAN	16.8	34	5	Carbamidomethylation	20020	1.12628	0.905405	1.01935	0.858502	0.808626	0.852248	0.855958	0.856724	0.561912	1.04314	0.878949	0.851727	1.12692	1.2264	1.52979	1.49914	1.01212	0.986825
4203	NDUA5	Q16718	sp|Q16718|NDUA5_HUMAN	NDUFA5	1.1	-0.087	0.635	0.772	1.5	0.43	0.019	0.198	NADH dehydrogenase [ubiquinone] 1 alpha subcomplex subunit 5 OS=Homo sapiens OX=9606 GN=NDUFA5 PE=1 SV=3	4203	NDUA5	Q16718	sp|Q16718|NDUA5_HUMAN	54.23	31	2		13459	0.672191	0.705671	0.814132	0.863791	1.1135	1.14405	0.821488	0.833931	0.819632	0.837414	0.729229	0.749074	1.19926	1.21243	1.31251	1.28762	1.43391	1.45016
16252	H3BUM9	H3BUM9	tr|H3BUM9|H3BUM9_HUMAN	CSK	1.1	-0.085	0.344	0.598	1.5	-0.404	0.035	0.201	Tyrosine-protein kinase CSK (Fragment) OS=Homo sapiens OX=9606 GN=CSK PE=1 SV=1	16252	H3BUM9	H3BUM9	tr|H3BUM9|H3BUM9_HUMAN	26.65	12	1		12310	1.02024	1.35533	1.1659	1.04503	1.21646	1.17544	1.19611	0.946839	1.02438	1.28115	1.08817	0.930744	0.656281	0.616314	0.810982	0.654448	0.844629	0.971557
16254	CSK	P41240	sp|P41240|CSK_HUMAN	CSK	1.1	-0.085	0.344	0.598	1.5	-0.404	0.035	0.201	Tyrosine-protein kinase CSK OS=Homo sapiens OX=9606 GN=CSK PE=1 SV=1	16254	CSK	P41240	sp|P41240|CSK_HUMAN	26.65	3	1		50704	1.02024	1.35533	1.1659	1.04503	1.21646	1.17544	1.19611	0.946839	1.02438	1.28115	1.08817	0.930744	0.656281	0.616314	0.810982	0.654448	0.844629	0.971557
886	UFL1	O94874	sp|O94874|UFL1_HUMAN	UFL1	1.1	-0.085	0.223	0.589	1.1	-0.139	0.331	0.471	E3 UFM1-protein ligase 1 OS=Homo sapiens OX=9606 GN=UFL1 PE=1 SV=2	886	UFL1	O94874	sp|O94874|UFL1_HUMAN	7.76	12	8		89595	0.930066	0.93399	1.316	0.99592	1.13843	1.13372	0.951482	0.936121	1.10939	0.952864	0.952603	1.03789	0.946025	1.06473	0.861297	0.867015	0.903493	0.968973
16668	OPLA	O14841	sp|O14841|OPLA_HUMAN	OPLAH	1.1	-0.085	0.509	0.687	1	0.033	0.486	0.608	5-oxoprolinase OS=Homo sapiens OX=9606 GN=OPLAH PE=1 SV=3	16668	OPLA	O14841	sp|O14841|OPLA_HUMAN	9.7	1	1		137457	0.911594	0.922326	0.89811	1.02406	1.20166	1.14673	0.826803	0.949295	1.00751	1.04489	0.942906	0.822955	1.01509	0.953037	1.0242	1.04948	1.15089	1.10846
6437	E9PKH6	E9PKH6	tr|E9PKH6|E9PKH6_HUMAN	NDUFS8	1.1	-0.085	0.758	0.857	1.4	0.387	0.027	0.199	NADH dehydrogenase [ubiquinone] iron-sulfur protein 8 mitochondrial (Fragment) OS=Homo sapiens OX=9606 GN=NDUFS8 PE=1 SV=1	6437	E9PKH6	E9PKH6	tr|E9PKH6|E9PKH6_HUMAN	21.4	12	2		15892	0.596192	0.613254	0.818473	0.80603	1.25535	1.30739	0.862025	0.880689	0.897846	0.780436	0.739477	0.723876	1.10047	1.11626	1.16118	1.02181	1.67597	1.64326
6452	E9PPW7	E9PPW7	tr|E9PPW7|E9PPW7_HUMAN	NDUFS8	1.1	-0.085	0.758	0.857	1.4	0.387	0.027	0.199	NADH dehydrogenase [ubiquinone] iron-sulfur protein 8 mitochondrial (Fragment) OS=Homo sapiens OX=9606 GN=NDUFS8 PE=1 SV=1	6452	E9PPW7	E9PPW7	tr|E9PPW7|E9PPW7_HUMAN	21.4	9	2		20657	0.596192	0.613254	0.818473	0.80603	1.25535	1.30739	0.862025	0.880689	0.897846	0.780436	0.739477	0.723876	1.10047	1.11626	1.16118	1.02181	1.67597	1.64326
6462	NDUS8	O00217	sp|O00217|NDUS8_HUMAN	NDUFS8	1.1	-0.085	0.758	0.857	1.4	0.387	0.027	0.199	NADH dehydrogenase [ubiquinone] iron-sulfur protein 8 mitochondrial OS=Homo sapiens OX=9606 GN=NDUFS8 PE=1 SV=1	6462	NDUS8	O00217	sp|O00217|NDUS8_HUMAN	21.4	8	2		23705	0.596192	0.613254	0.818473	0.80603	1.25535	1.30739	0.862025	0.880689	0.897846	0.780436	0.739477	0.723876	1.10047	1.11626	1.16118	1.02181	1.67597	1.64326
4703	PIR	O00625	sp|O00625|PIR_HUMAN	PIR	1.1	-0.084	0.607	0.753	2	-0.619	0.08	0.238	Pirin OS=Homo sapiens OX=9606 GN=PIR PE=1 SV=1	4703	PIR	O00625	sp|O00625|PIR_HUMAN	13.71	4	1		32113	1.39383	1.47651	1.35874	1.27807	1.0065	1.01868	1.37525	0	0.959316	1.00418	1.19308	1.1205	0.890181	0.922385	0.496097	0.184052	0.687183	0.635456
4160	MIF	P14174	sp|P14174|MIF_HUMAN	MIF	1.1	-0.083	0.529	0.701	1.5	-0.367	0.064	0.224	Macrophage migration inhibitory factor OS=Homo sapiens OX=9606 GN=MIF PE=1 SV=4	4160	MIF	P14174	sp|P14174|MIF_HUMAN	47	65	5	Carbamidomethylation; Carbamylation	12476	1.23724	1.26813	1.23734	1.24099	0.971337	0.945742	1.08666	1.07887	1.02259	1.02416	1.10132	1.08716	0.696689	0.784035	0.829158	0.832759	0.768542	0.787286
8886	MAL2	Q969L2	sp|Q969L2|MAL2_HUMAN	MAL2	1.1	-0.082	0.173	0.589	1.3	-0.234	0.244	0.396	Protein MAL2 OS=Homo sapiens OX=9606 GN=MAL2 PE=1 SV=1	8886	MAL2	Q969L2	sp|Q969L2|MAL2_HUMAN	13.13	6	1		19125	1.00035	1.00206	1.14899	1.16439	1.10872	1.20817	0.977832	0.948286	1.08278	1.13584	0.996479	0.997831	1.02089	0.985129	0.668376	0.657846	0.951889	0.944142
385	AP1B1	Q10567	sp|Q10567|AP1B1_HUMAN	AP1B1	1.1	-0.082	0.519	0.695	1.3	-0.225	0.188	0.344	AP-1 complex subunit beta-1 OS=Homo sapiens OX=9606 GN=AP1B1 PE=1 SV=2	385	AP1B1	Q10567	sp|Q10567|AP1B1_HUMAN	0.67	16	10	Carbamidomethylation; Acetylation (N-term); Oxidation (M); Proline oxidation to pyrrolidinone	104637	1.40071	1.38097	1.54566	1.55545	0.36284	0.368882	1.37599	1.40706	1.26914	1.24511	0.413767	0.409099	1.23275	1.1816	1.12179	1.0993	0.311682	0.318187
4554	MYDGF	Q969H8	sp|Q969H8|MYDGF_HUMAN	MYDGF	1.1	-0.082	0.546	0.713	1.1	0.145	0.036	0.201	Myeloid-derived growth factor OS=Homo sapiens OX=9606 GN=MYDGF PE=1 SV=1	4554	MYDGF	Q969H8	sp|Q969H8|MYDGF_HUMAN	14.43	15	2		18795	1.06814	1.01192	0.966617	1.05485	0.893643	0.877352	0.892916	0.908873	0.911901	0.623851	1.01064	1.03426	1.18775	1.17379	1.19223	1.22293	0.9767	0.991628
7983	KPBB	Q93100	sp|Q93100|KPBB_HUMAN	PHKB	1.1	-0.081	0.806	0.891	1.8	-0.522	0.079	0.238	Phosphorylase b kinase regulatory subunit beta OS=Homo sapiens OX=9606 GN=PHKB PE=1 SV=3	7983	KPBB	Q93100	sp|Q93100|KPBB_HUMAN	16.25	1	1		124884	1.71693	1.52737	1.1221	1.20381	0.781455	0	1.162	1.27224	0.886516	0.769335	1.25202	1.30574	0.737742	0.840692	0.903606	0.632674	0.342575	0.543199
4746	E9PB51	E9PB51	tr|E9PB51|E9PB51_HUMAN	RBM4	1.1	-0.081	0.713	0.827	1.5	-0.396	0.029	0.199	RNA-binding protein 4 (Fragment) OS=Homo sapiens OX=9606 GN=RBM4 PE=1 SV=1	4746	E9PB51	E9PB51	tr|E9PB51|E9PB51_HUMAN	6.46	17	2		26287	1.4619	0.796678	0.932321	1.68127	0.673973	1.40776	0.789148	0.854212	1.06627	1.07809	1.81294	0.867628	0.293589	0.899338	0.956448	0.962652	0.717031	0.748741
4747	RBM4	Q9BWF3	sp|Q9BWF3|RBM4_HUMAN	RBM4	1.1	-0.081	0.713	0.827	1.5	-0.396	0.029	0.199	RNA-binding protein 4 OS=Homo sapiens OX=9606 GN=RBM4 PE=1 SV=1	4747	RBM4	Q9BWF3	sp|Q9BWF3|RBM4_HUMAN	6.46	11	2		40314	1.4619	0.796678	0.932321	1.68127	0.673973	1.40776	0.789148	0.854212	1.06627	1.07809	1.81294	0.867628	0.293589	0.899338	0.956448	0.962652	0.717031	0.748741
1481	SRRM2	Q9UQ35	sp|Q9UQ35|SRRM2_HUMAN	SRRM2	1.1	-0.081	0.719	0.831	1.2	-0.176	0.185	0.342	Serine/arginine repetitive matrix protein 2 OS=Homo sapiens OX=9606 GN=SRRM2 PE=1 SV=2	1481	SRRM2	Q9UQ35	sp|Q9UQ35|SRRM2_HUMAN	3.79	4	9	Sodium adduct; Oxidation (HW)	299616	0.847925	1.19287	1.40726	1.03566	0.829478	1.20164	0.772056	0.804883	0.981064	0.821433	1.27121	1.37567	0.966497	1.05226	1.22554	0.810304	0.714057	0.69019
541	A1AT	P01009	sp|P01009|A1AT_HUMAN	SERPINA1	1.1	-0.079	0.528	0.701	1.4	-0.306	0.206	0.362	Alpha-1-antitrypsin OS=Homo sapiens OX=9606 GN=SERPINA1 PE=1 SV=3	541	A1AT	P01009	sp|P01009|A1AT_HUMAN	15.38	32	14	Carbamidomethylation	46737	1.06524	1.08108	1.24232	1.2358	1.07549	1.0701	0.805368	0.868656	1.15328	1.08334	1.18722	1.19641	0.706278	0.70528	0.677928	0.686713	1.06963	1.08986
2134	VPS29	Q9UBQ0	sp|Q9UBQ0|VPS29_HUMAN	VPS29	1.1	-0.079	0.53	0.702	1.3	0.302	0.077	0.236	Vacuolar protein sorting-associated protein 29 OS=Homo sapiens OX=9606 GN=VPS29 PE=1 SV=1	2134	VPS29	Q9UBQ0	sp|Q9UBQ0|VPS29_HUMAN	16.08	37	5	Carbamidomethylation	20506	1.05412	1.07769	0.971706	0.993924	0.711974	0.744296	1.11647	1.0496	0.73702	1.29795	0.53937	0.337825	1.2028	1.20515	1.38045	1.47349	1.07369	1.03247
3000	H2A2A	Q6FI13	sp|Q6FI13|H2A2A_HUMAN	HIST2H2AA3	1.1	-0.078	0.777	0.869	1.1	0.12	0.556	0.662	Histone H2A type 2-A OS=Homo sapiens OX=9606 GN=HIST2H2AA3 PE=1 SV=3	3000	H2A2A	Q6FI13	sp|Q6FI13|H2A2A_HUMAN	3.78	22	1	Carbamidomethylation (DHKE X@N-term)	14095	0.942246	0.93576	1.06615	1.04499	0.98197	0.946001	1.331	1.36244	0.744905	0.731421	0.641903	0.634522	1.36641	1.43319	1.03761	1.0298	0.918138	0.851533
7426	MTNA	Q9BV20	sp|Q9BV20|MTNA_HUMAN	MRI1	1.1	-0.077	0.637	0.773	2	-0.603	0.112	0.269	Methylthioribose-1-phosphate isomerase OS=Homo sapiens OX=9606 GN=MRI1 PE=1 SV=1	7426	MTNA	Q9BV20	sp|Q9BV20|MTNA_HUMAN	46.07	4	1		39150	1.57712	1.61877	1.0746	1.34238	0.802326	0.94525	1.38046	1.32361	1.08337	0.962311	1.04319	1.1057	0.596045	0.600132	0.618278	0.652183	0.700574	0.573703
1568	ARF1	P84077	sp|P84077|ARF1_HUMAN	ARF1	1.1	-0.077	0.074	0.589	1.2	-0.207	0.074	0.232	ADP-ribosylation factor 1 OS=Homo sapiens OX=9606 GN=ARF1 PE=1 SV=2	1568	ARF1	P84077	sp|P84077|ARF1_HUMAN	34.98	22	4	Pyro-glu from Q	20697	1.11681	1.14616	1.09026	1.08455	1.06944	1.06062	1.0336	1.01415	1.05834	1.04862	0.980871	0.972217	0.840326	0.840315	0.857936	0.83929	0.939727	1.00677
3222	AIMP1	Q12904	sp|Q12904|AIMP1_HUMAN	AIMP1	1.1	-0.077	0.674	0.802	1.2	-0.168	0.289	0.437	Aminoacyl tRNA synthase complex-interacting multifunctional protein 1 OS=Homo sapiens OX=9606 GN=AIMP1 PE=1 SV=2	3222	AIMP1	Q12904	sp|Q12904|AIMP1_HUMAN	4.86	12	3	Carbamidomethylation	34353	0.960926	0.995318	1.85427	0.928189	0.978959	0.773567	0.89585	0.974734	1.0165	1.0317	1.05739	1.05195	0.986431	0.981987	0.991711	1.00546	0.74332	0.771754
8555	CRYM	Q14894	sp|Q14894|CRYM_HUMAN	CRYM	1.1	-0.076	0.521	0.695	2	-0.618	0.025	0.198	Ketimine reductase mu-crystallin OS=Homo sapiens OX=9606 GN=CRYM PE=1 SV=1	8555	CRYM	Q14894	sp|Q14894|CRYM_HUMAN	49.96	5	1		33776	1.35475	1.3093	1.17241	1.25287	1.0485	1.10747	1.18549	1.15274	1.05505	0.995541	1.19041	1.20775	0.520301	0.590983	0	0.571351	0.563232	0.721859
16377	I3L3J9	I3L3J9	tr|I3L3J9|I3L3J9_HUMAN	CRYM	1.1	-0.076	0.521	0.695	2	-0.618	0.025	0.198	Ketimine reductase mu-crystallin (Fragment) OS=Homo sapiens OX=9606 GN=CRYM PE=1 SV=8	16377	I3L3J9	I3L3J9	tr|I3L3J9|I3L3J9_HUMAN	49.96	60	1		2740	1.35475	1.3093	1.17241	1.25287	1.0485	1.10747	1.18549	1.15274	1.05505	0.995541	1.19041	1.20775	0.520301	0.590983	0	0.571351	0.563232	0.721859
16382	I3NI53	I3NI53	tr|I3NI53|I3NI53_HUMAN	CRYM	1.1	-0.076	0.521	0.695	2	-0.618	0.025	0.198	Ketimine reductase mu-crystallin (Fragment) OS=Homo sapiens OX=9606 GN=CRYM PE=1 SV=1	16382	I3NI53	I3NI53	tr|I3NI53|I3NI53_HUMAN	49.96	11	1		14797	1.35475	1.3093	1.17241	1.25287	1.0485	1.10747	1.18549	1.15274	1.05505	0.995541	1.19041	1.20775	0.520301	0.590983	0	0.571351	0.563232	0.721859
16383	I3L2W5	I3L2W5	tr|I3L2W5|I3L2W5_HUMAN	CRYM	1.1	-0.076	0.521	0.695	2	-0.618	0.025	0.198	Ketimine reductase mu-crystallin OS=Homo sapiens OX=9606 GN=CRYM PE=1 SV=1	16383	I3L2W5	I3L2W5	tr|I3L2W5|I3L2W5_HUMAN	49.96	9	1		17656	1.35475	1.3093	1.17241	1.25287	1.0485	1.10747	1.18549	1.15274	1.05505	0.995541	1.19041	1.20775	0.520301	0.590983	0	0.571351	0.563232	0.721859
5503	NXP20	Q8IWE2	sp|Q8IWE2|NXP20_HUMAN	FAM114A1	1.1	-0.076	0.514	0.69	1.1	-0.106	0.052	0.213	Protein NOXP20 OS=Homo sapiens OX=9606 GN=FAM114A1 PE=1 SV=2	5503	NXP20	Q8IWE2	sp|Q8IWE2|NXP20_HUMAN	4.92	3	1		60742	0.971643	1.14229	0.987011	1.08323	1.18711	0.99429	1.1834	1.16588	0.88179	0.827898	0.991703	0.856505	0.871189	1.00162	0.845499	0.942579	0.76612	1.30024
16235	GLSK	O94925	sp|O94925|GLSK_HUMAN	GLS	1.1	-0.076	0.727	0.837	1.1	0.127	0.11	0.267	Glutaminase kidney isoform mitochondrial OS=Homo sapiens OX=9606 GN=GLS PE=1 SV=1	16235	GLSK	O94925	sp|O94925|GLSK_HUMAN	2.99	1	1		73461	0.774102	0.743623	0.836855	0.857773	1.33407	1.35225	0.755987	0.787831	1.11741	0.974797	0.979326	0.826216	0.847565	0.789413	0.956036	0.950932	1.55309	1.56272
46375	PLOD3	O60568	sp|O60568|PLOD3_HUMAN	PLOD3	1.1	-0.076	0.709	0.824	1.2	0.217	0.233	0.386	Multifunctional procollagen lysine hydroxylase and glycosyltransferase LH3 OS=Homo sapiens OX=9606 GN=PLOD3 PE=1 SV=1	46375	PLOD3	O60568	sp|O60568|PLOD3_HUMAN	13.19	2	1		84785	0.643867	0.718517	1.06936	0.925686	1.23578	1.12423	0.756899	0.664411	1.39831	0.922008	0.663903	0.856869	1.01035	1.28334	1.12254	1.17153	1.10001	1.33237
46572	RM39	Q9NYK5	sp|Q9NYK5|RM39_HUMAN	MRPL39	1.1	-0.076	0.712	0.827	1.2	0.229	0	0.109	39S ribosomal protein L39 mitochondrial OS=Homo sapiens OX=9606 GN=MRPL39 PE=1 SV=3	46572	RM39	Q9NYK5	sp|Q9NYK5|RM39_HUMAN	10.8	6	1		38712	0.671534	0.732454	0.875876	0.789587	1.28909	1.33569	0.901775	0.912311	0.779895	0.836499	0.900401	0.906915	0.913115	0.941603	1.04947	1.07494	1.52196	1.56687
76672	SRC8	Q14247	sp|Q14247|SRC8_HUMAN	CTTN	1.1	-0.075	0.386	0.619	1.1	-0.078	0.468	0.592	Src substrate cortactin OS=Homo sapiens OX=9606 GN=CTTN PE=1 SV=2	76672	SRC8	Q14247	sp|Q14247|SRC8_HUMAN	4.75	6	3		61586	1.16287	1.09251	1.08654	1.0426	0.960433	0.961188	0.916774	0.917872	0.965444	1.11077	1.1409	0.802889	0.764928	0.988715	1.14832	1.04295	0.943409	0.950891
3514	PMVK	Q15126	sp|Q15126|PMVK_HUMAN	PMVK	1.1	-0.074	0.378	0.616	1.5	-0.369	0.021	0.198	Phosphomevalonate kinase OS=Homo sapiens OX=9606 GN=PMVK PE=1 SV=3	3514	PMVK	Q15126	sp|Q15126|PMVK_HUMAN	43.1	4	1		21995	1.1817	1.16927	1.10997	1.10452	1.16497	1.15559	1.08513	1.09011	1.13663	1.17061	0.995692	0.964463	0.678828	0.717396	0.781756	0.778962	0.841408	0.87299
313	PHB	P35232	sp|P35232|PHB_HUMAN	PHB	1.1	-0.074	0.134	0.589	1	0.048	0.277	0.425	Prohibitin OS=Homo sapiens OX=9606 GN=PHB PE=1 SV=1	313	PHB	P35232	sp|P35232|PHB_HUMAN	15.44	83	19	Carbamidomethylation; Carbamylation	29804	0.955046	0.961137	1.12479	1.12594	0.931198	0.953325	0.898937	0.890114	0.994491	0.996185	0.913962	0.916202	1.07341	1.06762	1.13602	1.1382	0.956357	0.967065
2050	PSB5	P28074	sp|P28074|PSB5_HUMAN	PSMB5	1.1	-0.073	0.533	0.702	1.3	-0.246	0.01	0.198	Proteasome subunit beta type-5 OS=Homo sapiens OX=9606 GN=PSMB5 PE=1 SV=3	2050	PSB5	P28074	sp|P28074|PSB5_HUMAN	9.69	21	4	Carbamidomethylation	28480	1.29412	1.29366	1.09457	1.15507	0.906654	0.894075	1.12151	1.14932	0.940916	0.947252	1.03085	1.01276	1.1038	0.926369	0.765423	0.956386	0.789013	0.618256
8751	PLAP	Q9Y263	sp|Q9Y263|PLAP_HUMAN	PLAA	1.1	-0.073	0.449	0.66	1.3	-0.222	0.093	0.253	Phospholipase A-2-activating protein OS=Homo sapiens OX=9606 GN=PLAA PE=1 SV=2	8751	PLAP	Q9Y263	sp|Q9Y263|PLAP_HUMAN	11.9	2	1	Carbamidomethylation	87157	1.20916	1.1138	0.968866	1.07846	1.17447	1.04426	1.2596	1.22247	1.0718	0.73539	0.975198	0.887739	0.991921	1.14757	0.879459	0.707464	0.718125	0.814243
76688	GILT	P13284	sp|P13284|GILT_HUMAN	IFI30	1.1	-0.073	0.716	0.828	1.1	-0.058	0.446	0.573	Gamma-interferon-inducible lysosomal thiol reductase OS=Homo sapiens OX=9606 GN=IFI30 PE=1 SV=3	76688	GILT	P13284	sp|P13284|GILT_HUMAN	2	15	2	Carbamidomethylation	27964	1.04916	1.05888	1.15722	1.15178	0.920104	0.925935	1.07184	1.18346	0.929628	0.536293	1.07281	1.02953	1.0592	1.1352	1.05816	1.15612	0.772973	0.731704
5098	CTL1	Q8WWI5	sp|Q8WWI5|CTL1_HUMAN	SLC44A1	1.1	-0.071	0.487	0.674	1.3	-0.261	0.271	0.417	Choline transporter-like protein 1 OS=Homo sapiens OX=9606 GN=SLC44A1 PE=1 SV=1	5098	CTL1	Q8WWI5	sp|Q8WWI5|CTL1_HUMAN	12.12	4	2		73302	1.11742	1.05826	1.16199	1.20705	1.05456	1.06481	1.06645	0.950977	0.981163	0.962226	1.15124	1.1254	0.983512	1.05905	0.59	0.566778	0.913104	0.986004
46627	NEUR1	Q99519	sp|Q99519|NEUR1_HUMAN	NEU1	1.1	-0.071	0.411	0.633	1.2	0.173	0.094	0.253	Sialidase-1 OS=Homo sapiens OX=9606 GN=NEU1 PE=1 SV=1	46627	NEUR1	Q99519	sp|Q99519|NEUR1_HUMAN	9.38	2	1		45467	0.884178	0.855945	1.08143	1.08602	0.932227	0.955411	0.700272	0.676255	1.13499	1.14179	0.867804	0.850206	0.906519	0.969872	1.3558	1.34172	1.13192	1.12764
843	GSH1	P48506	sp|P48506|GSH1_HUMAN	GCLC	1.1	-0.07	0.709	0.824	1.8	-0.525	0.025	0.198	Glutamate--cysteine ligase catalytic subunit OS=Homo sapiens OX=9606 GN=GCLC PE=1 SV=2	843	GSH1	P48506	sp|P48506|GSH1_HUMAN	58.69	11	5	Carbamidomethylation	72766	1.3037	1.29721	1.23587	1.25849	1.05192	1.04275	0.967128	0.97856	1.15856	1.10573	1.29891	1.26011	0.632834	0.640412	0.708414	0.708313	0.693243	0.657835
1301	DECR2	Q9NUI1	sp|Q9NUI1|DECR2_HUMAN	DECR2	1.1	-0.07	0.257	0.589	1.2	-0.213	0.035	0.201	Peroxisomal 2 4-dienoyl-CoA reductase OS=Homo sapiens OX=9606 GN=DECR2 PE=1 SV=1	1301	DECR2	Q9NUI1	sp|Q9NUI1|DECR2_HUMAN	14.5	11	3		30778	1.15297	1.16767	1.18486	1.18967	0.993058	0.878917	1.07223	0.986843	1.25306	1.15541	0.884268	0.794393	1.03646	0.841519	0.958794	0.85503	0.749266	0.845572
25	EST1	P23141	sp|P23141|EST1_HUMAN	CES1	1.1	-0.07	0.067	0.589	1.1	-0.091	0.052	0.213	Liver carboxylesterase 1 OS=Homo sapiens OX=9606 GN=CES1 PE=1 SV=2	25	EST1	P23141	sp|P23141|EST1_HUMAN	17.48	49	32	Replacement of 2 protons by iron; Carbamidomethylation (DHKE X@N-term); Carbamidomethylation; Oxidation (HW); Oxidation (M); 12 more	62521	1.11018	1.0761	1.04228	1.04241	1.02451	1.02787	1.03007	1.03871	0.990826	1.00494	0.919189	0.917382	1.04172	1.0366	0.948188	0.954255	0.891266	0.903485
109	ENPL	P14625	sp|P14625|ENPL_HUMAN	HSP90B1	1.1	-0.07	0.218	0.589	1.1	0.065	0.231	0.384	Endoplasmin OS=Homo sapiens OX=9606 GN=HSP90B1 PE=1 SV=1	109	ENPL	P14625	sp|P14625|ENPL_HUMAN	14.14	37	26	Carbamylation; Carbamidomethylation; Pyro-glu from E; Dehydration	92469	0.956996	0.967798	1.03427	1.03009	1.01114	1.01012	0.840478	0.830634	1.04289	1.03268	0.907753	0.937351	1.0594	1.08061	1.12411	1.13439	1.00423	0.995066
962	SODM	P04179	sp|P04179|SODM_HUMAN	SOD2	1.1	-0.07	0.772	0.865	1.2	0.179	0.162	0.32	Superoxide dismutase [Mn] mitochondrial OS=Homo sapiens OX=9606 GN=SOD2 PE=1 SV=3	962	SODM	P04179	sp|P04179|SODM_HUMAN	13.23	27	4	Carbamidomethylation; Carbamylation; Deamidation (NQ); Replacement of 2 protons by iron; Replacement of 2 protons by calcium	24750	0.690415	0.684893	0.924524	0.925646	1.27718	1.2787	1.02094	1.02086	0.764201	0.761941	0.963797	0.830108	0.949049	1.11015	1.03529	1.05893	1.36358	1.33978
288	GLGB	Q04446	sp|Q04446|GLGB_HUMAN	GBE1	1.1	-0.069	0.085	0.589	1.2	-0.201	0.011	0.198	1 4-alpha-glucan-branching enzyme OS=Homo sapiens OX=9606 GN=GBE1 PE=1 SV=3	288	GLGB	Q04446	sp|Q04446|GLGB_HUMAN	9.44	33	18	Carbamidomethylation; Acetylation (N-term)	80474	1.25676	1.30334	1.01915	1.04092	0.951211	0.968795	1.18456	1.21542	0.929207	0.932032	0.92956	0.935836	1.06125	1.10752	0.775378	0.804886	0.804306	0.779865
122298	EPS15	P42566	sp|P42566|EPS15_HUMAN	EPS15	1.1	-0.069	0.769	0.864	1.2	-0.181	0.595	0.692	Epidermal growth factor receptor substrate 15 OS=Homo sapiens OX=9606 GN=EPS15 PE=1 SV=2	122298	EPS15	P42566	sp|P42566|EPS15_HUMAN	1.2	1	1		98656	0	1.20498	0.921468	1.08975	0	0	1.31813	0.592734	0.970058	1.2657	0.94407	0.843957	0	1.26875	0	0.580394	0	0
197101	B1AUU8	B1AUU8	tr|B1AUU8|B1AUU8_HUMAN	EPS15	1.1	-0.069	0.769	0.864	1.2	-0.181	0.595	0.692	Epidermal growth factor receptor substrate 15 OS=Homo sapiens OX=9606 GN=EPS15 PE=1 SV=1	197101	B1AUU8	B1AUU8	tr|B1AUU8|B1AUU8_HUMAN	1.2	1	1		83655	0	1.20498	0.921468	1.08975	0	0	1.31813	0.592734	0.970058	1.2657	0.94407	0.843957	0	1.26875	0	0.580394	0	0
2152	VAPA	Q9P0L0	sp|Q9P0L0|VAPA_HUMAN	VAPA	1.1	-0.069	0.693	0.814	1.1	-0.062	0.882	0.916	Vesicle-associated membrane protein-associated protein A OS=Homo sapiens OX=9606 GN=VAPA PE=1 SV=3	2152	VAPA	Q9P0L0	sp|Q9P0L0|VAPA_HUMAN	0.28	31	6		27893	0.425854	0.851012	1.19085	1.23016	1.27099	1.2926	0.80651	0.91327	1.17032	0.675469	1.12265	1.15925	1.20116	1.17608	0.681192	0.29705	1.24254	1.29304
484279	DYLT1	P63172	sp|P63172|DYLT1_HUMAN	DYNLT1	1.1	-0.068	0.346	0.601	1.3	-0.243	0.055	0.217	Dynein light chain Tctex-type 1 OS=Homo sapiens OX=9606 GN=DYNLT1 PE=1 SV=1	484279	DYLT1	P63172	sp|P63172|DYLT1_HUMAN	9.81	16	1		12452	1.11608	1.21546	1.09378	1.18498	1.101	0.909747	1.2096	1.18474	1.01177	0.947605	0.884763	0.976961	1.22111	0.802871	0.824046	1.0165	0.659983	0.639009
917	SPRE	P35270	sp|P35270|SPRE_HUMAN	SPR	1.1	-0.068	0.364	0.61	1.3	-0.229	0.057	0.218	Sepiapterin reductase OS=Homo sapiens OX=9606 GN=SPR PE=1 SV=1	917	SPRE	P35270	sp|P35270|SPRE_HUMAN	20.26	58	11	Carbamidomethylation; Carbamylation	28048	1.1536	1.1768	0.991247	0.996963	1.14566	1.13099	1.16162	1.19429	0.949956	0.967275	0.958146	0.954734	0.82888	0.835322	0.76987	0.779885	0.993039	1.01172
7586	CLMN	Q96JQ2	sp|Q96JQ2|CLMN_HUMAN	CLMN	1.1	-0.067	0.844	0.915	1.7	-0.462	0.133	0.29	Calmin OS=Homo sapiens OX=9606 GN=CLMN PE=1 SV=1	7586	CLMN	Q96JQ2	sp|Q96JQ2|CLMN_HUMAN	13.1	1	1		111651	1.20308	1.05841	1.37105	1.16035	1.03225	1.04719	1.65233	1.61084	0.834718	0.675948	0.894628	0.802673	0.970251	0.901594	0	0.441207	0.738885	0.60459
366	UGGG1	Q9NYU2	sp|Q9NYU2|UGGG1_HUMAN	UGGT1	1.1	-0.067	0.233	0.589	1	-0.044	0.213	0.37	UDP-glucose:glycoprotein glucosyltransferase 1 OS=Homo sapiens OX=9606 GN=UGGT1 PE=1 SV=3	366	UGGG1	Q9NYU2	sp|Q9NYU2|UGGG1_HUMAN	3.41	7	8	Carbamidomethylation	177189	1.06865	1.09401	1.00602	1.01699	1.13315	0.904206	0.902127	1.0751	0.911877	1.13264	0.901891	0.895456	1.00149	1.1359	0.870325	0.967887	0.894691	1.08758
662	F8W1A4	F8W1A4	tr|F8W1A4|F8W1A4_HUMAN	AK2	1.1	-0.067	0.759	0.858	1.1	0.118	0.213	0.37	Adenylate kinase 2 mitochondrial OS=Homo sapiens OX=9606 GN=AK2 PE=1 SV=1	662	F8W1A4	F8W1A4	tr|F8W1A4|F8W1A4_HUMAN	6.56	28	3	Replacement of 2 protons by calcium; Carbamylation	25631	1.01405	1.04026	1.10692	1.13875	0.765562	0.832821	0.907448	1.09634	0.662769	0.74802	1.03881	1.04197	1.21663	1.30514	1.11875	1.14135	0.89176	0.932657
663	KAD2	P54819	sp|P54819|KAD2_HUMAN	AK2	1.1	-0.067	0.759	0.858	1.1	0.118	0.213	0.37	Adenylate kinase 2 mitochondrial OS=Homo sapiens OX=9606 GN=AK2 PE=1 SV=2	663	KAD2	P54819	sp|P54819|KAD2_HUMAN	6.56	27	3	Replacement of 2 protons by calcium; Carbamylation	26478	1.01405	1.04026	1.10692	1.13875	0.765562	0.832821	0.907448	1.09634	0.662769	0.74802	1.03881	1.04197	1.21663	1.30514	1.11875	1.14135	0.89176	0.932657
3683	TOM22	Q9NS69	sp|Q9NS69|TOM22_HUMAN	TOMM22	1.1	-0.066	0.322	0.589	1	-0.022	0.832	0.874	Mitochondrial import receptor subunit TOM22 homolog OS=Homo sapiens OX=9606 GN=TOMM22 PE=1 SV=3	3683	TOM22	Q9NS69	sp|Q9NS69|TOM22_HUMAN	0.41	49	4	Acetylation (N-term)	15522	0.733941	0.813288	0.866097	0.885598	1.41399	1.46337	0.734153	0.736982	0.708464	0.716349	1.43438	1.45192	0.822234	0.841204	0.659226	0.676287	1.52541	1.5171
2063	TCTP	P13693	sp|P13693|TCTP_HUMAN	TPT1	1.1	-0.065	0.496	0.68	1.3	-0.242	0.062	0.221	Translationally-controlled tumor protein OS=Homo sapiens OX=9606 GN=TPT1 PE=1 SV=1	2063	TCTP	P13693	sp|P13693|TCTP_HUMAN	4.9	26	5	Carbamidomethylation	19595	0.741831	1.3981	1.30758	1.34381	0.855931	0.967743	0.672801	1.09333	1.41358	1.40315	0.826857	0.814866	0.901361	0.534494	1.09503	1.07278	0.748808	0.807956
889	PDIA6	Q15084	sp|Q15084|PDIA6_HUMAN	PDIA6	1.1	-0.064	0.643	0.778	1.2	0.158	0.397	0.529	Protein disulfide-isomerase A6 OS=Homo sapiens OX=9606 GN=PDIA6 PE=1 SV=1	889	PDIA6	Q15084	sp|Q15084|PDIA6_HUMAN	10.66	43	13	Replacement of 2 protons by calcium; Carbamidomethylation; Carbamylation	48121	0.825701	0.819828	1.07334	1.08551	0.99857	1.00763	0.815742	1.17008	0.825403	1.02789	0.694922	0.894219	1.25404	1.2703	1.17535	1.18157	0.941755	0.938138
2046	RAB14	P61106	sp|P61106|RAB14_HUMAN	RAB14	1.1	-0.063	0.764	0.861	1.2	0.223	0.177	0.335	Ras-related protein Rab-14 OS=Homo sapiens OX=9606 GN=RAB14 PE=1 SV=4	2046	RAB14	P61106	sp|P61106|RAB14_HUMAN	21.27	7	1		23897	0.88884	0.895944	0.958591	0.999608	0.964822	0.972197	1.19276	1.19125	0.810209	0.740136	0.687512	0.682646	1.33724	1.32339	1.06172	1.07798	1.10888	1.10627
46634	HEAT3	Q7Z4Q2	sp|Q7Z4Q2|HEAT3_HUMAN	HEATR3	1.1	-0.062	0.66	0.791	1.6	-0.418	0.069	0.226	HEAT repeat-containing protein 3 OS=Homo sapiens OX=9606 GN=HEATR3 PE=1 SV=2	46634	HEAT3	Q7Z4Q2	sp|Q7Z4Q2|HEAT3_HUMAN	15.86	4	2		74583	1.11235	1.19339	1.18815	1.34446	1.11362	1.00881	0.902785	0.789762	1.29761	1.35782	1.12039	1.11761	0.394758	0.680057	0.931008	0.753632	0.930763	0.763032
5537	GAK	O14976	sp|O14976|GAK_HUMAN	GAK	1.1	-0.062	0.905	0.952	1.2	0.225	0.097	0.254	Cyclin-G-associated kinase OS=Homo sapiens OX=9606 GN=GAK PE=1 SV=2	5537	GAK	O14976	sp|O14976|GAK_HUMAN	1.44	2	2		143190	0.49211	1.23617	1.15489	1.19617	0.678172	0.916923	1.36374	1.60594	0.222743	0.257088	0.918359	0.933482	1.73456	0.284385	1.72549	1.37901	0.828981	1.07178
4113	TMED9	Q9BVK6	sp|Q9BVK6|TMED9_HUMAN	TMED9	1.1	-0.061	0.844	0.915	1.4	-0.33	0.407	0.539	Transmembrane emp24 domain-containing protein 9 OS=Homo sapiens OX=9606 GN=TMED9 PE=1 SV=2	4113	TMED9	Q9BVK6	sp|Q9BVK6|TMED9_HUMAN	5.7	4	1		27277	1.26094	1.20309	1.72206	1.41537	0.601546	0.57942	1.30357	1.64963	0.867591	1.05736	0.687856	0.850912	1.09824	1.17061	0.594256	0.628197	0.637645	0.671702
1104	FINC	P02751	sp|P02751|FINC_HUMAN	FN1	1.1	-0.061	0.68	0.806	1.2	0.205	0.483	0.604	Fibronectin OS=Homo sapiens OX=9606 GN=FN1 PE=1 SV=4	1104	FINC	P02751	sp|P02751|FINC_HUMAN	2.53	1	2		262622	0.895273	1.03173	0.723234	0.765251	1.15197	1.14405	0.974144	0.955565	0.880479	0.852281	0.893274	0.791055	0.888697	0.900204	0.737165	0.753654	1.80359	1.85839
5686	RBSK	Q9H477	sp|Q9H477|RBSK_HUMAN	RBKS	1.1	-0.06	0.601	0.747	2	-0.606	0.029	0.199	Ribokinase OS=Homo sapiens OX=9606 GN=RBKS PE=1 SV=1	5686	RBSK	Q9H477	sp|Q9H477|RBSK_HUMAN	54.85	5	2		34143	1.35703	1.29682	1.2752	1.25055	1.05937	1.09328	1.21538	1.09637	1.15698	1.0791	1.21103	1.21195	0.512057	0.657832	0.547874	0.621736	0.677784	0.679646
6070	CHERP	Q8IWX8	sp|Q8IWX8|CHERP_HUMAN	CHERP	1.1	-0.06	0.904	0.952	1.1	-0.086	0.722	0.793	Calcium homeostasis endoplasmic reticulum protein OS=Homo sapiens OX=9606 GN=CHERP PE=1 SV=3	6070	CHERP	Q8IWX8	sp|Q8IWX8|CHERP_HUMAN	1.68	2	3		103702	1.06247	1.4744	0.816076	0.78907	1.49935	0.651758	0.189274	0.465262	1.03563	1.14844	0.905501	2.18719	1.18486	0.532025	0.643294	0.645912	0.455173	2.31431
6071	J3QK89	J3QK89	tr|J3QK89|J3QK89_HUMAN	CHERP	1.1	-0.06	0.904	0.952	1.1	-0.086	0.722	0.793	Calcium homeostasis endoplasmic reticulum protein OS=Homo sapiens OX=9606 GN=CHERP PE=1 SV=1	6071	J3QK89	J3QK89	tr|J3QK89|J3QK89_HUMAN	1.68	2	3		104934	1.06247	1.4744	0.816076	0.78907	1.49935	0.651758	0.189274	0.465262	1.03563	1.14844	0.905501	2.18719	1.18486	0.532025	0.643294	0.645912	0.455173	2.31431
530702	PCAT1	Q8NF37	sp|Q8NF37|PCAT1_HUMAN	LPCAT1	1.1	-0.06	0.776	0.868	1.3	0.268	0.488	0.608	Lysophosphatidylcholine acyltransferase 1 OS=Homo sapiens OX=9606 GN=LPCAT1 PE=1 SV=2	530702	PCAT1	Q8NF37	sp|Q8NF37|PCAT1_HUMAN	0.43	4	1	Carbamidomethylation	59151	0.596067	0.635157	0.824176	0.788296	1.26727	1.40132	0	0.785092	0.900208	0.86504	0.873939	0.941997	0.986918	0.997953	0.515059	0.440401	1.74624	2.43487
2910	GLRX1	P35754	sp|P35754|GLRX1_HUMAN	GLRX	1.1	-0.059	0.764	0.861	1.7	-0.481	0.026	0.199	Glutaredoxin-1 OS=Homo sapiens OX=9606 GN=GLRX PE=1 SV=2	2910	GLRX1	P35754	sp|P35754|GLRX1_HUMAN	50.97	51	6	Carbamidomethylation; 4-hydroxynonenal (HNE)	11776	1.32035	1.35047	1.16222	1.18687	1.03409	1.02639	1.03486	1.08714	0.97926	0.996073	1.32513	1.30156	0.7137	0.779868	0.647661	0.643776	0.719177	0.691411
82	SND1	Q7KZF4	sp|Q7KZF4|SND1_HUMAN	SND1	1.1	-0.058	0.053	0.589	1.2	-0.199	0.048	0.211	Staphylococcal nuclease domain-containing protein 1 OS=Homo sapiens OX=9606 GN=SND1 PE=1 SV=1	82	SND1	Q7KZF4	sp|Q7KZF4|SND1_HUMAN	49.08	40	27	Carbamidomethylation; Acetylation (N-term); Pyro-glu from Q	101997	1.03812	1.03604	1.12662	1.1218	1.10828	1.08183	0.983424	0.959993	1.09174	1.09529	1.00485	1.03223	0.930001	0.922637	0.856964	0.871023	0.858906	0.880261
16574	OSBL9	Q96SU4	sp|Q96SU4|OSBL9_HUMAN	OSBPL9	1.1	-0.057	0.382	0.618	1.7	-0.497	0.001	0.185	Oxysterol-binding protein-related protein 9 OS=Homo sapiens OX=9606 GN=OSBPL9 PE=1 SV=2	16574	OSBL9	Q96SU4	sp|Q96SU4|OSBL9_HUMAN	42.34	1	1		83185	1.04271	1.25099	1.16208	1.17658	1.25932	1.10167	1.33624	1.03532	1.10274	1.08805	1.05149	1.03903	0.720489	0.652691	0	0.65807	0.766831	0.555696
4714	EIF2A	Q9BY44	sp|Q9BY44|EIF2A_HUMAN	EIF2A	1.1	-0.057	0.301	0.589	1.2	-0.214	0.047	0.21	Eukaryotic translation initiation factor 2A OS=Homo sapiens OX=9606 GN=EIF2A PE=1 SV=3	4714	EIF2A	Q9BY44	sp|Q9BY44|EIF2A_HUMAN	24.76	2	1		64990	1.03978	1.05909	1.07739	1.09565	1.1311	1.13883	1.04413	1.04183	1.03747	1.08329	1.00214	0.988785	0.822157	0.871825	0.777013	0.793428	0.978377	1.0177
1277	PP1A	P62136	sp|P62136|PP1A_HUMAN	PPP1CA	1.1	-0.057	0.666	0.796	1.1	0.081	0.33	0.47	Serine/threonine-protein phosphatase PP1-alpha catalytic subunit OS=Homo sapiens OX=9606 GN=PPP1CA PE=1 SV=1	1277	PP1A	P62136	sp|P62136|PP1A_HUMAN	6.05	3	1		37512	1.02513	1.02097	0.988656	1.10852	1.02367	0.785719	0.786083	0.765716	0.934207	1.02196	1.08566	1.01687	0.964082	1.02305	1.26075	1.21601	1.01619	0.956756
47551	APC	P25054	sp|P25054|APC_HUMAN	APC	1.1	-0.056	0.176	0.589	1.1	-0.128	0.092	0.252	Adenomatous polyposis coli protein OS=Homo sapiens OX=9606 GN=APC PE=1 SV=2	47551	APC	P25054	sp|P25054|APC_HUMAN	21.35	0	1		311646	1.01977	1.04127	1.08582	1.09866	1.06537	1.05601	0.929592	0.927142	1.05846	1.10945	1.009	0.998465	0.978398	0.905299	0.934697	0.828387	0.949895	1.0043
4496	MIC13	Q5XKP0	sp|Q5XKP0|MIC13_HUMAN	MIC13	1.1	-0.056	0.6	0.746	1	0.012	0.893	0.922	MICOS complex subunit MIC13 OS=Homo sapiens OX=9606 GN=MIC13 PE=1 SV=1	4496	MIC13	Q5XKP0	sp|Q5XKP0|MIC13_HUMAN	1.56	33	2	Carbamidomethylation	13087	1.1087	1.10468	1.0622	1.00477	0.888075	0.919524	1.11272	1.20424	0.802055	0.795752	0.952195	0.887174	1.12012	1.24212	0.868652	0.917273	0.997151	1.01259
4509	A0A140TA86	A0A140	tr|A0A140TA86|A0A140TA86_HUMAN	C19orf70	1.1	-0.056	0.6	0.746	1	0.012	0.893	0.922	MICOS complex subunit MIC13 OS=Homo sapiens OX=9606 GN=C19orf70 PE=1 SV=1	4509	A0A140TA86	A0A140	tr|A0A140TA86|A0A140TA86_HUMAN	1.56	28	2	Carbamidomethylation	15436	1.1087	1.10468	1.0622	1.00477	0.888075	0.919524	1.11272	1.20424	0.802055	0.795752	0.952195	0.887174	1.12012	1.24212	0.868652	0.917273	0.997151	1.01259
8815	K7EIN4	K7EIN4	tr|K7EIN4|K7EIN4_HUMAN	TMED1	1.1	-0.055	0.593	0.745	1.4	-0.33	0.22	0.375	Transmembrane emp24 domain-containing protein 1 OS=Homo sapiens OX=9606 GN=TMED1 PE=1 SV=1	8815	K7EIN4	K7EIN4	tr|K7EIN4|K7EIN4_HUMAN	8.28	11	1		9635	1.10193	1.15258	1.1736	1.25034	1.11005	0.913422	1.20401	1.22315	1.25128	1.09712	0.799155	0	1.18397	1.05933	0.524193	0.592129	0.411323	0.95241
8839	K7EQ63	K7EQ63	tr|K7EQ63|K7EQ63_HUMAN	TMED1	1.1	-0.055	0.593	0.745	1.4	-0.33	0.22	0.375	Transmembrane emp24 domain-containing protein 1 (Fragment) OS=Homo sapiens OX=9606 GN=TMED1 PE=1 SV=1	8839	K7EQ63	K7EQ63	tr|K7EQ63|K7EQ63_HUMAN	8.28	5	1		21043	1.10193	1.15258	1.1736	1.25034	1.11005	0.913422	1.20401	1.22315	1.25128	1.09712	0.799155	0	1.18397	1.05933	0.524193	0.592129	0.411323	0.95241
8845	TMED1	Q13445	sp|Q13445|TMED1_HUMAN	TMED1	1.1	-0.055	0.593	0.745	1.4	-0.33	0.22	0.375	Transmembrane emp24 domain-containing protein 1 OS=Homo sapiens OX=9606 GN=TMED1 PE=1 SV=1	8845	TMED1	Q13445	sp|Q13445|TMED1_HUMAN	8.28	4	1		25206	1.10193	1.15258	1.1736	1.25034	1.11005	0.913422	1.20401	1.22315	1.25128	1.09712	0.799155	0	1.18397	1.05933	0.524193	0.592129	0.411323	0.95241
15881	E5RJR5	E5RJR5	tr|E5RJR5|E5RJR5_HUMAN	SKP1	1.1	-0.055	0.512	0.69	1.4	0.394	0.125	0.282	S-phase kinase-associated protein 1 OS=Homo sapiens OX=9606 GN=SKP1 PE=1 SV=1	15881	E5RJR5	E5RJR5	tr|E5RJR5|E5RJR5_HUMAN	9.27	4	1		18720	1.04542	1.03286	0.839979	0.920938	0.75418	0.729306	1.10382	1.12446	1.25919	0.174529	1.15385	0.176554	1.09054	1.76049	1.82472	1.26324	0.880903	0.865032
46464	SKP1	P63208	sp|P63208|SKP1_HUMAN	SKP1	1.1	-0.055	0.512	0.69	1.4	0.394	0.125	0.282	S-phase kinase-associated protein 1 OS=Homo sapiens OX=9606 GN=SKP1 PE=1 SV=2	46464	SKP1	P63208	sp|P63208|SKP1_HUMAN	9.27	4	1		18658	1.04542	1.03286	0.839979	0.920938	0.75418	0.729306	1.10382	1.12446	1.25919	0.174529	1.15385	0.176554	1.09054	1.76049	1.82472	1.26324	0.880903	0.865032
17277	E9PQE8	E9PQE8	tr|E9PQE8|E9PQE8_HUMAN	TRAPPC4	1.1	-0.054	0.586	0.74	1.2	-0.203	0.183	0.34	Trafficking protein particle complex subunit 4 OS=Homo sapiens OX=9606 GN=TRAPPC4 PE=1 SV=1	17277	E9PQE8	E9PQE8	tr|E9PQE8|E9PQE8_HUMAN	7.03	6	1		19483	1.18844	1.2049	1.17994	1.08027	0.927683	0.934203	1.07512	1.20734	0.954837	0.904738	1.04431	1.00279	0.840607	0.982294	1.06948	0.544273	0.934863	0.923914
1515	IF5	P55010	sp|P55010|IF5_HUMAN	EIF5	1.1	-0.053	0.237	0.589	1.3	-0.287	0.003	0.191	Eukaryotic translation initiation factor 5 OS=Homo sapiens OX=9606 GN=EIF5 PE=1 SV=2	1515	IF5	P55010	sp|P55010|IF5_HUMAN	27.75	24	8	Carbamidomethylation	49223	1.03954	1.23965	1.20878	1.19704	0.989678	1.00531	1.09551	1.10523	1.06732	1.11003	1.0027	0.979688	0.860482	0.893996	0.886599	0.884444	0.731104	0.702887
7767	F8WAE6	F8WAE6	tr|F8WAE6|F8WAE6_HUMAN	MED12L	1.1	-0.053	0.634	0.772	1.3	-0.277	0.146	0.302	Mediator of RNA polymerase II transcription subunit 12-like protein OS=Homo sapiens OX=9606 GN=MED12L PE=1 SV=1	7767	F8WAE6	F8WAE6	tr|F8WAE6|F8WAE6_HUMAN	4.09	0	1		203779	1.05495	1.13065	1.09452	1.0954	1.12248	1.16225	0.741478	0.981468	1.1845	1.19316	1.12975	1.11253	0.911289	0.906171	0.0924293	1.06877	0.989932	1.02827
7772	MD12L	Q86YW9	sp|Q86YW9|MD12L_HUMAN	MED12L	1.1	-0.053	0.634	0.772	1.3	-0.277	0.146	0.302	Mediator of RNA polymerase II transcription subunit 12-like protein OS=Homo sapiens OX=9606 GN=MED12L PE=1 SV=2	7772	MD12L	Q86YW9	sp|Q86YW9|MD12L_HUMAN	4.09	0	1		240117	1.05495	1.13065	1.09452	1.0954	1.12248	1.16225	0.741478	0.981468	1.1845	1.19316	1.12975	1.11253	0.911289	0.906171	0.0924293	1.06877	0.989932	1.02827
46866	RT28	Q9Y2Q9	sp|Q9Y2Q9|RT28_HUMAN	MRPS28	1.1	-0.053	0.866	0.932	1.1	-0.076	0.776	0.832	28S ribosomal protein S28 mitochondrial OS=Homo sapiens OX=9606 GN=MRPS28 PE=1 SV=1	46866	RT28	Q9Y2Q9	sp|Q9Y2Q9|RT28_HUMAN	0.13	5	1		20843	0.877604	0.199046	1.205	1.22755	1.28107	1.50153	0.99689	0	1.10153	0	0.888522	0.885461	0.875869	0.98388	0.713624	1.07153	1.04352	1.14735
2284	CPSF6	Q16630	sp|Q16630|CPSF6_HUMAN	CPSF6	1.1	-0.052	0.505	0.684	1.2	-0.141	0.013	0.198	Cleavage and polyadenylation specificity factor subunit 6 OS=Homo sapiens OX=9606 GN=CPSF6 PE=1 SV=2	2284	CPSF6	Q16630	sp|Q16630|CPSF6_HUMAN	16.59	4	2		59210	1.04065	1.07592	1.1179	1.1338	0.999578	1.01894	0.898948	0.88058	1.08745	1.07397	1.04761	1.08359	0.901652	0.948488	1.00188	1.01461	0.846228	0.828217
2634	ERP44	Q9BS26	sp|Q9BS26|ERP44_HUMAN	ERP44	1.1	-0.052	0.403	0.628	1.2	0.153	0.245	0.396	Endoplasmic reticulum resident protein 44 OS=Homo sapiens OX=9606 GN=ERP44 PE=1 SV=1	2634	ERP44	Q9BS26	sp|Q9BS26|ERP44_HUMAN	9.71	18	6	Pyro-glu from Q	46971	0.927923	0.973324	1.14536	1.26199	0.568405	0.920477	0.787705	0.933187	0.998308	1.18623	0.657201	0.92356	1.20222	1.20877	1.08321	1.25521	0.982253	0.984667
2168	GLCM	P04062	sp|P04062|GLCM_HUMAN	GBA	1.1	-0.052	0.748	0.85	1.3	0.291	0.053	0.214	Lysosomal acid glucosylceramidase OS=Homo sapiens OX=9606 GN=GBA PE=1 SV=3	2168	GLCM	P04062	sp|P04062|GLCM_HUMAN	32.64	16	4		59716	0.872392	0.916155	0.985935	0.861009	1.00736	0.879886	0.706885	0.734882	1.09467	1.2115	0.755137	0.707345	1.20839	1.23321	1.24961	1.37566	1.09103	1.10895
936	D6RGI3	D6RGI3	tr|D6RGI3|D6RGI3_HUMAN	SEPT11	1.1	-0.052	0.878	0.938	1.7	0.597	0.049	0.212	Septin 11 isoform CRA_b OS=Homo sapiens OX=9606 GN=SEPT11 PE=1 SV=1	936	D6RGI3	D6RGI3	tr|D6RGI3|D6RGI3_HUMAN	9.76	12	4		49006	1.23412	0.991568	1.08434	1.01384	0.226769	0.360268	1.18985	1.3917	0.423754	0.369446	0.609624	0.611946	1.75181	1.80415	1.33092	1.43122	1.67321	0.501466
938	SEP11	Q9NVA2	sp|Q9NVA2|SEP11_HUMAN	SEPT11	1.1	-0.052	0.878	0.938	1.7	0.597	0.049	0.212	Septin-11 OS=Homo sapiens OX=9606 GN=SEPT11 PE=1 SV=3	938	SEP11	Q9NVA2	sp|Q9NVA2|SEP11_HUMAN	9.76	12	4		49398	1.23412	0.991568	1.08434	1.01384	0.226769	0.360268	1.18985	1.3917	0.423754	0.369446	0.609624	0.611946	1.75181	1.80415	1.33092	1.43122	1.67321	0.501466
939	D6RER5	D6RER5	tr|D6RER5|D6RER5_HUMAN	SEPT11	1.1	-0.052	0.878	0.938	1.7	0.597	0.049	0.212	Septin-11 OS=Homo sapiens OX=9606 GN=SEPT11 PE=1 SV=1	939	D6RER5	D6RER5	tr|D6RER5|D6RER5_HUMAN	9.76	12	4		49809	1.23412	0.991568	1.08434	1.01384	0.226769	0.360268	1.18985	1.3917	0.423754	0.369446	0.609624	0.611946	1.75181	1.80415	1.33092	1.43122	1.67321	0.501466
5594	ENPP1	P22413	sp|P22413|ENPP1_HUMAN	ENPP1	1.1	-0.051	0.734	0.841	1	-0.016	0.945	0.96	Ectonucleotide pyrophosphatase/phosphodiesterase family member 1 OS=Homo sapiens OX=9606 GN=ENPP1 PE=1 SV=2	5594	ENPP1	P22413	sp|P22413|ENPP1_HUMAN	1.28	1	1		104924	1.05109	1.06601	1.08425	1.06504	0.935046	0.932278	1.28242	1.25217	0.861766	0.869631	0.771211	0.790133	1.29228	1.29273	0.650923	0.660838	1.09414	1.04805
15752	VAMP3	Q15836	sp|Q15836|VAMP3_HUMAN	VAMP3	1.1	-0.051	0.391	0.621	1	0.043	0.588	0.687	Vesicle-associated membrane protein 3 OS=Homo sapiens OX=9606 GN=VAMP3 PE=1 SV=3	15752	VAMP3	Q15836	sp|Q15836|VAMP3_HUMAN	6.87	7	1		11309	0.973896	0.95694	1.02284	1.01517	0	1.0281	0.961993	0.924998	0.893527	0.857303	1.0213	1.0585	1.14684	1.11246	0.937415	0.959509	1.04549	1.08372
2946	SAA1	P0DJI8	sp|P0DJI8|SAA1_HUMAN	SAA1	1.1	-0.051	0.771	0.864	1.1	0.127	0.431	0.562	Serum amyloid A-1 protein OS=Homo sapiens OX=9606 GN=SAA1 PE=1 SV=1	2946	SAA1	P0DJI8	sp|P0DJI8|SAA1_HUMAN	1.17	30	2		13532	1.2083	1.1344	0.443579	1.04771	1.00909	1.00675	0.963609	1.04094	0.451102	0.560325	1.25069	1.2746	1.53125	1.46529	0.679956	0.580473	1.14636	1.20559
4512	ATP5J	P18859	sp|P18859|ATP5J_HUMAN	ATP5PF	1.1	-0.042	0.902	0.951	1.5	0.452	0.082	0.24	ATP synthase-coupling factor 6 mitochondrial OS=Homo sapiens OX=9606 GN=ATP5PF PE=1 SV=1	4512	ATP5J	P18859	sp|P18859|ATP5J_HUMAN	24.71	51	5	Pyro-glu from Q	12588	0.371573	0.651553	0.776864	0.412393	1.49811	1.4696	0.827029	0.723877	0.836727	0.858151	0.83034	0.852205	1.10548	1.10656	1.16318	1.19512	1.61987	1.70137
197152	DAG1	Q14118	sp|Q14118|DAG1_HUMAN	DAG1	1.1	-0.041	0.577	0.737	1	-0.121	0.41	0.543	Dystroglycan OS=Homo sapiens OX=9606 GN=DAG1 PE=1 SV=2	197152	DAG1	Q14118	sp|Q14118|DAG1_HUMAN	3.53	2	1		97441	0.969846	1.04353	1.07237	1.10712	0	0	1.01737	1.01867	0.831462	1.16134	0.729765	0.989375	1.07781	0.875378	0.911396	0.844911	1.34965	0
16397	H0YDP7	H0YDP7	tr|H0YDP7|H0YDP7_HUMAN	MRPL49	1.1	-0.036	0.832	0.907	1.8	0.631	0.141	0.296	39S ribosomal protein L49 mitochondrial (Fragment) OS=Homo sapiens OX=9606 GN=MRPL49 PE=1 SV=1	16397	H0YDP7	H0YDP7	tr|H0YDP7|H0YDP7_HUMAN	25.64	11	1		14691	0.80854	0.482875	0.910732	0	0	0	0.595271	0.892894	0	0.739478	0.664864	0.658548	1.57282	1.2652	1.55977	1.23996	1.36853	1.24052
16398	RM49	Q13405	sp|Q13405|RM49_HUMAN	MRPL49	1.1	-0.036	0.832	0.907	1.8	0.631	0.141	0.296	39S ribosomal protein L49 mitochondrial OS=Homo sapiens OX=9606 GN=MRPL49 PE=1 SV=1	16398	RM49	Q13405	sp|Q13405|RM49_HUMAN	25.64	8	1		19198	0.80854	0.482875	0.910732	0	0	0	0.595271	0.892894	0	0.739478	0.664864	0.658548	1.57282	1.2652	1.55977	1.23996	1.36853	1.24052
2123	H3BN98	H3BN98	tr|H3BN98|H3BN98_HUMAN		1	-0.343	0.099	0.589	1.4	-0.027	0.94	0.957	Uncharacterized protein (Fragment) OS=Homo sapiens OX=9606 PE=4 SV=2	2123	H3BN98	H3BN98	tr|H3BN98|H3BN98_HUMAN	2.84	12	1		27168	0	0	0.877399	0.749389	0	0.714156	1.59456	1.40833	0.417067	0	0.424961	0	1.63037	1.73377	0	0.495496	1.07711	0.877399
48590	ELFN1	P0C7U0	sp|P0C7U0|ELFN1_HUMAN	ELFN1	1	-0.079	0.891	0.944	1.2	-0.245	0.349	0.485	Protein ELFN1 OS=Homo sapiens OX=9606 GN=ELFN1 PE=1 SV=2	48590	ELFN1	P0C7U0	sp|P0C7U0|ELFN1_HUMAN	3.9	2	1		90477	1.72687	1.2557	0	0.856186	0.769986	0.759916	0.952048	0.952931	0	0	1.13627	1.15398	0	1.09719	0	0	0.653475	0.685451
5697	Q9UFM8	Q9UFM8	tr|Q9UFM8|Q9UFM8_HUMAN	NPTN	1	-0.071	0.054	0.589	1.5	0.361	0.551	0.658	Neuroplastin (Fragment) OS=Homo sapiens OX=9606 GN=NPTN PE=1 SV=2	5697	Q9UFM8	Q9UFM8	tr|Q9UFM8|Q9UFM8_HUMAN	15.64	6	1	Carbamidomethylation	34815	0.754343	0.881133	0.861273	0.81119	0	0	0.717123	0.764473	0.765073	0.777435	0	0.886798	1.58246	1.62438	0.77297	0	1.39189	1.40945
5698	NPTN	Q9Y639	sp|Q9Y639|NPTN_HUMAN	NPTN	1	-0.071	0.054	0.589	1.5	0.361	0.551	0.658	Neuroplastin OS=Homo sapiens OX=9606 GN=NPTN PE=1 SV=2	5698	NPTN	Q9Y639	sp|Q9Y639|NPTN_HUMAN	15.64	5	1	Carbamidomethylation	44387	0.754343	0.881133	0.861273	0.81119	0	0	0.717123	0.764473	0.765073	0.777435	0	0.886798	1.58246	1.62438	0.77297	0	1.39189	1.40945
4891	H7BXR3	H7BXR3	tr|H7BXR3|H7BXR3_HUMAN	SORBS2	1	-0.061	0.626	0.766	4.2	-1.041	0.096	0.254	Sorbin and SH3 domain-containing protein 2 (Fragment) OS=Homo sapiens OX=9606 GN=SORBS2 PE=1 SV=1	4891	H7BXR3	H7BXR3	tr|H7BXR3|H7BXR3_HUMAN	17.7	5	2		70175	1.31682	1.34156	1.6162	1.53916	1.17795	1.21138	1.34465	1.31498	1.23385	1.38592	1.26627	1.29359	0.0504604	0.0948848	0.0725631	0.0701551	0.834411	0.83518
16305	DEK	P35659	sp|P35659|DEK_HUMAN	DEK	1	-0.055	0.38	0.617	1.6	-0.414	0.117	0.273	Protein DEK OS=Homo sapiens OX=9606 GN=DEK PE=1 SV=1	16305	DEK	P35659	sp|P35659|DEK_HUMAN	8.85	3	1		42674	1.15978	1.2131	1.29373	1.20983	0.993851	1.06704	1.17483	1.17777	1.13377	1.06451	1.02713	1.03081	0	1.00162	0.885904	0.924503	0.265092	0.376728
5712	VAV2	P52735	sp|P52735|VAV2_HUMAN	VAV2	1	-0.054	0.685	0.81	1.6	-0.414	0.01	0.198	Guanine nucleotide exchange factor VAV2 OS=Homo sapiens OX=9606 GN=VAV2 PE=1 SV=2	5712	VAV2	P52735	sp|P52735|VAV2_HUMAN	23.39	2	1		101289	1.26755	1.2311	1.03818	1.10352	1.08477	1.21026	1.52265	1.329	0.935923	0.853758	1.05975	0.909626	0.686379	1.12265	0.678245	0.647672	0.666144	0.652817
484302	A0A087WWF4	A0A087	tr|A0A087WWF4|A0A087WWF4_HUMAN	SLC4A1AP	1	-0.054	0.33	0.591	1.1	-0.092	0.717	0.791	Kanadaptin (Fragment) OS=Homo sapiens OX=9606 GN=SLC4A1AP PE=1 SV=1	484302	A0A087WWF4	A0A087	tr|A0A087WWF4|A0A087WWF4_HUMAN	2.29	3	1		30978	0.924795	0.957546	0	1.1007	0	0	0	0.856305	1.0905	1.0644	1.15007	1.14182	0.520548	0.792277	1.27681	1.12656	0	0.997668
484306	A0A087X0M4	A0A087	tr|A0A087X0M4|A0A087X0M4_HUMAN	SLC4A1AP	1	-0.054	0.33	0.591	1.1	-0.092	0.717	0.791	Kanadaptin OS=Homo sapiens OX=9606 GN=SLC4A1AP PE=1 SV=1	484306	A0A087X0M4	A0A087	tr|A0A087X0M4|A0A087X0M4_HUMAN	2.29	1	1		82891	0.924795	0.957546	0	1.1007	0	0	0	0.856305	1.0905	1.0644	1.15007	1.14182	0.520548	0.792277	1.27681	1.12656	0	0.997668
484307	NADAP	Q9BWU0	sp|Q9BWU0|NADAP_HUMAN	SLC4A1AP	1	-0.054	0.33	0.591	1.1	-0.092	0.717	0.791	Kanadaptin OS=Homo sapiens OX=9606 GN=SLC4A1AP PE=1 SV=1	484307	NADAP	Q9BWU0	sp|Q9BWU0|NADAP_HUMAN	2.29	1	1		88814	0.924795	0.957546	0	1.1007	0	0	0	0.856305	1.0905	1.0644	1.15007	1.14182	0.520548	0.792277	1.27681	1.12656	0	0.997668
1386	A1CF	Q9NQ94	sp|Q9NQ94|A1CF_HUMAN	A1CF	1	-0.052	0.609	0.755	1.8	-0.549	0.035	0.201	APOBEC1 complementation factor OS=Homo sapiens OX=9606 GN=A1CF PE=1 SV=1	1386	A1CF	Q9NQ94	sp|Q9NQ94|A1CF_HUMAN	77.05	13	5	Carbamidomethylation	65202	1.1653	1.21912	1.35847	1.38029	1.0234	1.05621	1.11514	1.07224	1.18657	1.20109	1.13982	1.17296	0.653724	0.670049	0.617747	0.639496	0.62111	0.707273
228292	C9IYS7	C9IYS7	tr|C9IYS7|C9IYS7_HUMAN	INTS11	1	-0.051	0.739	0.845	1.2	-0.154	0.206	0.362	Cleavage and polyadenylation specific factor 3-like isoform CRA_i OS=Homo sapiens OX=9606 GN=INTS11 PE=1 SV=1	228292	C9IYS7	C9IYS7	tr|C9IYS7|C9IYS7_HUMAN	7.17	2	1		56342	0.991307	1.05517	1.10185	1.15372	1.02843	1.07927	0.862659	0.653397	1.42361	1.21586	0.890755	1.05841	0.826404	0.645238	0.868657	1.03858	1.08921	1.01746
228293	INT11	Q5TA45	sp|Q5TA45|INT11_HUMAN	INTS11	1	-0.051	0.739	0.845	1.2	-0.154	0.206	0.362	Integrator complex subunit 11 OS=Homo sapiens OX=9606 GN=INTS11 PE=1 SV=2	228293	INT11	Q5TA45	sp|Q5TA45|INT11_HUMAN	7.17	2	1		67663	0.991307	1.05517	1.10185	1.15372	1.02843	1.07927	0.862659	0.653397	1.42361	1.21586	0.890755	1.05841	0.826404	0.645238	0.868657	1.03858	1.08921	1.01746
16509	5NTD	P21589	sp|P21589|5NTD_HUMAN	NT5E	1	-0.05	0.77	0.864	1.4	-0.317	0.203	0.36	5'-nucleotidase OS=Homo sapiens OX=9606 GN=NT5E PE=1 SV=1	16509	5NTD	P21589	sp|P21589|5NTD_HUMAN	12.61	4	1		63368	1.18191	1.15352	1.20164	1.22247	0.926512	1.04797	1.2524	1.24084	0.913171	0.817502	1.13041	1.08054	1.04868	0.947487	0.534098	0.577296	0.85617	0.86737
162	PGM1	P36871	sp|P36871|PGM1_HUMAN	PGM1	1	-0.049	0.669	0.799	1.3	-0.253	0.027	0.199	Phosphoglucomutase-1 OS=Homo sapiens OX=9606 GN=PGM1 PE=1 SV=3	162	PGM1	P36871	sp|P36871|PGM1_HUMAN	29.83	47	18	Carbamidomethylation	61449	1.17522	1.21866	1.124	0.959638	1.00564	1.11993	1.01332	0.972062	0.756338	1.17294	1.2178	1.17693	0.879361	0.895286	0.866273	0.878972	0.803097	0.764533
197203	A0A087X1B2	A0A087	tr|A0A087X1B2|A0A087X1B2_HUMAN	USP39	1	-0.049	0.624	0.765	1.2	-0.166	0.129	0.285	U4/U6.U5 tri-snRNP-associated protein 2 OS=Homo sapiens OX=9606 GN=USP39 PE=1 SV=1	197203	A0A087X1B2	A0A087	tr|A0A087X1B2|A0A087X1B2_HUMAN	5.34	3	1		56400	1.20315	1.17018	1.15604	1.0952	0.929617	0.875444	1.30577	1.30879	1.01221	0.956232	0.798031	0.757166	1.20492	1.08507	0.806079	0.910146	0.689018	0.736949
197204	B9A018	B9A018	tr|B9A018|B9A018_HUMAN	USP39	1	-0.049	0.624	0.765	1.2	-0.166	0.129	0.285	U4/U6.U5 tri-snRNP-associated protein 2 OS=Homo sapiens OX=9606 GN=USP39 PE=1 SV=1	197204	B9A018	B9A018	tr|B9A018|B9A018_HUMAN	5.34	3	1		62044	1.20315	1.17018	1.15604	1.0952	0.929617	0.875444	1.30577	1.30879	1.01221	0.956232	0.798031	0.757166	1.20492	1.08507	0.806079	0.910146	0.689018	0.736949
197205	SNUT2	Q53GS9	sp|Q53GS9|SNUT2_HUMAN	USP39	1	-0.049	0.624	0.765	1.2	-0.166	0.129	0.285	U4/U6.U5 tri-snRNP-associated protein 2 OS=Homo sapiens OX=9606 GN=USP39 PE=1 SV=2	197205	SNUT2	Q53GS9	sp|Q53GS9|SNUT2_HUMAN	5.34	3	1		65381	1.20315	1.17018	1.15604	1.0952	0.929617	0.875444	1.30577	1.30879	1.01221	0.956232	0.798031	0.757166	1.20492	1.08507	0.806079	0.910146	0.689018	0.736949
5653	PDXD1	Q6P996	sp|Q6P996|PDXD1_HUMAN	PDXDC1	1	-0.048	0.75	0.852	1.3	-0.22	0.3	0.444	Pyridoxal-dependent decarboxylase domain-containing protein 1 OS=Homo sapiens OX=9606 GN=PDXDC1 PE=1 SV=2	5653	PDXD1	Q6P996	sp|Q6P996|PDXD1_HUMAN	10.55	1	1		86707	1.161	1.32295	1.00458	0.99575	1.00679	1.04633	0.935489	0.992183	1.13967	1.22228	0.925335	1.03198	0.797974	0.610802	0.991833	0.856802	1.03916	0.919087
7211	B5MCH7	B5MCH7	tr|B5MCH7|B5MCH7_HUMAN	BZW2	1	-0.047	0.692	0.814	1.4	-0.323	0.005	0.191	Basic leucine zipper and W2 domain-containing protein 2 OS=Homo sapiens OX=9606 GN=BZW2 PE=1 SV=1	7211	B5MCH7	B5MCH7	tr|B5MCH7|B5MCH7_HUMAN	21.49	3	1		39446	1.10142	1.23512	1.21584	1.27315	1.13748	0.775629	0.919029	1.1542	1.06493	1.09496	1.106	1.11934	0.754363	0.857172	0.954016	0.892008	0.712688	0.632652
7212	E7ETZ4	E7ETZ4	tr|E7ETZ4|E7ETZ4_HUMAN	BZW2	1	-0.047	0.692	0.814	1.4	-0.323	0.005	0.191	Basic leucine zipper and W2 domain-containing protein 2 (Fragment) OS=Homo sapiens OX=9606 GN=BZW2 PE=1 SV=1	7212	E7ETZ4	E7ETZ4	tr|E7ETZ4|E7ETZ4_HUMAN	21.49	2	1		46913	1.10142	1.23512	1.21584	1.27315	1.13748	0.775629	0.919029	1.1542	1.06493	1.09496	1.106	1.11934	0.754363	0.857172	0.954016	0.892008	0.712688	0.632652
7213	BZW2	Q9Y6E2	sp|Q9Y6E2|BZW2_HUMAN	BZW2	1	-0.047	0.692	0.814	1.4	-0.323	0.005	0.191	Basic leucine zipper and W2 domain-containing protein 2 OS=Homo sapiens OX=9606 GN=BZW2 PE=1 SV=1	7213	BZW2	Q9Y6E2	sp|Q9Y6E2|BZW2_HUMAN	21.49	2	1		48162	1.10142	1.23512	1.21584	1.27315	1.13748	0.775629	0.919029	1.1542	1.06493	1.09496	1.106	1.11934	0.754363	0.857172	0.954016	0.892008	0.712688	0.632652
16680	B5MCE7	B5MCE7	tr|B5MCE7|B5MCE7_HUMAN	BZW2	1	-0.047	0.692	0.814	1.4	-0.323	0.005	0.191	Basic leucine zipper and W2 domain-containing protein 2 OS=Homo sapiens OX=9606 GN=BZW2 PE=1 SV=1	16680	B5MCE7	B5MCE7	tr|B5MCE7|B5MCE7_HUMAN	21.49	4	1		26182	1.10142	1.23512	1.21584	1.27315	1.13748	0.775629	0.919029	1.1542	1.06493	1.09496	1.106	1.11934	0.754363	0.857172	0.954016	0.892008	0.712688	0.632652
16804	UBL5	Q9BZL1	sp|Q9BZL1|UBL5_HUMAN	UBL5	1	-0.046	0.815	0.897	1.2	-0.141	0.544	0.652	Ubiquitin-like protein 5 OS=Homo sapiens OX=9606 GN=UBL5 PE=1 SV=1	16804	UBL5	Q9BZL1	sp|Q9BZL1|UBL5_HUMAN	4.87	12	1		8547	1.08766	1.11941	1.11278	1.12079	0	0.912557	0.919946	0.848548	0.892925	0.90259	0	1.21269	0	0.785253	0	0.764668	1.2777	1.04248
4046	GMPPB	Q9Y5P6	sp|Q9Y5P6|GMPPB_HUMAN	GMPPB	1	-0.046	0.741	0.846	1.1	-0.13	0.299	0.444	Mannose-1-phosphate guanyltransferase beta OS=Homo sapiens OX=9606 GN=GMPPB PE=1 SV=2	4046	GMPPB	Q9Y5P6	sp|Q9Y5P6|GMPPB_HUMAN	2.27	12	3		39834	1.24267	1.17971	1.0731	1.07391	0.875779	0.907421	1.16081	0.894278	0.815982	1.02839	1.04892	1.12706	1.39602	1.12965	0.738635	1.04389	0.857361	0.406401
8388	NDUBA	O96000	sp|O96000|NDUBA_HUMAN	NDUFB10	1	-0.046	0.778	0.869	1	-0.023	0.904	0.932	NADH dehydrogenase [ubiquinone] 1 beta subcomplex subunit 10 OS=Homo sapiens OX=9606 GN=NDUFB10 PE=1 SV=3	8388	NDUBA	O96000	sp|O96000|NDUBA_HUMAN	0.65	15	2	Carbamidomethylation	20777	0.75491	0.805684	0.900182	0.92474	1.37258	1.38042	0.76147	0.777928	0.632516	0.568645	1.55646	1.56265	0.779842	0.758645	0.582489	0.605296	1.6117	1.66385
2896	CDC42	P60953	sp|P60953|CDC42_HUMAN	CDC42	1	-0.046	0.891	0.944	1	-0.016	0.964	0.976	Cell division control protein 42 homolog OS=Homo sapiens OX=9606 GN=CDC42 PE=1 SV=2	2896	CDC42	P60953	sp|P60953|CDC42_HUMAN	0.21	24	4	Carbamidomethylation	21259	0.620099	0.562059	0.97596	1.08773	1.52173	1.35623	1.08096	1.17589	0.946338	0.638193	1.00132	1.00478	1.01726	1.04167	0.430356	0.425689	1.56153	1.5522
931	IF4A2	Q14240	sp|Q14240|IF4A2_HUMAN	EIF4A2	1	-0.044	0.743	0.848	1.2	-0.189	0.154	0.31	Eukaryotic initiation factor 4A-II OS=Homo sapiens OX=9606 GN=EIF4A2 PE=1 SV=2	931	IF4A2	Q14240	sp|Q14240|IF4A2_HUMAN	9.99	4	1		46402	1.01142	1.11058	1.20484	1.23106	0.967913	0.939863	1.01488	0.941494	1.00986	0.982134	1.19779	1.05767	1.04163	1.0094	0.886634	0.89668	0.830469	0.665693
7607	K7EMM8	K7EMM8	tr|K7EMM8|K7EMM8_HUMAN	GLYR1	1	-0.044	0.68	0.806	1	0.039	0.816	0.862	Putative oxidoreductase GLYR1 (Fragment) OS=Homo sapiens OX=9606 GN=GLYR1 PE=1 SV=2	7607	K7EMM8	K7EMM8	tr|K7EMM8|K7EMM8_HUMAN	1.3	7	2		57334	0.933748	1.06506	0.987996	0.997986	0.98508	1.03991	1.11062	1.12973	0.913024	0.958752	0.717311	0.918981	1.43028	1.22127	0.950541	0.919188	0.858155	0.862374
7608	GLYR1	Q49A26	sp|Q49A26|GLYR1_HUMAN	GLYR1	1	-0.044	0.68	0.806	1	0.039	0.816	0.862	Putative oxidoreductase GLYR1 OS=Homo sapiens OX=9606 GN=GLYR1 PE=1 SV=4	7608	GLYR1	Q49A26	sp|Q49A26|GLYR1_HUMAN	1.3	7	2		60547	0.933748	1.06506	0.987996	0.997986	0.98508	1.03991	1.11062	1.12973	0.913024	0.958752	0.717311	0.918981	1.43028	1.22127	0.950541	0.919188	0.858155	0.862374
15804	SYMPK	Q92797	sp|Q92797|SYMPK_HUMAN	SYMPK	1	-0.044	0.787	0.875	1.2	0.217	0.101	0.256	Symplekin OS=Homo sapiens OX=9606 GN=SYMPK PE=1 SV=2	15804	SYMPK	Q92797	sp|Q92797|SYMPK_HUMAN	15.27	4	3		141148	0.996931	0.964259	0.956188	0.945019	0.9443	0.846191	0.656829	1.05085	1.1651	1.20177	0.65803	0.657347	1.24572	1.20637	1.25432	1.30828	0.974439	0.968053
121909	YKT6	O15498	sp|O15498|YKT6_HUMAN	YKT6	1	-0.043	0.393	0.621	1.3	-0.244	0.052	0.213	Synaptobrevin homolog YKT6 OS=Homo sapiens OX=9606 GN=YKT6 PE=1 SV=1	121909	YKT6	O15498	sp|O15498|YKT6_HUMAN	27.44	4	1		22418	1.0638	1.10874	1.08145	1.13242	1.08023	1.10748	0.975932	0.998958	1.10036	1.18013	1.03651	1.02662	0.758167	0.783205	0.816574	0.82161	0.944574	0.983236
103	BIP	P11021	sp|P11021|BIP_HUMAN	HSPA5	1	-0.043	0.613	0.756	1	0.047	0.234	0.386	Endoplasmic reticulum chaperone BiP OS=Homo sapiens OX=9606 GN=HSPA5 PE=1 SV=2	103	BIP	P11021	sp|P11021|BIP_HUMAN	7.36	52	37	Replacement of 2 protons by iron; Deamidation (NQ); Carbamylation; Oxidation (M); Guanidination; Replacement of 2 protons by calcium	72333	0.921503	1.13112	0.976691	0.977528	0.997825	0.988165	0.838711	0.838903	0.912174	1.13176	0.881327	1.13084	1.03453	1.06321	1.05286	1.10552	1.01094	1.0064
4082	PR40A	O75400	sp|O75400|PR40A_HUMAN	PRPF40A	1	-0.043	0.732	0.84	1.3	0.281	0.249	0.399	Pre-mRNA-processing factor 40 homolog A OS=Homo sapiens OX=9606 GN=PRPF40A PE=1 SV=2	4082	PR40A	O75400	sp|O75400|PR40A_HUMAN	3.53	1	1		108805	0.850642	0.76265	0.91201	0.873128	1.33253	0.792007	0.745403	0.659152	1.07222	1.05052	0.875627	0.86329	0.873753	0.825111	1.06285	1.07987	2.44496	0.924268
4083	A0A3F2YNY6	A0A3F2	tr|A0A3F2YNY6|A0A3F2YNY6_HUMAN	PRPF40A	1	-0.043	0.732	0.84	1.3	0.281	0.249	0.399	Pre-mRNA-processing factor 40 homolog A OS=Homo sapiens OX=9606 GN=PRPF40A PE=4 SV=1	4083	A0A3F2YNY6	A0A3F2	tr|A0A3F2YNY6|A0A3F2YNY6_HUMAN	3.53	1	1		112405	0.850642	0.76265	0.91201	0.873128	1.33253	0.792007	0.745403	0.659152	1.07222	1.05052	0.875627	0.86329	0.873753	0.825111	1.06285	1.07987	2.44496	0.924268
76984	ALG2	Q9H553	sp|Q9H553|ALG2_HUMAN	ALG2	1	-0.042	0.868	0.932	1.3	-0.22	0.264	0.41	Alpha-1 3/1 6-mannosyltransferase ALG2 OS=Homo sapiens OX=9606 GN=ALG2 PE=1 SV=1	76984	ALG2	Q9H553	sp|Q9H553|ALG2_HUMAN	8	3	1	Carbamidomethylation	47092	0.900781	1.05108	0.882037	0.989709	1.23439	1.46726	0.932264	1.03035	1.19641	1.31522	0.844479	0.953224	0.86042	1.01801	0.618579	1.00977	0.750464	0.945557
491	RS3	P23396	sp|P23396|RS3_HUMAN	RPS3	1	-0.042	0.77	0.864	1.1	-0.131	0.186	0.343	40S ribosomal protein S3 OS=Homo sapiens OX=9606 GN=RPS3 PE=1 SV=2	491	RS3	P23396	sp|P23396|RS3_HUMAN	6.68	43	8		26688	1.08236	1.09568	1.17092	1.15229	0.934953	0.911695	0.879426	0.760747	1.1643	1.10007	1.1814	1.00696	0.821434	0.832062	1.06103	1.09306	0.927174	0.824437
15616	MPPB	O75439	sp|O75439|MPPB_HUMAN	PMPCB	1	-0.042	0.814	0.897	1.2	0.18	0.09	0.25	Mitochondrial-processing peptidase subunit beta OS=Homo sapiens OX=9606 GN=PMPCB PE=1 SV=2	15616	MPPB	O75439	sp|O75439|MPPB_HUMAN	13.44	4	2	Carbamidomethylation	54366	0.816168	0.843771	0.713778	0.817088	1.32549	1.20805	0.856849	0.866378	0.919808	0.979678	0.960488	0.889971	0.992033	1.01089	1.11421	0.98487	1.32576	1.37472
77018	ZCCHV	Q7Z2W4	sp|Q7Z2W4|ZCCHV_HUMAN	ZC3HAV1	1	-0.042	0.565	0.729	1.4	0.4	0.349	0.485	Zinc finger CCCH-type antiviral protein 1 OS=Homo sapiens OX=9606 GN=ZC3HAV1 PE=1 SV=3	77018	ZCCHV	Q7Z2W4	sp|Q7Z2W4|ZCCHV_HUMAN	2.01	1	1		101431	1.07433	0.84106	0.926031	0.845729	0	0.86414	0.798429	0.889103	0	0.791452	0.945423	0	1.71608	1.15919	0.279982	1.07926	1.7898	0
77019	C9J6P4	C9J6P4	tr|C9J6P4|C9J6P4_HUMAN	ZC3HAV1	1	-0.042	0.565	0.729	1.4	0.4	0.349	0.485	Zinc finger CCCH-type antiviral protein 1 OS=Homo sapiens OX=9606 GN=ZC3HAV1 PE=1 SV=1	77019	C9J6P4	C9J6P4	tr|C9J6P4|C9J6P4_HUMAN	2.01	1	1		114085	1.07433	0.84106	0.926031	0.845729	0	0.86414	0.798429	0.889103	0	0.791452	0.945423	0	1.71608	1.15919	0.279982	1.07926	1.7898	0
2227	DCUP	P06132	sp|P06132|DCUP_HUMAN	UROD	1	-0.041	0.786	0.874	2.1	-0.645	0.053	0.214	Uroporphyrinogen decarboxylase OS=Homo sapiens OX=9606 GN=UROD PE=1 SV=2	2227	DCUP	P06132	sp|P06132|DCUP_HUMAN	14.44	14	2		40787	1.25056	1.20764	1.29378	1.2482	1.27266	1.10053	1.36776	1.52174	1.17194	0.911387	1.09947	1.05381	0.612144	0.986665	0.760072	0.66025	0.297572	0.183827
15688	GALM	Q96C23	sp|Q96C23|GALM_HUMAN	GALM	1	-0.041	0.698	0.817	1	-0.004	0.959	0.972	Aldose 1-epimerase OS=Homo sapiens OX=9606 GN=GALM PE=1 SV=1	15688	GALM	Q96C23	sp|Q96C23|GALM_HUMAN	0.31	7	1		37766	1.32382	1.28816	0.98885	1.00318	0.647425	0.84014	1.56928	1.24148	0.890945	0.670045	0.707395	0.764277	1.17066	1.21134	1.03603	1.2395	0.70173	0.70574
121	GANAB	Q14697	sp|Q14697|GANAB_HUMAN	GANAB	1	-0.041	0.507	0.686	1	0.026	0.83	0.872	Neutral alpha-glucosidase AB OS=Homo sapiens OX=9606 GN=GANAB PE=1 SV=3	121	GANAB	Q14697	sp|Q14697|GANAB_HUMAN	7.23	8	7	Carbamidomethylation	106874	0.965063	1.01822	1.09158	1.11925	0.925001	0.91092	0.967668	0.948799	0.967104	0.98013	0.936689	0.985973	1.04476	1.00808	0.942251	0.948024	1.08236	1.15812
6717	TM263	Q8WUH6	sp|Q8WUH6|TM263_HUMAN	TMEM263	1	-0.04	0.753	0.854	1.4	-0.294	0.056	0.217	Transmembrane protein 263 OS=Homo sapiens OX=9606 GN=TMEM263 PE=1 SV=1	6717	TM263	Q8WUH6	sp|Q8WUH6|TM263_HUMAN	27.9	13	1		11748	1.11577	1.1424	1.17874	1.08736	1.09711	1.04478	0.895126	0.847318	1.24709	1.19079	1.14451	1.10406	0.671333	0.725658	0.872492	0.864238	0.88155	0.889674
2154	THTM	P25325	sp|P25325|THTM_HUMAN	MPST	1	-0.04	0.854	0.922	1.4	0.338	0.337	0.477	3-mercaptopyruvate sulfurtransferase OS=Homo sapiens OX=9606 GN=MPST PE=1 SV=3	2154	THTM	P25325	sp|P25325|THTM_HUMAN	9.94	22	5	Carbamidomethylation	33178	0.797534	0.445765	0.912548	0.899834	1.17482	1.17507	0.899917	0.427628	1.34306	0.95787	0.76306	0.77224	1.35388	0.943423	1.57281	1.59799	0.984947	0.9776
6646	CX6A1	P12074	sp|P12074|CX6A1_HUMAN	COX6A1	1	-0.04	0.76	0.858	1.5	0.448	0.115	0.272	Cytochrome c oxidase subunit 6A1 mitochondrial OS=Homo sapiens OX=9606 GN=COX6A1 PE=1 SV=4	6646	CX6A1	P12074	sp|P12074|CX6A1_HUMAN	25.67	27	1		12155	0.645596	0.649612	0.804967	0.820977	1.07972	1.18324	0.843439	0.770226	0.604839	0.540801	1.11196	1.07092	1.40212	1.42178	1.17229	1.22072	1.2993	1.35749
16109	QSPP	Q5T6V5	sp|Q5T6V5|QSPP_HUMAN	C9orf64	1	-0.037	0.774	0.867	1.9	-0.577	0.027	0.199	Queuosine salvage protein OS=Homo sapiens OX=9606 GN=C9orf64 PE=1 SV=1	16109	QSPP	Q5T6V5	sp|Q5T6V5|QSPP_HUMAN	25.83	6	2		39029	1.19104	1.24355	1.17974	1.16002	1.24282	1.2121	0.992833	0.948275	1.15898	1.16002	1.36568	1.37946	0.561474	0.379359	0.602135	0.58779	0.815392	0.819338
15907	OSB11	Q9BXB4	sp|Q9BXB4|OSB11_HUMAN	OSBPL11	1	-0.037	0.813	0.896	1.4	-0.349	0.031	0.201	Oxysterol-binding protein-related protein 11 OS=Homo sapiens OX=9606 GN=OSBPL11 PE=1 SV=2	15907	OSB11	Q9BXB4	sp|Q9BXB4|OSB11_HUMAN	39.95	1	1		83643	1.22729	1.18651	1.24654	1.15771	0.97577	0.97805	0.894182	0.922292	1.25338	1.19416	1.11303	1.17294	0.776431	0.754671	0.79167	0.857731	0.72304	0.774613
1299	EIF3C	Q99613	sp|Q99613|EIF3C_HUMAN	EIF3C	1	-0.037	0.744	0.848	1.2	-0.181	0.051	0.212	Eukaryotic translation initiation factor 3 subunit C OS=Homo sapiens OX=9606 GN=EIF3C PE=1 SV=1	1299	EIF3C	Q99613	sp|Q99613|EIF3C_HUMAN	13.57	4	3		105344	1.03877	1.12956	1.23462	1.26457	0.872171	0.896165	0.981663	1.00615	1.08164	1.07043	1.03917	1.03606	0.918142	0.896264	0.980077	1.00576	0.77375	0.775039
1300	EIFCL	B5ME19	sp|B5ME19|EIFCL_HUMAN	EIF3CL	1	-0.037	0.744	0.848	1.2	-0.181	0.051	0.212	Eukaryotic translation initiation factor 3 subunit C-like protein OS=Homo sapiens OX=9606 GN=EIF3CL PE=3 SV=1	1300	EIFCL	B5ME19	sp|B5ME19|EIFCL_HUMAN	13.57	4	3		105473	1.03877	1.12956	1.23462	1.26457	0.872171	0.896165	0.981663	1.00615	1.08164	1.07043	1.03917	1.03606	0.918142	0.896264	0.980077	1.00576	0.77375	0.775039
1397	PLPHP	O94903	sp|O94903|PLPHP_HUMAN	PLPBP	1	-0.036	0.52	0.695	1.6	-0.455	0.017	0.198	Pyridoxal phosphate homeostasis protein OS=Homo sapiens OX=9606 GN=PLPBP PE=1 SV=1	1397	PLPHP	O94903	sp|O94903|PLPHP_HUMAN	47.8	12	3	Carbamidomethylation	30344	1.30692	1.26168	1.19715	1.07781	1.05648	1.08272	1.16488	1.19973	1.11634	1.03482	1.10534	1.14345	0.723581	0.720318	0.586242	0.791049	0.760613	0.670882
[truncated: 2,062 more rows]

## Sheet: SuppTab S1- content info
column#	Supplement table "t-test statistics"; table is sorted according foldchange of [POR#1 vs VC]; NCPR highlighted in blue
A	Protein_ID	Internal protein identifier
B	Protein_name	UniProtKB protein name
C	UniProtKB_ID	Identifier of the UniProt Knowledgebase
[truncated: 40 more rows]
